# Supplementary material for: Germline-like TCR-α chains shared between autoreactive T cells in blood and pancreas
Source: Nat Commun. 2024 Jun 13;15:4971. doi: 10.1038/s41467-024-48833-w (PMC11176301; doi:10.1038/s41467-024-48833-w)
Supplement: Supplementary file 7 — Supplementary Data 4 [file 41467_2024_48833_MOESM7_ESM.xlsx]

## Sheet: Peptide sequences
Supplementary data 4. Class II optmized overlapping peptide libraries from the indicated islet proteins.
GAD2 (AKA GAD65)585aa	72 peptides		G6PC2 (AKA IGRP) 355aa	43 peptides		SLC30A8 (AKA ZNT8) 496aa	45 peptides		PREPROINSULIN 110aa	13 peptides
Sequence	Length		Sequence	Length		Sequence	Length		Sequence	Length
MASPGSGFWSFGSEDGSGDS	20		MDFLHRNGVLIIQHLQKDYR	20		MEFLERTYLVNDKAAKMHAF	20		MALWMRLLPLLALLALWGPD	20
WSFGSEDGSGDSENPGTARA	20		VLIIQHLQKDYRAYYTFLNF	20		LVNDKAAKMHAFTLESVELQ	20		PLLALLALWGPDPAAAFVNQ	20
SGDSENPGTARAWCQVAQKF	20		KDYRAYYTFLNFMSNVGDPR	20		MHAFTLESVELQQKPVNKDQ	20		WGPDPAAAFVNQHLCGSHLV	20
TARAWCQVAQKFTGGIGNKL	20		FLNFMSNVGDPRNIFFIYFP	20		VELQQKPVNKDQCPRERPEE	20		FVNQHLCGSHLVEALYLVCG	20
AQKFTGGIGNKLCALLYGDA	20		GDPRNIFFIYFPLCFQFNQT	20		NKDQCPRERPEELESGGMYH	20		SHLVEALYLVCGERGFFYTP	20
GNKLCALLYGDAEKPAESGG	20		IYFPLCFQFNQTVGTKMIWV	20		RPEELESGGMYHCHSGSKPT	20		LVCGERGFFYTPKTRREAED	20
YGDAEKPAESGGSQPPRAAA	20		FNQTVGTKMIWVAVIGDWLN	20		GMYHCHSGSKPTEKGANEYA	20		FYTPKTRREAEDLQVGQVEL	20
ESGGSQPPRAAARKAACACD	20		MIWVAVIGDWLNLIFKWILF	20		SKPTEKGANEYAYAKWKLCS	20		EAEDLQVGQVELGGGPGAGS	20
RAAARKAACACDQKPCSCSK	20		DWLNLIFKWILFGHRPYWWV	20		NEYAYAKWKLCSASAICFIF	20		QVELGGGPGAGSLQPLALEG	20
CACDQKPCSCSKVDVNYAFL	20		WILFGHRPYWWVQETQIYPN	20		KLCSASAICFIFMIAEVVGG	20		GAGSLQPLALEGSLQKRGIV	20
SCSKVDVNYAFLHATDLLPA	20		YWWVQETQIYPNHSSPCLEQ	20		CFIFMIAEVVGGHIAGSLAV	20		ALEGSLQKRGIVEQCCTSIC	20
YAFLHATDLLPACDGERPTL	20		IYPNHSSPCLEQFPTTCETG	20		VVGGHIAGSLAVVTDAAHLL	20		RGIVEQCCTSICSLYQLENY	20
LLPACDGERPTLAFLQDVMN	20		CLEQFPTTCETGPGSPSGHA	20		SLAVVTDAAHLLIDLTSFLL	20		TSICSLYQLENYCN	14
RPTLAFLQDVMNILLQYVVK	20		CETGPGSPSGHAMGASCVWY	20		AHLLIDLTSFLLSLFSLWLS	20
DVMNILLQYVVKSFDRSTKV	20		SGHAMGASCVWYVMVTAALS	20		SFLLSLFSLWLSSKPPSKRL	20
YVVKSFDRSTKVIDFHYPNE	20		CVWYVMVTAALSHTVCGMDK	20		LWLSSKPPSKRLTFGWHRAE	20
STKVIDFHYPNELLQEYNWE	20		AALSHTVCGMDKFSITLHRL	20		SKRLTFGWHRAEILGALLSI	20
YPNELLQEYNWELADQPQNL	20		GMDKFSITLHRLTWSFLWSV	20		HRAEILGALLSILCIWVVTG	20
YNWELADQPQNLEEILMHCQ	20		LHRLTWSFLWSVFWLIQISV	20		LLSILCIWVVTGVLVYLACE	20
PQNLEEILMHCQTTLKYAIK	20		LWSVFWLIQISVCISRVFIA	20		VVTGVLVYLACERLLYPDYQ	20
MHCQTTLKYAIKTGHPRYFN	20		QISVCISRVFIATHFPHQVI	20		LACERLLYPDYQIQATVMII	20
YAIKTGHPRYFNQLSTGLDM	20		VFIATHFPHQVILGVIGGML	20		PDYQIQATVMIIVSSCAVAA	20
RYFNQLSTGLDMVGLAADWL	20		HQVILGVIGGMLVAEAFEHT	20		VMIIVSSCAVAANIVLTVVL	20
GLDMVGLAADWLTSTANTNM	20		GGMLVAEAFEHTPGIQTASL	20		AVAANIVLTVVLHQRCLGHN	20
ADWLTSTANTNMFTYEIAPV	20		FEHTPGIQTASLGTYLKTNL	20		TVVLHQRCLGHNHKEVQANA	20
NTNMFTYEIAPVFVLLEYVT	20		TASLGTYLKTNLFLFLFAVG	20		LGHNHKEVQANASVRAAFVH	20
IAPVFVLLEYVTLKKMREII	20		KTNLFLFLFAVGFYLLLRVL	20		QANASVRAAFVHALGDLFQS	20
EYVTLKKMREIIGWPGGSGD	20		FAVGFYLLLRVLNIDLLWSV	20		AFVHALGDLFQSISVLISAL	20
REIIGWPGGSGDGIFSPGGA	20		LRVLNIDLLWSVPIAKKWCA	20		LFQSISVLISALIIYFKPEY	20
GSGDGIFSPGGAISNMYAMM	20		LWSVPIAKKWCANPDWIHID	20		ISALIIYFKPEYKIADPICT	20
PGGAISNMYAMMIARFKMFP	20		KWCANPDWIHIDTTPFAGLV	20		KPEYKIADPICTFIFSILVL	20
YAMMIARFKMFPEVKEKGMA	20		IHIDTTPFAGLVRNLGVLFG	20		PICTFIFSILVLASTITILK	20
KMFPEVKEKGMAALPRLIAF	20		AGLVRNLGVLFGLGFAINSE	20		ILVLASTITILKDFSILLME	20
KGMAALPRLIAFTSEHSHFS	20		VLFGLGFAINSEMFLLSCRG	20		TILKDFSILLMEGVPKSLNY	20
LIAFTSEHSHFSLKKGAAAL	20		INSEMFLLSCRGGNNYTLSF	20		LLMEGVPKSLNYSGVKELIL	20
SHFSLKKGAAALGIGTDSVI	20		SCRGGNNYTLSFRLLCALTS	20		SLNYSGVKELILAVDGVLSV	20
AAALGIGTDSVILIKCDERG	20		TLSFRLLCALTSLTILQLYH	20		ELILAVDGVLSVHSLHIWSL	20
DSVILIKCDERGKMIPSDLE	20		ALTSLTILQLYHFLQIPTHE	20		VLSVHSLHIWSLTMNQVILS	20
DERGKMIPSDLERRILEAKQ	20		QLYHFLQIPTHEEHLFYVLS	20		IWSLTMNQVILSAHVATAAS	20
SDLERRILEAKQKGFVPFLV	20		PTHEEHLFYVLSFCKSASIP	20		VILSAHVATAASRDSQVVRR	20
EAKQKGFVPFLVSATAGTTV	20		YVLSFCKSASIPLTVVAFIP	20		TAASRDSQVVRREIAKALSK	20
PFLVSATAGTTVYGAFDPLL	20		ASIPLTVVAFIPYSVHMLMK	20		VVRREIAKALSKSFTMHSLT	20
GTTVYGAFDPLLAVADICKK	20		AFIPYSVHMLMKQSGKKSQ	19		ALSKSFTMHSLTIQMESPVD	20
DPLLAVADICKKYKIWMHVD	20					HSLTIQMESPVDQDPDCLFC	20
ICKKYKIWMHVDAAWGGGLL	20					SPVDQDPDCLFCEDPCD	17
MHVDAAWGGGLLMSRKHKWK	20
GGLLMSRKHKWKLSGVERAN	20
HKWKLSGVERANSVTWNPHK	20
ERANSVTWNPHKMMGVPLQC	20
NPHKMMGVPLQCSALLVREE	20
PLQCSALLVREEGLMQNCNQ	20
VREEGLMQNCNQMHASYLFQ	20
NCNQMHASYLFQQDKHYDLS	20
YLFQQDKHYDLSYDTGDKAL	20
YDLSYDTGDKALQCGRHVDV	20
DKALQCGRHVDVFKLWLMWR	20
HVDVFKLWLMWRAKGTTGFE	20
LMWRAKGTTGFEAHVDKCLE	20
TGFEAHVDKCLELAEYLYNI	20
KCLELAEYLYNIIKNREGYE	20
LYNIIKNREGYEMVFDGKPQ	20
EGYEMVFDGKPQHTNVCFWY	20
GKPQHTNVCFWYIPPSLRTL	20
CFWYIPPSLRTLEDNEERMS	20
LRTLEDNEERMSRLSKVAPV	20
ERMSRLSKVAPVIKARMMEY	20
VAPVIKARMMEYGTTMVSYQ	20
MMEYGTTMVSYQPLGDKVNF	20
VSYQPLGDKVNFFRMVISNP	20
KVNFFRMVISNPAATHQDID	20
ISNPAATHQDIDFLIEEIER	20
QDIDFLIEEIERLGQDL	17
