# Supplementary material for: Germline-like TCR-α chains shared between autoreactive T cells in blood and pancreas
Source: Nat Commun. 2024 Jun 13;15:4971. doi: 10.1038/s41467-024-48833-w (PMC11176301; doi:10.1038/s41467-024-48833-w)
Supplement: Supplementary file 8 — Supplementary Data 5 [file 41467_2024_48833_MOESM8_ESM.xlsx]

## Sheet: S5
Supplementary data 5. Antibodies for flow cytometry.
Florophore	Ab	Clone	Supplier	Catalog number	Titer
FITC	SLAMF6	REA339	Miltenyi	130-131-096	1:200
PerCP-Cy5.5	CD8	SK1	BD Pharmigen	565310	1:100
PerCP-Cy5.5	CD19	HIB19	Biolegend	302202	1:100
PerCP-Cy5.5	CD14	61D3	eBioscience	45-0149-42	1:100
PerCP-Cy5.5	CD56	B159	BD Pharmigen	560842	1:100
PerCP-Cy5.5	iNKT	6B11	Biolegend	342914	1:100
PerCP-Cy5.5	CD161	HP-3G10	Biolegend	339908	1:100
Viaprobe	Live/Dead		BD Pharmigen	555815	1:20
BV421	CCR4	L291H4	Biolegend	359414	1:100
BV510	CCR6	11A9	BD Horizon	563241	1:100
BV605	CD4	RPA-T4	Biolegend	300556	1:200
BV650	CD3	UCHT1	Biolegend	300468	1:100
BV711	CD45RO	UCHL1	Biolegend	304236	1:100
BV785	CD95	DX2	Biolegend	305646	1:100
PE	CD154	5C8	Miltenyi	130-113-607	1:200
PE-Vio615	CXCR3	REA232	Miltenyi	130-118-967	1:100
PE-Vio770	CD38	IB6	Miltenyi	130-113-428	1:50
APC	CD69	FN50	Biolegend	310910	1:200
R718	CD45RA	HI100	BD Horizon	567073	1:500
APC-Cy7	CCR7	G043H7	Biolegend	353212	1:50
BUV395	CD2	RPA-2	BD Horizon	563819	1:25
BUV737	CD25	2A3	BD Horizon	564385	1:200
APC	mTrbc	H57-597	BD Biosiences	553174	01:50:00
PE	CD4	RPA-T4	Biolegend	300508	1:200
