# Supplementary material for: Germline-like TCR-α chains shared between autoreactive T cells in blood and pancreas
Source: Nat Commun. 2024 Jun 13;15:4971. doi: 10.1038/s41467-024-48833-w (PMC11176301; doi:10.1038/s41467-024-48833-w)
Supplement: Supplementary file 9 — Supplementary Data 6 [file 41467_2024_48833_MOESM9_ESM.xlsx]

## Sheet: Sheet1
>P196-1 insert for pRLL
atctcgagtaGCGGCCGCcatgggctccaggctgctctgttgggtgctgctttgtctcctgggagcaggcccagtaaaggctggaGACGCCGGCGTGATCCAGTCTCCTAGGCACGAGGTGACCGAGATGGGCCAGGAGGTGACACTGCGCTGCAAGCCAATCTCCGGCCACGATTACCTGTTCTGGTATCGGCAGACCATGATGAGAGGCCTGGAGCTGCTGATCTACTTTAACAATAACGTGCCAATCGACGATAGCGGAATGCCAGAGGACCGGTTCTCCGCCAAGATGCCCAATGCCTCTTTTAGCACCCTGAAGATCCAGCCCTCCGAGCCTAGGGATTCTGCCGTGTATTTCTGTGCCAGCTCCcttCAGGGCGGCAACACAGAGGCCTTCTT…
