# Supplementary material for: Germline-like TCR-α chains shared between autoreactive T cells in blood and pancreas
Source: Nat Commun. 2024 Jun 13;15:4971. doi: 10.1038/s41467-024-48833-w (PMC11176301; doi:10.1038/s41467-024-48833-w)
Supplement: Supplementary file 11 — Source data [file 41467_2024_48833_MOESM11_ESM.xlsx]

## Sheet: Figure 1
Figure 1A
	IAR TCR chain	Number perfectly matched
	TRA	55
	TRB	7
Figure 1B
	PIT TCR chain	Number perfectly matched
	TRA	55
	TRB	7
Figure 1C
	PIT T cell subset	Number perfectly matched
	CD4	28
	CD8	34
Figure 1D
	test1	test2	test3	test4	pct1	pct2	p.value	mean OR	lower	upper	test
	IAR	PIT	HC	PIT	2.5299	0.735499	5.91049e-13	3.50275	2.53511	4.7742	IAR in PIT vs. HC in PIT
	IAR	PIT	COVID	PIT	2.5299	0.674707	8.20617e-16	3.821	2.85337	5.02318	IAR in PIT vs. COVID in PIT
	COVID	PIT	HC	PIT	0.674707	0.735499	0.272017	0.916756	0.785129	1.0756	COVID in PIT vs. HC in PIT
Figure 1E
	test1	test2	test3	test4	pct1	pct2	p.value	mean OR	lower	upper	test
	IAR	PIT	HC	PIT	0.327715	0.735499	0.0297526	0.443755	0.175726	0.934445	IAR in PIT vs. HC in PIT
	IAR	PIT	COVID	PIT	0.327715	0.674707	0.0598088	0.484001	0.193992	1.00179	IAR in PIT vs. COVID in PIT
	COVID	PIT	HC	PIT	0.674707	0.735499	0.272017	0.916756	0.785129	1.0756	COVID in PIT vs. HC in PIT
Figure 1F		TRA junctions
	LvIndex	PIT matches IAR	PIT matches HC
	0	47	22
	1	1342	593
	2	10040	6079
	3	32711	25262
	4	62156	55210
	5	117390	100438
	6	331879	270176
	7	864697	736595
	8	1582141	1450850
Figure 1G		TRB junctions
	LvIndex	PIT matches IAR	PIT matches HC
	0	1	1
	1	61	33
	2	843	626
	3	6025	4993
	4	24487	21759
	5	67859	61624
	6	147666	139899
	7	271915	263857
	8	398534	395143
Figure 1H
	segMatch	mismatches	count	Segment	tot	freq
	TRUE	0 mismatches	18	Vgene	74	0.243243
	TRUE	1 mismatch	307	Vgene	2004	0.153194
	TRUE	0 mismatches	74	Junction	74	1
	TRUE	1 mismatch	2004	Junction	2004	1
	TRUE	0 mismatches	74	Jgene	74	1
	TRUE	1 mismatch	2002	Jgene	2004	0.999002
Figure 1I
	segMatch	mismatches	hla	count	Segment	tot	freq
	TRUE	0	03:01:00	7	Vgene	484	0.0144628
	TRUE	1	03:01:00	85	Vgene	484	0.17562
	TRUE	0	04:01:00	2	Vgene	153	0.0130719
	TRUE	1	04:01:00	26	Vgene	153	0.169935
	TRUE	0	07:01:00	2	Vgene	199	0.0100503
	TRUE	1	07:01:00	38	Vgene	199	0.190955
	TRUE	0	other	1	Vgene	95	0.0105263
	TRUE	1	other	13	Vgene	95	0.136842
	TRUE	0	03:01:00	20	Junction	484	0.0413223
	TRUE	1	03:01:00	464	Junction	484	0.958678
	TRUE	0	04:01:00	3	Junction	153	0.0196078
	TRUE	1	04:01:00	150	Junction	153	0.980392
	TRUE	0	07:01:00	6	Junction	199	0.0301508
	TRUE	1	07:01:00	193	Junction	199	0.969849
	TRUE	0	other	2	Junction	95	0.0210526
	TRUE	1	other	93	Junction	95	0.978947
	TRUE	0	03:01:00	20	Jgene	484	0.0413223
	TRUE	1	03:01:00	463	Jgene	484	0.956612
	TRUE	0	04:01:00	3	Jgene	153	0.0196078
	TRUE	1	04:01:00	149	Jgene	153	0.973856
	TRUE	0	07:01:00	6	Jgene	199	0.0301508
	TRUE	1	07:01:00	193	Jgene	199	0.969849
	TRUE	0	other	2	Jgene	95	0.0210526
	TRUE	1	other	93	Jgene	95	0.978947
Figure 1J
		TRA chain						TRB chain
	Specificity		V gene	Junction	J gene		V gene		Junction	J gene
	GADp15		TRAV41	CAAA-GNQFYF	TRAJ49		TRBV12-4		CASSFT--YNEQFF	TRBJ2-1
	NDC		TRAV29/DV5B	CAAR-GNQFYF	TRAJ49		TRBV6-2		CASSLLNLDNEQFF	TRBJ2-1
	ND		TRAV21	CAAI-GNQFYF	TRAJ49		TRBV29-1		CSVLRDRASYEQYF	TRBJ2-7
	ND		TRAV29/DV5	CAASAGNQFYF	TRAJ49		TRBV4-1		CASSLAATRDDYGYTF	TRBJ1-2
	IGRP39		TRAV25	CAGQTGANNLFF	TRAJ36		TRBV4-3		CASSQEVGTVPNQPQHF-	TRBJ1-5
	ND		TRAV16	CALQTGANNLFF	TRAJ36
	ND		TRAV13-1	CATQTGANNLFF	TRAJ36		TRBV9		CASSVGR---SSYNEQFF	TRBJ2-1
	ND		TRAV24	CASQTGANNLFF	TRAJ36		TRBV4-1		CASSQDPLTSGRGNEQFF	TRBJ2-1
	ZNP1		TRAV13-1	CAASGANSGYALNF	TRAJ41		TRBV30		CAWSAQGETQYF	TRBJ2-5
	ND		TRAV8-4	CAVSGANSGYALNF	TRAJ41		TRBV30		CAWESGTRGNYGYTF	TRBJ1-2
Figure 1K
	studyGroup	PITmatch	no.	tot	freq	E
	AAb+	non-PIT-matched	38	83	0.457831	Expanded
	AAb+	PIT-matched	45	83	0.542169	Expanded
	HC	non-PIT-matched	101	163	0.619632	Expanded
	HC	PIT-matched	62	163	0.380368	Expanded
	newT1D	non-PIT-matched	214	414	0.516908	Expanded
	newT1D	PIT-matched	200	414	0.483092	Expanded
	T1D	non-PIT-matched	204	340	0.6	Expanded
	T1D	PIT-matched	136	340	0.4	Expanded
	AAb+	non-PIT-matched	383	549	0.697632	non-Expanded
	AAb+	PIT-matched	166	549	0.302368	non-Expanded
	HC	non-PIT-matched	257	412	0.623786	non-Expanded
	HC	PIT-matched	155	412	0.376214	non-Expanded
	newT1D	non-PIT-matched	1139	1445	0.788235	non-Expanded
	newT1D	PIT-matched	306	1445	0.211765	non-Expanded
	T1D	non-PIT-matched	336	501	0.670659	non-Expanded
	T1D	PIT-matched	165	501	0.329341	non-Expanded

## Sheet: Figure 2
Figure 2A, C
	libid	junction	PITmatch	chainType	NRegion	juncLen	threeVRegion	fiveJRegion	JRegion	cdr1	cdr2	cdr3	fr1	fr2	fr3	fr4	hydro
	lib10601	CAASEGPGNEKLTF	non-PIT-matched	TRA	8	42	12	22	53	18	21	36	78	51	102	34	0.0621429
	lib10601	CATYGSSNTGKLIF	PIT-matched	TRA	3	42	7	31	62	18	18	36	78	51	102	34	0.215714
	lib10605	CAVRGRYGNKLVF	non-PIT-matched	TRA	7	39	10	22	53	18	18	33	78	51	102	34	-0.0615385
	lib10606	CAEMGNTDKLIF	non-PIT-matched	TRA	5	36	10	21	52	18	21	30	78	51	102	34	0.140833
	lib10608	CAVRDSFSGGYQKVTF	non-PIT-matched	TRA	5	48	15	28	59	18	24	42	78	51	102	34	0.03
	lib10609	CAVEPSGGGADGLTF	PIT-matched	TRA	6	45	9	30	61	18	24	39	78	51	102	34	0.335333
	lib10610	CVVSANARLMF	non-PIT-matched	TRA	0	33	13	18	49	18	21	27	78	51	102	34	0.280909
	lib10612	CAYRGSTLGRLYF	PIT-matched	TRA	1	39	6	32	63	18	24	33	78	51	102	34	0.0315385
	lib10618	CILKFGNEKLTF	non-PIT-matched	TRA	2	36	10	24	55	21	15	30	75	51	102	34	0.173333
	lib10620	CIVRVALYSGGGADGLTF	non-PIT-matched	TRA	2	54	16	35	66	21	15	48	75	51	102	34	0.383333
	lib10622	CAVRDPSGYSTLTF	PIT-matched	TRA	3	42	14	25	56	18	24	36	78	51	102	34	0.0864286
	lib10623	CAVIDDYKLSF	PIT-matched	TRA	3	33	10	20	51	18	24	27	78	51	102	34	0.218182
	lib10624	CAVSESGRGSTLGRLYF	non-PIT-matched	TRA	7	51	14	30	61	18	24	45	78	51	102	34	0.0358824
	lib10625	CAAYSGAGSYQLTF	PIT-matched	TRA	1	42	8	33	64	18	21	36	75	51	102	34	0.33
	lib10629	CAVGAGYGGSQGNLIF	PIT-matched	TRA	4	48	14	30	61	18	24	42	78	51	102	34	0.443125
	lib10631	CALIGGNTPLVF	non-PIT-matched	TRA	5	36	10	21	52	18	21	30	78	51	102	34	0.5775
	lib10640	CALNRNTGGFKTIF	PIT-matched	TRA	3	42	10	29	60	18	21	36	78	51	102	34	0.0714286
	lib10642	CAVLPRSEGRRALTF	non-PIT-matched	TRA	14	45	9	22	53	18	24	39	78	51	102	34	-0.136
	lib10644	CVVSAGGATNKLIF	non-PIT-matched	TRA	1	42	13	27	58	18	21	36	78	51	102	34	0.412143
	lib10645	CALSAPRNSGGSNYKLTF	non-PIT-matched	TRA	8	54	13	33	64	18	21	48	78	51	102	34	3.70074e-17
	lib10646	CVVNGGYTGGFKTIF	non-PIT-matched	TRA	7	45	12	26	57	18	18	39	78	51	99	34	0.400667
	lib10647	CAMRPGKGYGQNFVF	non-PIT-matched	TRA	11	45	12	22	53	21	24	39	78	51	102	34	0.078
	lib10648	CAATRTSGTYKYIF	PIT-matched	TRA	4	42	10	28	59	18	21	36	78	51	102	34	0.0528571
	lib10649	CILRDQGGSEKLVF	non-PIT-matched	TRA	0	42	14	28	59	21	15	36	75	51	102	34	0.0228571
	lib10653	CAASSENARLMF	non-PIT-matched	TRA	6	36	12	18	49	18	21	30	78	51	102	34	0.0525
	lib10653	CVVIPLTGTASKLTF	non-PIT-matched	TRA	7	45	10	28	59	18	21	39	78	51	102	34	0.435333
	lib10656	CIVRAATGANNLFF	PIT-matched	TRA	5	42	13	24	55	21	15	36	75	51	102	34	0.313571
	lib10657	CVVSAKGNTPLVF	non-PIT-matched	TRA	3	39	13	22	53	18	21	33	78	51	102	34	0.345385
	lib10661	CATGGDSSYKLIF	non-PIT-matched	TRA	4	39	10	25	56	15	21	33	78	51	102	34	0.226923
	lib10662	CAASMEGGGADGLTF	non-PIT-matched	TRA	3	45	13	27	58	18	21	39	78	51	102	34	0.339333
	lib10663	CARNTGGFKTIF	PIT-matched	TRA	3	36	6	27	58	15	21	30	78	51	102	34	0.06
	lib10663	CAVEADYGQNFVF	PIT-matched	TRA	7	39	9	23	54	18	18	33	78	51	102	34	0.272308
	lib10664	CLLKGREKLTF	non-PIT-matched	TRA	9	33	9	15	46	18	12	27	75	51	96	34	-0.107273
	lib10669	CARNQAGTALIF	PIT-matched	TRA	3	36	6	27	58	18	21	30	78	51	102	34	0.170833
	lib10670	CAEEGQGAQKLVF	non-PIT-matched	TRA	9	39	5	25	56	21	24	33	78	51	102	34	0.0876923
	lib10672	CALRSYDKVIF	non-PIT-matched	TRA	3	33	8	22	53	18	21	27	78	51	102	34	0.07
	lib10673	CALRKAGTASKLTF	non-PIT-matched	TRA	5	42	11	26	57	18	21	36	78	51	102	34	0.00928571
	lib10675	CAVRAPIGFGNVLHC	PIT-matched	TRA	7	45	11	27	58	18	24	39	78	51	102	34	0.332
	lib10678	CALHGGYQKVTF	PIT-matched	TRA	6	36	6	24	55	18	18	30	78	51	102	34	0.221667
	lib10682	CAVRGEETSGSRLTF	non-PIT-matched	TRA	5	45	11	29	60	18	21	39	78	51	102	34	-0.12
	lib10684	CALSDQGSWGKLQF	non-PIT-matched	TRA	3	42	14	22	53	18	21	36	78	51	102	34	0.109286
	lib10686	CAGCYGGATNKLIF	PIT-matched	TRA	3	42	8	31	62	15	21	36	78	51	102	34	0.344286
	lib10688	CLVGDGGNNNAGNMLTF	non-PIT-matched	TRA	5	51	15	31	62	21	15	45	75	51	102	34	0.222941
	lib10689	CALSDRRGSQGNLIF	non-PIT-matched	TRA	6	45	14	24	55	18	21	39	78	51	102	34	-0.0926667
	lib10691	CALRERENYGGSQGNLIF	non-PIT-matched	TRA	9	54	11	34	65	18	12	48	78	51	102	34	-0.101667
	lib10691	CIVRALSSGSARQLTF	non-PIT-matched	TRA	5	48	11	32	63	21	15	42	75	51	102	34	0.08
	lib10693	CAVVPRGGGFKTIF	non-PIT-matched	TRA	10	42	10	22	53	18	12	36	75	51	96	34	0.307857
	lib10694	CAVSASNYKLSF	non-PIT-matched	TRA	6	36	13	17	48	18	24	30	78	51	102	34	0.191667
	lib10695	CAQNGEYGNKLVF	PIT-matched	TRA	9	39	5	25	56	15	21	33	78	51	102	34	0.0623077
	lib10696	CATASGGSNYKLTF	PIT-matched	TRA	1	42	10	31	62	15	21	36	78	51	102	34	0.161429
	lib10698	CAGFDGQKLLF	non-PIT-matched	TRA	6	33	6	21	52	18	21	27	78	51	102	34	0.283636
	lib10699	CALSEKTGRRALTF	non-PIT-matched	TRA	4	42	14	24	55	18	21	36	78	51	102	34	-0.161429
	lib10700	CAVDSNYQLIW	PIT-matched	TRA	0	33	8	25	56	15	15	27	78	51	102	34	0.253636
	lib10701	CAGETGANNLFF	non-PIT-matched	TRA	0	36	10	26	57	15	21	30	78	51	102	34	0.298333
	lib10702	CAVNALTGRRALTF	non-PIT-matched	TRA	2	42	14	24	55	18	24	36	78	51	102	34	0.0771429
	lib14609	CALTSNGSNTGKLIF	non-PIT-matched	TRA	11	45	10	24	55	18	21	39	78	51	102	34	0.202667
	lib14627	CALLNTGFQKLVF	non-PIT-matched	TRA	2	39	8	29	60	18	21	33	78	51	102	34	0.373077
	lib14648	CAGGRNKLIF	non-PIT-matched	TRA	4	30	10	16	47	15	21	24	78	51	102	34	0.069
	lib14649	CVVSTLYDYKLSF	non-PIT-matched	TRA	8	39	11	20	51	18	24	33	78	51	102	34	0.266923
	lib14650	CAASIAGNTPLVF	non-PIT-matched	TRA	1	39	13	23	54	18	21	33	78	51	102	34	0.496154
	lib14650	CAGTFNAGGTSYGKLTF	PIT-matched	TRA	7	51	7	37	68	18	18	45	78	51	102	34	0.267059
	lib14653	CAASNNDDMRF	non-PIT-matched	TRA	6	33	13	14	45	18	21	27	78	51	102	34	-0.246364
	lib14654	CAVGADSSASKIIF	PIT-matched	TRA	2	42	14	26	57	18	24	36	78	51	102	34	0.337143
	lib14659	CAASADRGSTLGRLYF	non-PIT-matched	TRA	0	48	13	33	64	18	21	42	78	51	102	34	0.019375
	lib14659	CAYWSSGTYKYIF	non-PIT-matched	TRA	5	39	9	25	56	21	24	33	78	51	102	34	0.28
	lib14661	CAASRYSGGGADGLTF	PIT-matched	TRA	3	48	12	33	64	18	21	42	78	51	102	34	0.17125
	lib14662	CAADAGDDKIIF	non-PIT-matched	TRA	11	36	5	20	51	18	21	30	75	51	102	34	0.198333
	lib14662	CATDGKSTF	non-PIT-matched	TRA	0	27	13	14	45	15	21	21	78	51	102	34	-0.0111111
	lib14665	CAASEVDRLMF	non-PIT-matched	TRA	8	33	12	13	44	18	21	27	78	51	102	34	0.104545
	lib14666	CAAGVRGQNFVF	non-PIT-matched	TRA	9	36	9	18	49	18	21	30	78	51	102	34	0.239167
	lib14667	CAVYSGGGNYKLTF	non-PIT-matched	TRA	14	42	8	20	51	15	15	36	78	51	102	34	0.263571
	lib14671	CVVSPISAGTALIF	non-PIT-matched	TRA	9	42	11	22	53	18	24	36	78	51	102	34	0.635
	lib14673	CAESDNRDDKIIF	non-PIT-matched	TRA	4	39	11	24	55	18	21	33	75	51	102	34	-0.274615
	lib14674	CAPKEILTGGGNKLTF	non-PIT-matched	TRA	10	48	5	33	64	18	18	42	78	51	102	34	0.15875
	lib14677	CALEKDTGRRALTF	non-PIT-matched	TRA	3	42	11	28	59	18	21	36	78	51	102	34	-0.212857
	lib14679	CAVDGVNYQLIW	non-PIT-matched	TRA	5	36	12	19	50	15	21	30	78	51	102	34	0.3775
	lib14680	CAETPDDKIIF	non-PIT-matched	TRA	4	33	10	19	50	18	21	27	78	51	102	34	0.0809091
	lib14681	CAVSDSGFGNVLHC	non-PIT-matched	TRA	3	42	14	24	55	18	24	36	78	51	102	34	0.295
	lib14682	CAVQPGDAGNMLTF	non-PIT-matched	TRA	7	42	12	23	54	18	21	36	78	51	96	34	0.285714
	lib14683	CAASVSGGSNYKLTF	PIT-matched	TRA	2	45	13	30	61	18	21	39	78	51	102	34	0.214
	lib14685	CAEGESADKLIF	non-PIT-matched	TRA	10	36	9	17	48	18	21	30	78	51	102	34	0.131667
	lib14686	CATAYSGAGSYQLTF	PIT-matched	TRA	2	45	7	35	66	18	18	39	78	51	102	34	0.304667
	lib14691	CAEMEDDKIIF	non-PIT-matched	TRA	5	33	10	18	49	18	21	27	75	51	102	34	0.0654545
	lib14698	CAELNTDKLIF	PIT-matched	TRA	3	33	9	21	52	18	21	27	75	51	102	34	0.148182
	lib14983	CAATTDKLIF	PIT-matched	TRA	1	30	10	19	50	18	21	24	78	51	102	34	0.266
	lib14986	CAASIGGGGSYIPTF	non-PIT-matched	TRA	5	45	13	25	56	18	21	39	78	51	102	34	0.491333
	lib14987	CAASEYSGYALNF	non-PIT-matched	TRA	3	39	13	23	54	18	21	33	78	51	102	34	0.270769
	lib14995	CAASWTAGNMLTF	non-PIT-matched	TRA	6	39	12	21	52	18	21	33	78	51	102	34	0.405385
	lib14996	CAASRGDNAGNMLTF	non-PIT-matched	TRA	6	45	13	26	57	18	21	39	78	51	102	34	0.052
	lib14997	CAVGNQAGTALIF	PIT-matched	TRA	1	39	11	27	58	18	24	33	78	51	102	34	0.472308
	lib15004	CAENRRTGGFKTIF	non-PIT-matched	TRA	5	42	13	24	55	18	21	36	78	51	102	34	-0.182143
	lib15006	CATDAGTALIF	non-PIT-matched	TRA	0	33	13	20	51	15	21	27	78	51	102	34	0.478182
	lib15576	CAVQSNSGNTPLVF	non-PIT-matched	TRA	2	42	12	28	59	18	21	36	78	51	96	34	0.221429
	lib15577	CAFMRYNQGGKLIF	PIT-matched	TRA	2	42	13	27	58	21	24	36	78	51	102	34	0.137857
	lib15578	CAATDNNARLMF	PIT-matched	TRA	3	36	10	23	54	18	21	30	78	51	102	34	0
	lib15580	CAASIGTSGTYKYIF	PIT-matched	TRA	3	45	13	28	59	18	21	39	78	51	102	34	0.333333
	lib15580	CAVEGGAPWGGSQGNLIF	non-PIT-matched	TRA	14	54	13	27	58	18	21	48	78	48	102	34	0.39
	lib15584	CAVGFSDGQKLLF	PIT-matched	TRA	0	39	10	29	60	15	15	33	78	51	102	34	0.309231
	lib15588	CALCPGGYQKVTF	non-PIT-matched	TRA	4	39	9	26	57	18	21	33	78	51	102	34	0.266923
	lib15589	CLVGESPSGGSYIPTF	non-PIT-matched	TRA	8	48	11	29	60	21	15	42	75	51	102	34	0.350625
	lib15590	CALSVTGANNLFF	PIT-matched	TRA	1	39	13	25	56	18	21	33	78	51	102	34	0.446154
	lib15600	CAVQALSTSYGKLTF	non-PIT-matched	TRA	5	45	13	26	57	18	21	39	78	51	96	34	0.256667
	lib15602	CALSERAGRRALTF	non-PIT-matched	TRA	5	42	14	23	54	18	21	36	78	51	102	34	-0.187143
	lib15607	CAVRPYNNNDMRF	non-PIT-matched	TRA	7	39	8	23	54	15	15	33	78	51	102	34	-0.315385
	lib15610	CAMSYGTSGTYKYIF	non-PIT-matched	TRA	5	45	12	28	59	18	18	39	78	51	102	34	0.26
	lib15613	CAASETSGTYKYIF	PIT-matched	TRA	2	42	13	27	58	18	21	36	78	51	102	34	0.171429
	lib15660	CAASNPDYKLSF	PIT-matched	TRA	4	36	13	19	50	18	21	30	78	51	102	34	0.0516667
	lib15661	CAASEVDDMRF	non-PIT-matched	TRA	8	33	11	14	45	18	21	27	75	51	102	34	-0.0736364
	lib15663	CAASRGNTPLVF	PIT-matched	TRA	2	36	13	21	52	18	21	30	78	51	102	34	0.16
	lib15669	CAAHPNTGGFKTIF	non-PIT-matched	TRA	5	42	9	28	59	18	21	36	78	51	102	34	0.256429
	lib15682	CAMSFRAGGSNYKLTF	non-PIT-matched	TRA	12	48	12	24	55	18	18	42	78	51	102	34	0.100625
	lib15684	CAAADRGSTLGRLYF	PIT-matched	TRA	4	45	8	33	64	18	21	39	75	51	102	34	0.0326667
	lib15700	CAGSEVSNYQLIW	non-PIT-matched	TRA	9	39	9	21	52	15	21	33	78	51	102	34	0.25
	lib15707	CAAMDSSYKLIF	PIT-matched	TRA	4	36	5	27	58	18	24	30	78	51	102	34	0.275
	lib17087	CAADSWGKLQF	PIT-matched	TRA	4	33	5	24	55	18	12	27	75	51	96	34	0.149091
	lib17091	CAASEYNNNDMRF	PIT-matched	TRA	2	39	12	23	54	18	21	33	78	51	102	34	-0.236154
	lib17095	CAVGSYNQGGKLIF	PIT-matched	TRA	4	42	10	28	59	18	12	36	75	51	96	34	0.286429
	lib17097	CAVSETSGTYKYIF	PIT-matched	TRA	1	42	14	27	58	18	24	36	78	51	102	34	0.204286
	lib17117	CAAKGSYIPTF	PIT-matched	TRA	1	33	10	22	53	18	21	27	78	51	102	34	0.293636
	lib17118	CAVQAVDYKLSF	PIT-matched	TRA	4	36	13	18	49	18	21	30	78	51	96	34	0.230833
	lib17121	CIYAGNNRKLIW	non-PIT-matched	TRA	2	36	5	29	60	21	15	30	75	51	102	34	0.0575
	lib17135	CAAGGNYGQNFVF	non-PIT-matched	TRA	9	39	5	25	56	18	21	33	78	51	102	34	0.329231
	lib17139	CAVSLTGGGNKLTF	PIT-matched	TRA	4	42	7	31	62	18	21	36	78	51	102	34	0.298571
	lib17139	CATGPGQNFVF	non-PIT-matched	TRA	4	33	10	19	50	15	21	27	78	51	102	34	0.342727
	lib17143	CALSDLAAGNKLTF	non-PIT-matched	TRA	1	42	14	25	56	18	21	36	78	51	102	34	0.256429
	lib17145	CAEINQAGTALIF	PIT-matched	TRA	2	39	10	27	58	18	21	33	78	51	102	34	0.401538
	lib17146	CAVRGLTGGGNKLTF	PIT-matched	TRA	2	45	13	30	61	18	24	39	78	51	102	34	0.154
	lib17147	CAPQMDSSYKLIF	PIT-matched	TRA	4	39	7	28	59	18	21	33	78	51	102	34	0.15
	lib17148	CALHNNNDMRF	non-PIT-matched	TRA	1	33	9	23	54	18	21	27	78	51	102	34	-0.215455
	lib17150	CAVRDPVSNTGKLIF	non-PIT-matched	TRA	4	45	14	25	56	18	18	39	75	51	102	34	0.0906667
	lib17151	CALRGSARQLTF	PIT-matched	TRA	7	36	5	24	55	18	18	30	75	51	102	34	-0.0683333
	lib17152	CAVDRPQGGSEKLVF	non-PIT-matched	TRA	4	45	12	29	60	15	21	39	78	51	102	34	-0.02
	lib17153	CAVNDNDYKLSF	PIT-matched	TRA	6	36	8	22	53	18	18	30	78	51	102	34	-0.045
	lib17155	CVVNLKYGNKLVF	non-PIT-matched	TRA	4	39	12	23	54	18	18	33	78	51	99	34	0.232308
	lib17156	CAASGKIIF	non-PIT-matched	TRA	3	27	12	12	43	18	21	21	78	51	102	34	0.475556
	lib17157	CAVQGIYNQGGKLIF	non-PIT-matched	TRA	1	45	13	31	62	18	21	39	78	51	96	34	0.314667
	lib17159	CVVNVGGQNFVF	non-PIT-matched	TRA	6	36	12	18	49	18	18	30	78	51	99	34	0.461667
	lib17160	CAPLGGATNKLIF	PIT-matched	TRA	6	39	6	27	58	18	12	33	75	51	96	34	0.382308
	lib17161	CAVSGGGNEKLTF	non-PIT-matched	TRA	7	39	11	21	52	15	15	33	78	51	102	34	0.186923
	lib17163	CALYTGGFKTIF	PIT-matched	TRA	4	36	6	26	57	18	18	30	78	51	102	34	0.445833
	lib17164	CACHAGGTSYGKLTF	non-PIT-matched	TRA	3	45	7	35	66	21	24	39	78	51	102	34	0.239333
	lib17166	CAMRPSYNNARLMF	non-PIT-matched	TRA	7	42	12	23	54	21	24	36	75	51	102	34	-0.0971429
	lib17167	CAARNAGNMLTF	PIT-matched	TRA	1	36	11	24	55	18	21	30	78	51	102	34	0.115
	lib17168	CAVLNFGNEKLTF	PIT-matched	TRA	3	39	8	28	59	15	15	33	78	51	102	34	0.24
	lib17590	CAENDRNQFYF	non-PIT-matched	TRA	5	33	11	17	48	18	21	27	78	51	102	34	-0.275455
	lib17591	CALRLSSGNTPLVF	non-PIT-matched	TRA	12	42	6	24	55	18	18	36	78	51	102	34	0.231429
	lib17592	CALSDSINAGNNRKLIW	non-PIT-matched	TRA	6	51	14	31	62	21	24	45	78	51	102	34	0.00411765
	lib17600	CAMRDRSYFGNEKLTF	non-PIT-matched	TRA	8	48	14	26	57	21	24	42	78	51	102	34	-0.2175
	lib17602	CAASGDSNYQLIW	PIT-matched	TRA	1	39	13	25	56	18	21	33	78	51	102	34	0.202308
	lib17606	CAETRDDKIIF	PIT-matched	TRA	3	33	10	20	51	18	21	27	75	51	102	34	-0.16
	lib17608	CAERWDSGYSTLTF	non-PIT-matched	TRA	5	42	11	26	57	18	21	36	75	51	102	34	0.00571429
	lib17612	CALSSGTYKYIF	PIT-matched	TRA	0	36	12	24	55	18	21	30	78	51	102	34	0.3025
	lib17615	CIVRDSNYQLIW	PIT-matched	TRA	0	36	13	23	54	21	15	30	75	51	102	34	0.085
	lib17618	CAERAIFGNEKLTF	non-PIT-matched	TRA	6	42	11	25	56	18	21	36	75	51	102	34	0.035
	lib17619	CAENRDDKIIF	PIT-matched	TRA	0	33	10	23	54	18	21	27	75	51	102	34	-0.226364
	lib17622	CAESSSGYSTLTF	non-PIT-matched	TRA	3	39	11	25	56	18	21	33	75	51	102	34	0.18
	lib17624	CAENSGGGADGLTF	non-PIT-matched	TRA	0	42	12	30	61	18	21	36	78	51	102	34	0.217857
	lib17625	CAVIIQGAQKLVF	PIT-matched	TRA	0	39	8	29	60	18	21	33	78	48	102	34	0.46
	lib17626	CAVEGYNDYKLSF	non-PIT-matched	TRA	5	39	12	22	53	15	15	33	78	51	102	34	0.0876923
	lib17627	CAVGSYNTDKLIF	PIT-matched	TRA	3	39	9	27	58	18	21	33	78	51	102	34	0.226923
	lib17628	CVVNPSFSDGQKLLF	non-PIT-matched	TRA	6	45	12	27	58	18	18	39	78	51	99	34	0.210667
	lib17630	CAVRDSNSGNTPLVF	non-PIT-matched	TRA	2	45	15	28	59	18	24	39	78	51	102	34	0.0346667
	lib17633	CAASEPDKLIF	non-PIT-matched	TRA	4	33	12	17	48	18	21	27	78	51	102	34	0.178182
	lib17637	CAVVSGRDDKIIF	non-PIT-matched	TRA	7	39	10	22	53	18	21	33	78	48	102	34	0.114615
	lib17640	CAVRPNFGNEKLTF	PIT-matched	TRA	1	42	12	29	60	15	15	36	78	51	102	34	-0.025
	lib17645	CVVNNNARLMF	PIT-matched	TRA	0	33	11	22	53	18	18	27	78	51	99	34	0.0990909
	lib17648	CAVERADYKLSF	non-PIT-matched	TRA	3	36	13	19	50	15	15	30	78	51	102	34	-0.0608333
	lib17650	CAASDNDTPLVF	non-PIT-matched	TRA	8	36	11	17	48	18	21	30	75	51	102	34	0.180833
	lib17651	CAVSEIGTASKLTF	non-PIT-matched	TRA	3	42	14	25	56	18	24	36	78	51	102	34	0.287143
	lib17656	CATGRNKLVF	non-PIT-matched	TRA	3	30	10	17	48	15	21	24	78	51	102	34	-0.014
	lib17658	CAVSDDTGFQKLVF	PIT-matched	TRA	1	42	14	26	57	18	24	36	78	51	102	34	0.186429
	lib17661	CVVSDQGGGFKTIF	PIT-matched	TRA	3	42	14	22	53	18	24	36	78	51	102	34	0.297857
	lib17662	CATDSRMANAGKSTF	non-PIT-matched	TRA	10	45	12	23	54	15	21	39	78	51	102	34	-0.114
	lib17663	CAPWGFGNVLHC	non-PIT-matched	TRA	7	36	5	24	55	18	21	30	78	51	96	34	0.436667
	lib17663	CAENSWAVGGSQGNLIF	non-PIT-matched	TRA	11	51	13	27	58	18	21	45	78	51	102	34	0.292941
	lib17664	CAGPIQGAQKLVF	PIT-matched	TRA	4	39	8	27	58	15	21	33	78	51	102	34	0.316923
	lib17665	CAVSEYGGSYIPTF	non-PIT-matched	TRA	4	42	14	24	55	18	24	36	78	50	102	34	0.357857
	lib17666	CAASEGYSTLTF	non-PIT-matched	TRA	1	36	13	22	53	18	21	30	78	51	102	34	0.276667
	lib17668	CVVNNYNQGGKLIF	PIT-matched	TRA	1	42	13	28	59	18	18	36	78	51	99	34	0.186429
	lib17669	CAAHLYRGSNTGKLIF	non-PIT-matched	TRA	15	48	9	24	55	18	21	42	78	51	102	34	0.125
	lib17670	CAVGPIGGYQKVTF	non-PIT-matched	TRA	5	42	12	25	56	18	24	36	78	51	102	34	0.361429
	lib17671	CAGLTGANNLFF	PIT-matched	TRA	3	36	8	25	56	15	21	30	78	51	102	34	0.448333
	lib17672	CAVVTSGTYKYIF	PIT-matched	TRA	2	39	9	28	59	18	24	33	78	51	101	34	0.373846
	lib17680	CALSEGRRGSTLGRLYF	non-PIT-matched	TRA	5	51	16	30	61	21	24	45	78	51	102	34	-0.103529
	lib17682	CAVTQGGSEKLVF	PIT-matched	TRA	1	39	8	30	61	15	15	33	78	51	102	34	0.227692
	lib17782	CAMSEGGGADGLTF	PIT-matched	TRA	1	42	13	28	59	18	18	36	78	51	102	34	0.319286
	lib17783	CAVALSGGSYIPTF	PIT-matched	TRA	4	42	10	28	59	18	24	36	78	51	102	34	0.512143
	lib17784	CAASGGGNEKLTF	non-PIT-matched	TRA	13	39	5	21	52	15	15	33	78	51	102	34	0.151538
	lib17785	CATAPYGNNRLAF	non-PIT-matched	TRA	4	39	10	25	56	15	21	33	78	51	102	34	0.0861538
	lib17788	CALRGGFQGAQKLVF	non-PIT-matched	TRA	8	45	11	26	57	18	21	39	78	51	102	34	0.188
	lib17789	CAGGSGGSNYKLTF	non-PIT-matched	TRA	2	42	10	30	61	15	21	36	78	51	102	34	0.189286
	lib17793	CAVPNSGNTPLVF	PIT-matched	TRA	3	39	8	28	59	18	18	33	78	51	102	34	0.326923
	lib17796	CAVRNFGNEKLTF	PIT-matched	TRA	2	39	9	28	59	18	18	33	78	51	102	34	-0.0361538
	lib17797	CAVYGSSNTGKLIF	PIT-matched	TRA	1	42	9	31	62	18	21	36	78	51	102	34	0.296429
	lib17798	CALTEGYGGATNKLIF	non-PIT-matched	TRA	8	48	10	30	61	21	24	42	78	51	102	34	0.3
	lib17799	CAMREGRFSNARLMF	non-PIT-matched	TRA	7	45	17	19	50	21	24	39	78	51	102	34	-0.170667
	lib17800	CAMEGGRYNTPLVF	non-PIT-matched	TRA	15	42	9	18	49	18	18	36	78	51	102	34	0.151429
	lib17801	CAVSYGNNRLAF	PIT-matched	TRA	3	36	8	25	56	18	24	30	78	51	102	34	0.110833
	lib17803	CGGGGADGLTF	non-PIT-matched	TRA	2	33	4	27	58	18	21	27	75	51	102	34	0.419091
	lib17805	CAGQLATGNQFYF	non-PIT-matched	TRA	2	39	12	22	53	15	21	33	78	51	102	34	0.281538
	lib17806	CAASRQTGANNLFF	PIT-matched	TRA	2	42	12	28	59	18	21	36	78	51	102	34	0.0642857
	lib17806	CAEVGDNARLMF	non-PIT-matched	TRA	7	36	9	20	51	18	21	30	75	51	102	34	0.0858333
	lib17807	CALSQAGNTPLVF	non-PIT-matched	TRA	5	39	11	23	54	18	21	33	78	51	102	34	0.358462
	lib17809	CAGPDAAGNKLTF	non-PIT-matched	TRA	4	39	9	24	55	15	21	33	78	51	102	34	0.173077
	lib17809	CAVGDTNKLIF	non-PIT-matched	TRA	4	33	10	19	50	15	15	27	78	51	102	34	0.260909
	lib17811	CVVNGGWEAAGNKLTF	non-PIT-matched	TRA	10	48	12	26	57	18	18	42	78	51	99	34	0.27125
	lib17812	CAVQAGNAGNMLTF	PIT-matched	TRA	3	42	13	25	56	18	21	36	78	51	96	34	0.33
	lib17814	CALGNYGQNFVF	non-PIT-matched	TRA	3	36	9	24	55	18	21	30	78	51	102	34	0.353333
	lib17816	CAGAGGGTSYGKLTF	PIT-matched	TRA	3	45	10	31	62	15	21	39	78	51	102	34	0.310667
	lib17816	CAVRGSNYQLIW	PIT-matched	TRA	6	36	8	22	53	18	21	30	78	51	102	34	0.136667
	lib17818	CASQGGSEKLVF	PIT-matched	TRA	2	36	7	27	58	21	24	30	78	51	102	34	0.145833
	lib17818	CAASFGAAGNKLTF	non-PIT-matched	TRA	6	42	12	24	55	18	21	36	78	51	102	34	0.332857
	lib17820	CVVISSGAGSYQLTF	non-PIT-matched	TRA	4	45	10	31	62	18	18	39	78	51	99	34	0.432
	lib17822	CAASEDDKIIF	non-PIT-matched	TRA	1	33	13	19	50	18	21	27	78	51	102	34	0.114545
	lib17823	CVVNFFGNEKLTF	non-PIT-matched	TRA	2	39	12	25	56	18	18	33	78	51	99	34	0.285385
	lib17824	CASSTDSWGKLQF	PIT-matched	TRA	4	39	6	29	60	18	21	33	78	51	102	34	0.0469231
	lib17825	CAVQALLTSGTYKYIF	PIT-matched	TRA	6	48	13	27	58	18	21	42	78	51	96	34	0.354375
	lib17825	CVVAGATNKLIF	PIT-matched	TRA	3	36	8	25	56	18	18	30	78	51	99	34	0.455833
	lib17826	CAVKKWTGTALIF	non-PIT-matched	TRA	9	39	10	20	50	18	24	33	78	51	102	33	0.340769
	lib17827	CAASGSRLTF	non-PIT-matched	TRA	0	30	7	23	54	15	15	24	78	51	102	34	0.132
	lib17828	CRGAGNKLTF	non-PIT-matched	TRA	7	30	2	21	52	15	21	24	75	51	102	34	-0.074
	lib17829	CAIQGNFGNEKLTF	non-PIT-matched	TRA	7	42	7	28	59	15	21	36	78	51	102	34	0.142143
	lib17830	CALSDSGNTPLVF	non-PIT-matched	TRA	0	39	14	25	56	18	21	33	78	51	102	34	0.293077
	lib17831	CAVLKYNFNKFYF	PIT-matched	TRA	5	39	9	24	55	18	18	33	78	51	102	34	0.198462
	lib17832	CAVLPAFSNTGKLIF	non-PIT-matched	TRA	10	45	10	25	56	18	21	39	78	51	96	34	0.438667
	lib17834	CAANGNNAGNMLTF	PIT-matched	TRA	4	42	10	28	59	18	21	36	78	51	102	34	0.202143
	lib17835	CASHSMEYGNKLVF	non-PIT-matched	TRA	9	42	6	26	57	18	21	36	78	51	102	34	0.131429
	lib17836	CAVNGDYKLSF	PIT-matched	TRA	4	33	10	19	50	18	21	27	78	51	102	34	0.147273
	lib17837	CATNNYGQNFVF	PIT-matched	TRA	2	36	8	26	57	15	21	30	78	51	102	34	0.155833
	lib17838	CAASPYYNTNAGKSTF	PIT-matched	TRA	5	48	12	28	59	18	21	42	78	51	102	34	0.05875
	lib17840	CAEYRDYKLSF	non-PIT-matched	TRA	5	33	9	19	50	18	21	27	75	51	102	34	-0.197273
	lib17841	CALSSNDYKLSF	PIT-matched	TRA	0	36	12	24	55	18	21	30	78	51	102	34	0.0633333
	lib17842	CAESTSGSARQLTF	non-PIT-matched	TRA	0	42	13	29	60	18	21	36	75	51	102	34	-0.0357143
	lib17843	CAFRSGGSNYKLTF	PIT-matched	TRA	3	42	9	30	61	21	24	36	78	51	102	34	0.025
	lib17845	CAAYRTQTGANNLFF	non-PIT-matched	TRA	9	45	8	28	59	18	21	39	78	51	102	34	0.086
	lib17847	CAVGASTFNDMRF	non-PIT-matched	TRA	9	39	14	16	47	18	24	33	78	51	102	34	0.128462
	lib17848	CAVRDGYGQNFVF	PIT-matched	TRA	3	39	15	21	52	18	24	33	78	51	102	34	0.123846
	lib17849	CATDSSSGSARQLTF	non-PIT-matched	TRA	4	45	11	30	61	15	21	39	78	51	102	34	-0.056
	lib17851	CAVADSNYQLIW	PIT-matched	TRA	2	36	9	25	56	18	21	30	78	51	102	34	0.284167
	lib17858	CATSTDSWGKLQF	PIT-matched	TRA	5	39	5	29	60	18	21	33	78	51	102	34	0.0569231
	lib17859	CAVGDNSGYSTLTF	non-PIT-matched	TRA	8	42	7	27	58	18	21	36	75	51	102	34	0.237143
	lib17860	CALSVQGGSEKLVF	PIT-matched	TRA	1	42	13	28	59	18	21	36	78	51	102	34	0.277857
	lib17863	CVVNFQGGSEKLVF	non-PIT-matched	TRA	3	42	11	28	59	18	18	36	78	51	99	34	0.277143
	lib17865	CAVSPYSGGGADGLTF	PIT-matched	TRA	3	48	12	33	64	18	24	42	78	51	102	34	0.365625
	lib17866	CAATDNFNKFYF	PIT-matched	TRA	3	36	10	23	54	18	21	30	78	51	102	34	0.1125
	lib17868	CAVSDSDDKIIF	non-PIT-matched	TRA	3	36	14	18	49	18	24	30	78	51	102	34	0.115
	lib17873	CILRDRNSGTYKYIF	non-PIT-matched	TRA	5	45	15	25	56	21	15	39	75	51	102	34	-0.144667
	lib17874	CALSEISSNTGKLIF	non-PIT-matched	TRA	2	45	15	28	59	21	24	39	78	51	102	34	0.256667
	lib17875	CIVRDPIYNQGGKLIF	non-PIT-matched	TRA	4	48	13	31	62	21	15	42	75	51	102	34	0.15875
	lib17877	CALSEDSNYQLIW	PIT-matched	TRA	0	39	14	25	56	18	21	33	78	51	102	34	0.142308
	lib18204	CAASKADYKLSF	non-PIT-matched	TRA	4	36	13	19	50	18	21	30	78	51	102	34	0.0333333
	lib18205	CAPTGGNNNDMRF	non-PIT-matched	TRA	12	39	5	22	53	15	15	33	78	51	102	34	-0.153846
	lib18206	CALSESGSARQLTF	non-PIT-matched	TRA	3	42	15	24	55	21	24	36	78	51	102	34	0.0435714
	lib18206	CAMRF	non-PIT-matched	TRA	0	15	6	9	40	18	12	9	75	51	96	34	0.042
	lib18208	CAAQGRYNFNKFYF	non-PIT-matched	TRA	9	42	8	24	55	18	21	36	78	51	102	34	-0.0242857
	lib18209	CAVTLGGSYIPTF	PIT-matched	TRA	4	39	10	25	56	18	24	33	78	51	102	34	0.513846
	lib18210	CAVRASTTDSWGKLQF	non-PIT-matched	TRA	4	48	13	31	62	18	24	42	78	51	102	34	-0.005625
	lib18211	CAGYSGGGADGLTF	PIT-matched	TRA	0	42	9	33	64	15	21	36	78	51	102	34	0.379286
	lib18211	CAYRSAFSEGGSEKLVF	non-PIT-matched	TRA	7	51	16	26	57	21	24	45	78	51	102	34	0.0717647
	lib18212	CAAGPSGGADGLTF	non-PIT-matched	TRA	9	42	8	25	56	18	21	36	75	51	102	34	0.379286
	lib18213	CAASSVDKLSF	non-PIT-matched	TRA	7	33	12	14	45	18	21	27	78	51	102	34	0.174545
	lib18215	CAMREGQSGGYQKVTF	non-PIT-matched	TRA	2	48	17	27	58	21	24	42	78	51	102	34	-0.07375
	lib18215	CAVEPDSWGKLQF	non-PIT-matched	TRA	1	39	12	26	57	18	12	33	75	51	96	34	0.113846
	lib18216	CAMSAKGSARQLTF	non-PIT-matched	TRA	3	42	13	24	55	18	18	36	78	51	102	34	0.0164286
	lib18217	CILSVYGNKLVF	non-PIT-matched	TRA	3	36	11	22	53	21	15	30	75	51	102	34	0.451667
	lib18219	CVVNGGSGTYKYIF	non-PIT-matched	TRA	12	42	12	18	49	18	18	36	78	51	99	34	0.319286
	lib18220	CATGMDSSYKLIF	PIT-matched	TRA	0	39	10	29	60	15	21	33	78	51	102	34	0.239231
	lib18221	CAASRTGGGADGLTF	PIT-matched	TRA	5	45	13	27	58	18	21	39	78	51	102	34	0.174
	lib18222	CAGLFEGGGNKLTF	non-PIT-matched	TRA	10	42	7	25	56	18	21	36	78	51	102	34	0.304286
	lib18222	CAVQDSSNTGKLIF	non-PIT-matched	TRA	5	42	9	28	59	18	21	36	78	51	102	34	0.118571
	lib18223	CAVYFGNEKLTF	PIT-matched	TRA	1	36	9	26	57	15	21	30	78	51	102	34	0.258333
	lib18224	CAVHTDKLIF	PIT-matched	TRA	2	30	8	20	51	18	24	24	78	51	102	34	0.277
	lib18225	CAVRDMSGGSQGNLIF	non-PIT-matched	TRA	1	48	16	27	58	18	24	42	78	51	102	34	0.1425
	lib18227	CAASAVTGTASKLTF	non-PIT-matched	TRA	3	45	13	27	58	18	21	39	78	51	102	34	0.304667
	lib18228	CAVEEGTGRRALTF	non-PIT-matched	TRA	3	42	14	25	56	18	12	36	75	51	96	34	-0.0585714
	lib18231	CAVRDLQAGGSYIPTF	non-PIT-matched	TRA	7	48	14	24	55	18	18	42	75	51	102	34	0.191875
	lib18232	CAPNTGNQFYF	PIT-matched	TRA	0	33	7	25	56	21	24	27	78	51	102	34	0.153636
	lib18234	CAGGGTSYGKLTF	PIT-matched	TRA	2	39	7	30	61	18	21	33	78	48	102	34	0.273846
	lib18235	CLVGAHNQGGKLIF	non-PIT-matched	TRA	3	42	13	26	57	21	15	36	75	51	102	34	0.327857
	lib18237	CALSGPGNTGKLIF	non-PIT-matched	TRA	4	42	14	24	55	18	12	36	78	51	102	34	0.332143
	lib18238	CALSGRGAQKLVF	non-PIT-matched	TRA	1	39	14	22	53	18	12	33	78	51	102	34	0.14
	lib18238	CAASGRNTGNQFYF	non-PIT-matched	TRA	5	42	13	24	55	18	21	36	78	51	102	34	-0.00285714
	lib18239	CAVRGFQKLVF	PIT-matched	TRA	0	33	11	22	53	18	21	27	78	51	102	34	0.191818
	lib18241	CIVRVVAAAGNKLTF	non-PIT-matched	TRA	5	45	16	24	55	21	15	39	75	51	102	34	0.309333
	lib18242	CAEIEDRDDKIIF	non-PIT-matched	TRA	6	39	10	23	54	18	21	33	78	51	102	34	-0.151538
	lib18243	CAVTGSSNTGKLIF	PIT-matched	TRA	5	42	10	27	58	18	18	36	78	51	102	34	0.274286
	lib18244	CAASAIYNQGGKLIF	non-PIT-matched	TRA	0	45	13	31	62	18	21	39	78	51	102	34	0.338
	lib18245	CVVNPSGTYKYIF	PIT-matched	TRA	1	39	12	26	57	18	18	33	78	51	99	34	0.279231
	lib18246	CAVNVRSGNTPLVF	non-PIT-matched	TRA	7	42	11	24	55	18	18	36	78	51	102	34	0.191429
	lib18248	CAVAPRNKLVF	non-PIT-matched	TRA	8	33	10	15	46	15	21	27	78	51	102	34	0.113636
	lib18249	CALPGYGGSQGNLIF	non-PIT-matched	TRA	6	45	8	31	62	18	21	39	78	51	102	34	0.406
	lib18250	CGADPTGFGNVLHC	non-PIT-matched	TRA	5	42	12	25	56	15	21	36	78	51	102	34	0.282857
	lib18251	CLVAFYNQGGKLIF	non-PIT-matched	TRA	3	42	10	29	60	21	15	36	75	51	102	34	0.425714
	lib18252	CAASLGGGSGTYKYIF	non-PIT-matched	TRA	11	48	12	25	56	18	21	42	78	51	102	34	0.355625
	lib18254	CGTEVAGNNRKLIW	non-PIT-matched	TRA	3	42	11	28	59	15	21	36	75	51	102	34	-0.0128571
	lib18255	CAASGGSQGNLIF	PIT-matched	TRA	0	39	13	26	57	18	21	33	78	51	102	34	0.354615
	lib18256	CAVVLPTSYDKVIF	non-PIT-matched	TRA	8	42	10	24	55	18	24	36	78	51	102	34	0.395
	lib18257	CAVGRGTSYGKLTF	non-PIT-matched	TRA	9	42	9	24	55	18	21	36	78	51	102	34	0.116429
	lib18258	CALPSSNTGKLIF	non-PIT-matched	TRA	3	39	8	28	59	18	21	33	78	51	102	34	0.27
	lib18259	CAGQSFTGNQFYF	non-PIT-matched	TRA	5	39	12	22	53	15	21	33	78	51	102	34	0.23
	lib18260	CAALGAAGNKLTF	non-PIT-matched	TRA	7	39	8	24	55	18	21	33	78	51	102	34	0.362308
	lib18261	CAETPSLRSGANSKLTF	non-PIT-matched	TRA	15	51	10	26	57	18	21	45	78	51	102	34	-0.0441176
	lib18263	CAASIESYGGSQGNLIF	non-PIT-matched	TRA	6	51	13	31	62	18	21	45	78	51	102	34	0.313529
	lib18264	CAASGADSWGKLQF	non-PIT-matched	TRA	4	42	12	26	57	18	21	36	78	51	102	34	0.182857
	lib18265	CAGQLSGTYKYIF	PIT-matched	TRA	7	39	7	25	56	18	21	33	78	51	96	34	0.264615
	lib18266	CAPRYYGGSQGNLIF	non-PIT-matched	TRA	7	45	6	32	63	18	21	39	78	51	102	34	0.152
	lib18267	CAVGTTSGTYKYIF	PIT-matched	TRA	2	42	10	30	61	18	21	36	78	48	102	34	0.300714
	lib18269	CAESGEGLVETYKYIF	non-PIT-matched	TRA	20	48	9	19	50	18	21	42	78	51	102	34	0.196875
	lib18270	CAASRNSNSGYALNF	non-PIT-matched	TRA	1	45	13	31	62	18	21	39	78	51	102	34	-0.018
	lib18272	CAVEGTGGGNKLTF	PIT-matched	TRA	4	42	11	27	58	15	15	36	78	51	102	34	0.217143
	lib18273	CATWDSNYQLIW	PIT-matched	TRA	4	36	7	25	56	18	18	30	78	51	102	34	0.205833
	lib18274	CAVGILTGGGNKLTF	non-PIT-matched	TRA	0	45	12	33	64	18	24	39	78	51	102	34	0.414667
	lib18275	CAVSDLEGANNLFF	non-PIT-matched	TRA	5	42	14	21	52	18	24	36	78	51	102	34	0.300714
	lib18276	CAEQIQGAQKLVF	non-PIT-matched	TRA	4	39	7	28	59	18	21	33	78	48	102	34	0.148462
	lib18277	CAVKSGGSNYKLTF	PIT-matched	TRA	1	42	11	30	61	18	18	36	78	51	102	34	0.0907143
	lib18278	CAVSTNTGNQFYF	PIT-matched	TRA	1	39	12	25	56	18	24	33	78	51	102	34	0.186154
	lib18279	CAVRRRGSGSARQLTF	non-PIT-matched	TRA	9	48	12	27	58	15	15	42	78	51	102	34	-0.3475
	lib18281	CAVAYTSGTYKYIF	non-PIT-matched	TRA	4	42	10	28	59	18	21	36	78	48	102	34	0.332857
	lib18282	CGTDHNTDKLIF	non-PIT-matched	TRA	2	36	11	23	54	15	21	30	75	51	102	34	-0.015
	lib18283	CAVDGGTSYGKLTF	PIT-matched	TRA	2	42	9	31	62	18	21	36	78	51	96	34	0.232857
	lib18284	CAENIGGNKLVF	non-PIT-matched	TRA	4	36	13	18	49	18	21	30	78	51	102	34	0.231667
	lib18284	CAMREPVNKFYF	non-PIT-matched	TRA	4	36	15	17	48	21	24	30	78	51	102	34	-0.0133333
	lib18285	CAGTRGAANTDKLIF	non-PIT-matched	TRA	14	45	9	22	53	15	21	39	78	51	102	34	0.062
	lib18286	CAVVFNTDKLIF	non-PIT-matched	TRA	4	36	10	22	53	18	21	30	78	48	102	34	0.388333
	lib18290	CAASRWNTDKLIF	non-PIT-matched	TRA	6	39	12	21	52	18	21	33	78	51	102	34	0.00230769
	lib18292	CAVRDPRLEGGKLIF	non-PIT-matched	TRA	14	45	11	20	51	18	24	39	78	51	102	34	-0.0293333
	lib18293	CAGPGGTSGTYKYIF	non-PIT-matched	TRA	9	45	8	28	59	15	21	39	78	51	102	34	0.284
	lib18294	CAVNSWGSGGGADGLTF	PIT-matched	TRA	14	51	10	27	58	18	21	45	78	51	102	34	0.351765
	lib18295	CAVDISQSNTGNQFYF	non-PIT-matched	TRA	7	48	13	25	56	15	21	42	78	51	102	34	0.12
	lib18296	CATAPIGDSWGKLQF	non-PIT-matched	TRA	10	45	10	25	56	15	21	39	78	51	102	34	0.238
	lib18297	CAMIPFRDQGGKLIF	non-PIT-matched	TRA	12	45	10	23	54	18	18	39	78	51	102	34	0.203333
	lib18446	CAASARDDKIIF	PIT-matched	TRA	0	36	13	20	51	18	21	30	78	51	102	34	0.0075
	lib18446	CAGQEAGTYKYIF	non-PIT-matched	TRA	4	39	12	23	54	15	21	33	78	51	102	34	0.187692
	lib18447	CAEISMEYGNKLVF	PIT-matched	TRA	2	42	10	26	57	18	21	36	78	51	102	34	0.218571
	lib18448	CAVLFRGDNYGQNFVF	non-PIT-matched	TRA	12	48	9	27	58	15	15	42	78	51	102	34	0.1925
	lib18449	CAMSEGNYGQNFVF	non-PIT-matched	TRA	5	42	13	24	55	18	18	36	78	51	102	34	0.207143
	lib18450	CALVRDSSYKLIF	non-PIT-matched	TRA	4	39	10	25	56	18	21	33	78	51	102	34	0.126923
	lib18451	CAVSETGGFKTIF	PIT-matched	TRA	1	39	14	24	55	18	24	33	78	51	102	34	0.322308
	lib18452	CAVRADDWGGYQKVTF	non-PIT-matched	TRA	11	48	13	24	55	18	24	42	78	51	102	34	0.01125
	lib18453	CALNSGGYQKVTF	PIT-matched	TRA	1	39	8	30	61	18	12	33	78	51	102	34	0.161538
	lib18454	CALSGNDMRF	PIT-matched	TRA	5	30	9	16	47	18	21	24	78	51	102	34	-0.011
	lib18455	CAVGADSWGKLQF	PIT-matched	TRA	0	39	14	25	56	18	24	33	78	51	102	34	0.246154
	lib18456	CATRMDSSYKLIF	PIT-matched	TRA	2	39	6	29	60	18	21	33	78	51	102	34	0.00769231
	lib18458	CALSDPAGTASKLTF	non-PIT-matched	TRA	3	45	14	26	57	18	21	39	78	51	102	34	0.213333
	lib18459	CAVGYTGTASKLTF	PIT-matched	TRA	2	42	11	29	60	18	24	36	78	51	102	34	0.303571
	lib18460	CALDISSSNTGKLIF	non-PIT-matched	TRA	2	45	13	29	60	18	21	39	78	51	102	34	0.246
	lib18461	CALSDAYSGAGSYQLTF	non-PIT-matched	TRA	0	51	14	35	66	18	21	45	78	51	102	34	0.270588
	lib18463	CAVLIGFGNVLHC	PIT-matched	TRA	4	39	8	27	58	18	21	33	78	51	96	34	0.602308
	lib18464	CAEDNRDKIIF	non-PIT-matched	TRA	9	33	9	15	46	18	21	27	78	51	102	34	-0.226364
	lib18465	CAAVYKLSF	non-PIT-matched	TRA	3	27	8	16	47	18	21	21	78	51	102	34	0.382222
	lib18465	CAASEYSGGSNYKLTF	non-PIT-matched	TRA	3	48	13	32	63	18	21	42	78	51	102	34	0.103125
	lib18466	CAESMGSGGSYIPTF	non-PIT-matched	TRA	3	45	13	28	59	18	21	39	75	51	102	34	0.307333
	lib18467	CAVPYGGATNKLIF	PIT-matched	TRA	3	42	9	30	61	15	15	36	78	51	102	34	0.375
	lib18468	CAGSSGGSNYKLTF	non-PIT-matched	TRA	2	42	9	31	62	15	21	36	78	51	102	34	0.142143
	lib18469	CAEGSGGSYIPTF	PIT-matched	TRA	2	39	9	28	59	18	21	33	75	51	102	34	0.319231
	lib18470	CADLLDNNAGNMLTF	non-PIT-matched	TRA	8	45	8	29	60	18	21	39	75	51	102	34	0.188667
	lib18471	CVVRVYQGAQKLVF	non-PIT-matched	TRA	7	42	11	24	55	18	24	36	78	51	102	34	0.177857
	lib18472	CALSEEGRGDDKIIF	non-PIT-matched	TRA	11	45	14	20	51	21	24	39	78	51	102	34	-0.0406667
	lib18473	CAVKSFSGGYNKLIF	PIT-matched	TRA	3	45	11	31	62	18	18	39	78	51	102	34	0.259333
	lib18473	CLVGGNKLTF	non-PIT-matched	TRA	0	30	11	19	50	21	15	24	75	51	102	34	0.331
	lib20371	CVVKSDSWGKLQF	non-PIT-matched	TRA	2	39	11	26	57	18	18	33	78	51	99	34	0.0676923
	lib20372	CAVYSGNTPLVF	PIT-matched	TRA	3	36	9	24	55	18	21	30	78	51	102	34	0.430833
	lib20373	CAVKGNNRLAF	PIT-matched	TRA	1	33	11	21	52	18	18	27	78	51	102	34	-0.0227273
	lib20374	CGTDLGDSNYQLIW	non-PIT-matched	TRA	6	42	11	25	56	15	21	36	75	51	102	34	0.154286
	lib20375	CAVERSDGQKLLF	non-PIT-matched	TRA	3	39	12	24	55	18	12	33	75	51	96	34	-0.0707692
	lib20376	CAASIDRGSTLGRLYF	non-PIT-matched	TRA	1	48	13	33	64	18	21	42	78	51	102	34	0.066875
	lib20377	CAVSDSGYNKLIF	non-PIT-matched	TRA	1	39	14	23	54	18	24	33	78	51	102	34	0.216923
	lib20378	CAVNPSSGDKLTF	non-PIT-matched	TRA	3	39	12	24	55	18	18	33	78	51	102	34	0.0961538
	lib20379	CAARCSNDYKLSF	non-PIT-matched	TRA	6	39	7	26	57	18	21	33	78	51	96	34	-0.133846
	lib20379	CAASHSGGYNKLIF	non-PIT-matched	TRA	4	42	11	27	58	18	21	36	78	51	102	34	0.238571
	lib20380	CAASSKRDDKIIF	non-PIT-matched	TRA	5	39	13	21	52	18	21	33	78	51	102	34	-0.17
	lib20381	CAVSDGNNRLAF	PIT-matched	TRA	6	36	9	21	52	18	18	30	75	51	102	34	0.0141667
	lib20382	CAAWSSASKIIF	non-PIT-matched	TRA	3	36	9	24	55	18	21	30	78	51	102	34	0.405833
	lib20383	CAEYSGGGADGLTF	PIT-matched	TRA	0	42	9	33	64	18	21	36	75	51	102	34	0.292143
	lib20385	CAASPGGGYNKLIF	non-PIT-matched	TRA	6	42	12	24	55	18	21	36	78	51	102	34	0.322857
	lib20386	CAVASPNTGNQFYF	non-PIT-matched	TRA	8	42	8	25	56	18	18	36	78	51	102	34	0.229286
	lib20387	CAVRDMNNNDMRF	non-PIT-matched	TRA	0	39	16	21	52	18	24	33	78	51	102	34	-0.364615
	lib20388	CAMRDQAGTALIF	non-PIT-matched	TRA	2	39	11	26	57	21	24	33	75	51	102	34	0.197692
	lib20389	CAARGTGANNLFF	PIT-matched	TRA	4	39	11	24	55	18	21	33	75	51	102	34	0.185385
	lib20390	CAVNHPGGYQKVTF	non-PIT-matched	TRA	8	42	10	24	55	18	24	36	78	51	102	34	0.144286
	lib20392	CAVGDNTDKLIF	PIT-matched	TRA	4	36	9	23	54	18	18	30	75	51	102	34	0.164167
	lib20393	CAVNQAGTALIF	PIT-matched	TRA	0	36	12	24	55	18	18	30	78	51	102	34	0.471667
	lib20394	CAVGGAYNTDKLIF	non-PIT-matched	TRA	7	42	9	26	57	18	18	36	75	51	102	34	0.302143
	lib20395	CATGRGGNKLVF	non-PIT-matched	TRA	8	36	10	18	49	15	21	30	78	51	102	34	0.0683333
	lib20398	CAERDNTDKLIF	non-PIT-matched	TRA	2	36	11	23	54	18	21	30	75	51	102	34	-0.238333
	lib20399	CIVRTTSGTYKYIF	non-PIT-matched	TRA	4	42	8	30	61	21	15	36	75	51	102	34	0.14
	lib20400	CAYRSHTGTASKLTF	PIT-matched	TRA	1	45	15	29	60	21	24	39	78	51	102	34	-0.028
	lib20402	CATDPGANNLFF	non-PIT-matched	TRA	8	36	5	23	54	18	12	30	75	51	96	34	0.255
	lib20404	CAAPSGNTGKLIF	non-PIT-matched	TRA	3	39	8	28	59	18	21	33	78	51	102	34	0.286923
	lib20405	CIVRVYGAGSYQLTF	non-PIT-matched	TRA	3	45	15	27	58	21	15	39	75	51	102	34	0.304667
	lib20406	CAASAKYNFNKFYF	non-PIT-matched	TRA	8	42	9	24	55	18	21	36	78	51	102	34	0.107143
	lib20408	CAVEVGGNKLVF	non-PIT-matched	TRA	4	36	13	19	50	18	21	30	78	48	102	34	0.361667
	lib20409	CAMSSNTDKLIF	non-PIT-matched	TRA	3	36	11	22	53	18	18	30	78	51	102	34	0.1325
	lib20410	CALSELGNTGKLIF	PIT-matched	TRA	3	42	14	25	56	21	24	36	78	51	102	34	0.312143
	lib20410	CAASIRGSQGNLIF	non-PIT-matched	TRA	0	42	13	26	57	18	21	36	78	51	102	34	0.212857
	lib20411	CAVQFSDGQKLLF	PIT-matched	TRA	4	39	8	27	58	18	18	33	75	51	102	34	0.206923
	lib20412	CVGDSNYQLIW	PIT-matched	TRA	1	33	7	25	56	18	18	27	78	51	99	34	0.240909
	lib20413	CAETTYNQGGKLIF	non-PIT-matched	TRA	4	42	10	28	59	18	21	36	75	51	102	34	0.127857
	lib20416	CAVGALSSGNTPLVF	non-PIT-matched	TRA	4	45	14	25	56	18	24	39	78	51	102	34	0.459333
	lib20417	CAVIEAAGNKLTF	PIT-matched	TRA	3	39	10	26	57	18	18	33	78	51	102	34	0.328462
	lib20418	CAVEGGGGNKLTF	non-PIT-matched	TRA	5	39	9	25	56	18	18	33	75	51	102	34	0.237692
	lib20420	CAEKHSGYSTLTF	non-PIT-matched	TRA	5	39	10	24	55	18	21	33	75	51	102	34	0.0615385
	lib20421	CALVNFGNEKLTF	PIT-matched	TRA	4	39	8	27	58	21	24	33	78	51	102	34	0.24
	lib20422	CAVRVREGGGNKLTF	non-PIT-matched	TRA	10	45	10	25	56	18	21	39	78	51	96	34	-0.0913333
	lib20424	CAASFNTDKLIF	non-PIT-matched	TRA	2	36	12	22	53	18	21	30	78	51	102	34	0.245
	lib20424	CLLGEDYGGSQGNLIF	non-PIT-matched	TRA	2	48	14	32	63	18	12	42	75	51	96	34	0.298125
	lib20425	CAVRGKTGANNLFF	PIT-matched	TRA	3	42	13	26	57	18	24	36	78	51	102	34	0.0978571
	lib20425	CAVGLGTDKLIF	non-PIT-matched	TRA	9	36	9	18	49	18	18	30	75	51	102	34	0.4325
	lib20426	CAVGSANDKLIF	non-PIT-matched	TRA	12	36	8	16	47	18	18	30	75	51	102	34	0.28
	lib20427	CAASAGAGSYQLTF	PIT-matched	TRA	3	42	12	27	58	18	21	36	78	51	102	34	0.355714
	lib20429	CAMGSILSGGYNKLIF	non-PIT-matched	TRA	10	48	9	29	60	18	18	42	78	51	102	34	0.4175
	lib20429	CAVGTNQAGTALIF	PIT-matched	TRA	3	42	12	27	58	18	24	36	78	51	102	34	0.435
	lib20430	CALNSGYSTLTF	PIT-matched	TRA	0	36	10	26	57	18	21	30	78	51	102	34	0.31
	lib20431	CIVRGNTGKLIF	non-PIT-matched	TRA	0	36	13	23	54	21	15	30	75	51	102	34	0.206667
	lib20433	CAGTNSGYALNF	PIT-matched	TRA	1	36	9	26	57	15	21	30	78	51	102	34	0.2675
	lib20434	CAVTHRDDKIIF	non-PIT-matched	TRA	3	36	10	23	54	18	24	30	78	51	102	34	-0.0283333
	lib20435	CAVYSSASKIIF	PIT-matched	TRA	1	36	8	27	58	18	18	30	78	51	102	34	0.398333
	lib20436	CAVSDRGNQGGKLIF	PIT-matched	TRA	4	45	14	25	56	18	24	39	78	51	102	34	0.0213333
	lib20437	CAVAPGSGNTGKLIF	non-PIT-matched	TRA	5	45	10	30	61	18	21	39	78	48	102	34	0.352667
	lib20439	CAASYNTDKLIF	PIT-matched	TRA	2	36	7	27	58	18	18	30	75	51	102	34	0.1675
	lib20440	CVVSDGPPGGGNKLTF	non-PIT-matched	TRA	7	48	14	26	57	18	24	42	78	51	102	34	0.215625
	lib20443	CLVGGEAAGNKLTF	non-PIT-matched	TRA	5	42	13	24	55	21	15	36	75	51	102	34	0.306429
	lib20445	CAVDPTGGFKTIF	PIT-matched	TRA	4	39	11	24	55	18	12	33	75	51	96	34	0.333077
	lib20445	CAVSGGDTDKLIF	non-PIT-matched	TRA	8	39	11	20	51	18	18	33	75	51	102	34	0.234615
	lib20447	CAVRDEATENTDKLIF	non-PIT-matched	TRA	12	48	14	21	52	18	18	42	75	51	102	34	-0.121875
	lib20449	CAARENNAGNMLTF	PIT-matched	TRA	4	42	11	27	58	18	21	36	75	51	102	34	-0.01
	lib20450	CASGEAGTALIF	non-PIT-matched	TRA	7	36	6	23	54	18	21	30	78	51	102	34	0.480833
	lib20453	CALSDRTGGFKTIF	non-PIT-matched	TRA	1	42	14	25	56	18	21	36	78	51	102	34	0.105714
	lib20454	CAGAFGNEKLTF	non-PIT-matched	TRA	5	36	7	24	55	18	18	30	78	51	102	34	0.238333
	lib20455	CAGSYNTDKLIF	PIT-matched	TRA	0	36	7	27	58	18	18	30	75	51	102	34	0.155833
	lib20456	CAASEDTGNQFYF	non-PIT-matched	TRA	3	39	13	23	54	18	21	33	78	51	102	34	0.0884615
	lib20458	CAVEDGGNYQLIW	non-PIT-matched	TRA	4	39	14	20	51	18	12	33	75	51	96	34	0.245385
	lib20465	CAAKWGRDDKIIF	non-PIT-matched	TRA	8	39	10	21	52	18	21	33	75	51	102	34	-0.0430769
	lib20471	CILRGLNAGGTSYGKLTF	non-PIT-matched	TRA	5	54	13	36	67	21	15	48	75	51	102	34	0.208333
	lib20473	CAVGLNFGNEKLTF	PIT-matched	TRA	6	42	9	27	58	18	18	36	78	51	102	34	0.257143
	lib20477	CIDSYSGGGADGLTF	non-PIT-matched	TRA	4	45	7	34	65	21	15	39	75	51	102	34	0.300667
	lib20478	CAASTNRDDKIIF	PIT-matched	TRA	1	39	13	25	56	18	21	33	78	51	102	34	-0.104615
	lib20479	CAYRSAGLEKSSGDKLTF	non-PIT-matched	TRA	8	54	16	29	60	21	24	48	78	51	102	34	-0.0944444
	lib20480	CAVTGNQFYF	PIT-matched	TRA	0	30	10	20	51	15	15	24	78	51	102	34	0.343
	lib20481	CAVTTYGQGGKLIF	non-PIT-matched	TRA	10	42	10	22	53	18	24	36	78	51	102	34	0.347857
	lib20482	CAFIFYNQGGKLIF	non-PIT-matched	TRA	2	42	10	29	60	18	21	36	78	51	102	34	0.456429
	lib20484	CAAPPMNSGGYQKVTF	non-PIT-matched	TRA	7	48	8	32	63	18	21	42	75	51	102	34	0.15875
	lib20485	CLLGSNSGGSNYKLTF	PIT-matched	TRA	3	48	11	34	65	18	12	42	75	51	96	34	0.169375
	lib20485	CAATGNQFYF	PIT-matched	TRA	1	30	7	22	53	15	15	24	78	51	102	34	0.297
	lib20486	CAVSVWGGGNKLTF	PIT-matched	TRA	4	42	13	25	56	18	24	36	78	51	102	34	0.361429
	lib20487	CAVEEWRGGGGADGLTF	non-PIT-matched	TRA	13	51	11	27	58	15	21	45	78	51	102	34	0.182941
	lib20488	CASLKFGNEKLTF	non-PIT-matched	TRA	10	39	5	24	55	18	21	33	78	48	102	34	0.0876923
	lib20488	CAANARDNNARLMF	non-PIT-matched	TRA	9	42	10	23	54	18	21	36	78	51	102	34	-0.188571
	lib20490	CAMKRANQAGTALIF	non-PIT-matched	TRA	4	45	10	29	60	18	18	39	78	51	102	34	0.120667
	lib20494	CAEINDYKLSF	non-PIT-matched	TRA	2	33	10	21	52	18	21	27	78	51	102	34	0.0636364
	lib20494	CPQVPNYGQNFVF	non-PIT-matched	TRA	15	39	3	21	52	15	21	33	78	51	102	34	0.196154
	lib20495	CAASEYTNAGKSTF	non-PIT-matched	TRA	5	42	13	24	55	18	21	36	78	51	102	34	0.0428571
	lib20498	CAMSAITGGSYIPTF	non-PIT-matched	TRA	4	45	13	26	57	18	18	39	78	51	102	34	0.466667
	lib20500	CAVSTTSGTYKYIF	PIT-matched	TRA	0	42	12	30	61	18	24	36	78	51	102	34	0.253571
	lib20503	CAYRGPNTGNQFYF	PIT-matched	TRA	5	42	11	25	56	21	24	36	78	51	102	34	-0.00714286
	lib20504	CILNWRGTSYDKVIF	non-PIT-matched	TRA	10	45	10	25	56	21	15	39	75	51	102	34	0.132667
	lib20505	CIVNSNFGNEKLTF	non-PIT-matched	TRA	2	42	10	30	61	21	15	36	75	51	102	34	0.132857
	lib20505	CAYKKSGGSNYKLTF	PIT-matched	TRA	5	45	10	30	61	21	24	39	78	51	102	34	-0.07
	lib20506	CAASKAYNFNKFYF	non-PIT-matched	TRA	5	42	13	24	55	18	21	36	78	51	102	34	0.107143
	lib20511	CAMSLLGAGNNRKLIW	non-PIT-matched	TRA	9	48	12	27	58	18	18	42	78	51	102	34	0.170625
	lib20513	CAGQVTTSGTYKYIF	non-PIT-matched	TRA	6	45	12	27	58	15	21	39	78	51	102	34	0.224
	lib20513	CAMREGGGSQGNLIF	non-PIT-matched	TRA	1	45	17	27	58	21	24	39	78	51	102	34	0.134667
	lib20514	CAVSAPGGRGSTLGRLYF	non-PIT-matched	TRA	11	54	13	30	61	18	24	48	78	51	102	34	0.152778
	lib20515	CAGSKGGSNYKLTF	non-PIT-matched	TRA	7	42	8	27	58	15	21	36	78	51	102	34	0.0478571
	lib20517	CAVGPTGGFKTIF	PIT-matched	TRA	4	39	11	24	55	18	24	33	78	51	102	34	0.439231
	lib20519	CILRDISNFGNEKLTF	non-PIT-matched	TRA	0	48	14	32	63	21	15	42	75	51	102	34	0.035625
	lib20736	CAVNKNGATNKLIF	non-PIT-matched	TRA	4	42	13	25	56	18	18	36	78	51	102	34	0.095
	lib20737	CLVVVYNQGGKLIF	non-PIT-matched	TRA	3	42	10	29	60	21	15	36	75	51	102	34	0.450714
	lib20738	CILSNAGNNRKLIW	non-PIT-matched	TRA	4	42	8	30	61	21	15	36	75	51	102	34	0.0378571
	lib20739	CVVSAKGNARLMF	non-PIT-matched	TRA	5	39	13	19	50	18	21	33	78	51	102	34	0.159231
	lib20740	CAGHRTSYGKLTF	non-PIT-matched	TRA	2	39	11	26	57	15	21	33	78	51	102	34	-0.0253846
	lib20741	CAVTPRSGSARQLTF	non-PIT-matched	TRA	7	45	10	28	59	18	24	39	78	51	102	34	-0.0606667
	lib20742	CAPTGTASKLTF	non-PIT-matched	TRA	3	36	6	27	58	18	21	30	78	48	102	34	0.2125
	lib20742	CAVEGPGAQKLVF	non-PIT-matched	TRA	8	39	9	22	53	18	21	33	78	51	102	34	0.302308
	lib20743	CVVSVLSGGGADGLTF	non-PIT-matched	TRA	5	48	13	30	61	18	21	42	78	51	102	34	0.504375
	lib20745	CIVITSGTYKYIF	non-PIT-matched	TRA	1	39	10	28	59	21	15	33	75	51	102	34	0.455385
	lib20746	CAATQGGYQKVTF	non-PIT-matched	TRA	5	39	10	24	55	18	21	33	78	51	102	34	0.132308
	lib20747	CAAQKGGGADGLTF	PIT-matched	TRA	5	42	9	28	59	18	21	36	78	51	102	34	0.215714
	lib20749	CAFGRYNAGNMLTF	PIT-matched	TRA	7	42	9	26	57	21	24	36	78	51	102	34	0.192143
	lib20750	CAPGGDFQGAQKLVF	non-PIT-matched	TRA	13	45	6	26	57	18	21	39	78	51	102	34	0.234
	lib20751	CVQAQGAQKLVF	non-PIT-matched	TRA	7	36	4	25	56	15	21	30	78	51	102	34	0.1975
	lib20753	CALSDREGAQKLVF	non-PIT-matched	TRA	3	42	14	23	54	18	21	36	78	51	102	34	-0.0214286
	lib20755	CAVRDMRGAGSYQLTF	non-PIT-matched	TRA	3	48	16	27	58	18	24	42	78	51	102	34	-0.02
	lib20756	CLVMIYNQGGKLIF	non-PIT-matched	TRA	0	42	8	32	63	21	15	36	75	51	102	34	0.440714
	lib20757	CAASDYGGSQGNLIF	PIT-matched	TRA	0	45	13	32	63	18	21	39	78	51	102	34	0.264667
	lib20758	CALTSNTGNQFYF	PIT-matched	TRA	2	39	10	25	56	18	21	33	78	51	102	34	0.184615
	lib20760	CAMGGRNTDKLIF	non-PIT-matched	TRA	9	39	9	21	52	18	18	33	78	51	102	34	0.0292308
	lib20760	CALVKAGNNRKLIW	non-PIT-matched	TRA	5	42	10	27	58	18	21	36	78	51	102	34	0.0221429
	lib20761	CAVRARQLTF	non-PIT-matched	TRA	2	30	9	19	50	18	12	24	75	51	96	34	-0.11
	lib20762	CAVSDGANSKLTF	PIT-matched	TRA	4	39	11	24	55	15	15	33	78	51	102	34	0.134615
	lib20763	CLVGFYNQGGKLIF	non-PIT-matched	TRA	1	42	12	29	60	21	15	36	75	51	102	34	0.415714
	lib20765	CAEGYNTDKLIF	PIT-matched	TRA	2	36	9	25	56	18	21	30	75	51	102	34	0.109167
	lib20766	CAVQTGANNLFF	PIT-matched	TRA	1	36	8	27	58	18	12	30	75	51	96	34	0.339167
	lib20771	CAVSEMGGGNKLTF	non-PIT-matched	TRA	3	42	14	25	56	18	24	36	78	51	102	34	0.219286
	lib20773	CLVGRDNAGNMLTF	non-PIT-matched	TRA	4	42	12	26	57	21	15	36	75	51	102	34	0.132857
	lib20815	CAVSDSGSSASKIIF	non-PIT-matched	TRA	5	45	14	25	56	18	24	39	78	51	102	34	0.249333
	lib20815	CAVGDYKLSF	PIT-matched	TRA	2	30	10	18	49	18	12	24	75	51	96	34	0.24
	lib20816	CAESRGSSNTGKLIF	non-PIT-matched	TRA	3	45	12	30	61	18	21	39	75	51	102	34	-0.0426667
	lib20817	CAAHGNQFYF	PIT-matched	TRA	4	30	7	19	50	15	15	24	78	51	102	34	0.262
	lib20817	CAVGHLNNNDMRF	non-PIT-matched	TRA	5	39	12	22	53	18	24	33	78	51	102	34	-0.0623077
	lib20818	CLVGNLRMNSGYSTLTF	non-PIT-matched	TRA	9	51	12	29	60	21	15	45	75	51	102	34	0.179412
	lib20820	CALSTDSWGKLQF	PIT-matched	TRA	2	39	8	29	60	18	21	33	78	51	102	34	0.142308
	lib20821	CALSSRGGNTPLVF	non-PIT-matched	TRA	8	42	12	22	53	18	21	36	78	51	102	34	0.19
	lib20822	CAAPDTGRRALTF	non-PIT-matched	TRA	4	39	7	28	59	18	21	33	75	51	102	34	-0.0815385
	lib20823	CAVGPTGTASKLTF	PIT-matched	TRA	3	42	11	28	59	18	24	36	78	51	102	34	0.293571
	lib20824	CAVDQGGSEKLVF	non-PIT-matched	TRA	1	39	11	27	58	18	21	33	78	48	102	34	0.162308
	lib20824	CGGGGRLTF	non-PIT-matched	TRA	11	27	4	12	43	15	15	21	78	51	102	34	0.208889
	lib20825	CAVGGLTGGGNKLTF	non-PIT-matched	TRA	2	45	13	30	61	18	24	39	78	51	102	34	0.354667
	lib20828	CAAGNTGGFKTIF	PIT-matched	TRA	0	39	8	30	61	18	21	33	75	51	102	34	0.334615
	lib20830	CATDLGGSYIPTF	non-PIT-matched	TRA	2	39	12	25	56	15	21	33	78	51	102	34	0.361538
	lib20832	CALSDKGNAGKSTF	non-PIT-matched	TRA	5	42	14	22	53	18	21	36	78	51	102	34	-0.025
	lib20833	CAASMDSSYKLIF	non-PIT-matched	TRA	0	39	13	26	57	18	21	33	78	51	102	34	0.24
	lib20835	CAVTETSGSRLTF	PIT-matched	TRA	3	39	8	28	59	18	21	33	78	48	102	34	0.0723077
	lib20835	CAASESGGSNYKLTF	PIT-matched	TRA	3	45	12	30	61	18	21	39	78	51	102	34	0.0926667
	lib20836	CAMAVYGTSGSRLTF	non-PIT-matched	TRA	14	45	6	25	56	18	21	39	78	51	102	34	0.248667
	lib20837	CAVDDSGGGADGLTF	non-PIT-matched	TRA	3	45	10	32	63	18	24	39	78	51	102	34	0.256667
	lib20878	CIVRVYSGGGADGLTF	non-PIT-matched	TRA	0	48	14	34	65	21	15	42	75	51	102	34	0.32625
	lib20879	CAVRGNQFYF	PIT-matched	TRA	3	30	12	15	46	15	15	24	78	51	102	34	0.095
	lib20881	CALKGLGNEKLTF	non-PIT-matched	TRA	6	39	10	23	54	18	12	33	78	51	102	34	0.128462
	lib20883	CGADINTGNQFYF	non-PIT-matched	TRA	1	39	13	24	55	15	21	33	78	51	102	34	0.194615
	lib20885	CVVSDPRDYKLSF	non-PIT-matched	TRA	5	39	14	18	49	18	24	33	78	51	102	34	-0.0853846
	lib20886	CALGDSGGSNYKLTF	non-PIT-matched	TRA	4	45	9	32	63	18	21	39	78	51	102	34	0.155333
	lib20887	CAVRHTGGFKTIF	non-PIT-matched	TRA	2	39	11	26	57	18	18	33	75	51	102	34	0.167692
	lib20888	CAVGKTGANNLFF	non-PIT-matched	TRA	7	39	6	26	57	18	21	33	78	51	102	34	0.3
	lib20889	CAVRDDNYGQNFVF	PIT-matched	TRA	0	42	15	27	58	18	24	36	78	51	102	34	-0.0392857
	lib20890	CAVSNSGNTPLVF	PIT-matched	TRA	0	39	12	27	58	18	24	33	78	51	102	34	0.303846
	lib20892	CAVLNNARLMF	PIT-matched	TRA	2	33	9	22	53	15	15	27	78	51	102	34	0.224545
	lib20893	CAMREIGFGNVLHC	non-PIT-matched	TRA	3	42	11	28	59	18	18	36	78	51	102	34	0.218571
	lib20893	CAGLFSGGYNKLIF	non-PIT-matched	TRA	4	42	8	30	61	15	21	36	78	51	102	34	0.430714
	lib20894	CAVIGAGSARQLTF	non-PIT-matched	TRA	6	42	10	26	57	18	24	36	78	51	102	34	0.300714
	lib20895	CVAETPGGFKTIF	non-PIT-matched	TRA	9	39	7	23	54	18	18	33	78	51	99	34	0.345385
	lib20896	CAERGDSWGKLQF	non-PIT-matched	TRA	5	39	9	25	56	18	21	33	75	51	102	34	-0.136154
	lib20897	CAETYSGYSTLTF	non-PIT-matched	TRA	3	39	10	26	57	18	21	33	78	51	102	34	0.223846
	lib20902	CAVTRGSTLGRLYF	PIT-matched	TRA	2	42	10	30	61	18	18	36	78	51	102	34	0.0842857
	lib20902	CAVGLITDSWGKLQF	non-PIT-matched	TRA	8	45	9	28	59	18	18	39	75	51	102	34	0.331333
	lib20905	CALSRDSWGKLQF	PIT-matched	TRA	3	39	12	24	55	18	21	33	78	51	102	34	-0.0484615
	lib20906	CAVRLTTSGTYKYIF	non-PIT-matched	TRA	2	45	12	30	61	18	21	39	78	51	102	34	0.150667
	lib20908	CAVERSSSNTGKLIF	non-PIT-matched	TRA	2	45	13	29	60	15	15	39	78	51	102	34	-0.00266667
	lib20909	CVVSPRRGGATNKLIF	non-PIT-matched	TRA	9	48	12	27	58	18	24	42	78	51	102	34	0.013125
	lib20910	CALILSGNTPLVF	non-PIT-matched	TRA	4	39	10	25	56	18	21	33	78	51	102	34	0.563846
	lib20910	CAAKLPRGGADGLTF	non-PIT-matched	TRA	9	45	10	26	57	18	21	39	78	51	102	34	0.136
	lib20911	CAYRGNARLMF	non-PIT-matched	TRA	2	33	12	19	50	21	24	27	78	51	102	34	-0.0618182
	lib20912	CAVSTANQGGKLIF	non-PIT-matched	TRA	6	42	11	25	56	18	24	36	78	51	102	34	0.274286
	lib20914	CALPTDSWGKLQF	PIT-matched	TRA	2	39	8	29	60	18	21	33	78	51	102	34	0.165385
	lib20917	CAVSSGYSTLTF	PIT-matched	TRA	4	36	11	21	52	18	18	30	75	51	102	34	0.361667
	lib20917	CVVSTGGFKTIF	PIT-matched	TRA	3	36	12	21	52	18	24	30	78	51	102	34	0.449167
	lib20921	CAVEDTNAGKSTF	PIT-matched	TRA	0	39	14	25	56	18	12	33	75	51	96	34	0.00615385
	lib20921	CAPCNFNKFYF	non-PIT-matched	TRA	4	33	7	22	53	18	21	27	78	51	102	34	0.19
	lib20924	CAVSFNNNDMRF	PIT-matched	TRA	2	36	12	22	53	18	24	30	78	51	102	34	-0.0783333
	lib20924	CAFSVMEYGNKLVF	non-PIT-matched	TRA	9	42	6	26	57	18	18	36	78	51	102	34	0.335
	lib20926	CAVPRGSGGGADGLTF	non-PIT-matched	TRA	9	48	8	31	62	18	18	42	78	51	102	34	0.2325
	lib20928	CAAYGNKLVF	PIT-matched	TRA	3	30	6	21	52	18	18	24	78	51	102	34	0.332
	lib20929	CALSEAGNTDKLIF	non-PIT-matched	TRA	3	42	17	21	52	21	24	36	78	51	102	34	0.182143
	lib20931	CAEQRGGGADGLTF	PIT-matched	TRA	6	42	9	27	58	18	21	36	78	51	102	34	0.045
	lib20933	CAVSVSGSSASKIIF	non-PIT-matched	TRA	7	45	13	25	56	18	24	39	78	51	102	34	0.381333
	lib20934	CAVGRSGNTPLVF	PIT-matched	TRA	2	39	12	25	56	18	24	33	78	51	102	34	0.22
	lib20935	CAVSGGSNYKLTF	PIT-matched	TRA	0	39	11	28	59	15	15	33	78	51	102	34	0.213077
	lib20937	CAVNPGSSNTGKLIF	non-PIT-matched	TRA	3	45	12	30	61	18	18	39	78	51	102	34	0.215333
	lib20938	CALSDHYRGGATNKLIF	non-PIT-matched	TRA	7	51	14	27	58	18	21	45	78	51	102	34	0.0647059
	lib20939	CAMRPKTSYDKVIF	non-PIT-matched	TRA	3	42	12	27	58	21	24	36	78	51	102	34	-0.0771429
	lib20940	CAVGPLEYGNKLVF	non-PIT-matched	TRA	5	42	11	26	57	18	24	36	78	51	102	34	0.335714
	lib20941	CAVNDSNYQLIW	PIT-matched	TRA	0	36	12	24	55	18	18	30	78	51	102	34	0.1675
	lib20942	CAASGGAGSYQLTF	PIT-matched	TRA	3	42	12	27	58	18	21	36	78	51	102	34	0.345714
	lib20943	CAVQAGETSGSRLTF	non-PIT-matched	TRA	3	45	13	28	59	18	21	39	78	51	96	34	0.0826667
	lib20944	CVVSRTGTYKYIF	non-PIT-matched	TRA	4	39	12	23	54	18	24	33	78	51	102	34	0.131538
	lib20947	CAGPRANKLIF	non-PIT-matched	TRA	4	33	9	17	48	15	21	27	78	51	102	34	0.0863636
	lib20963	CAGAEAGGTSYGKLTF	PIT-matched	TRA	3	48	10	33	64	15	21	42	78	51	102	34	0.25375
	lib20965	CALKPAQGGSEKLVF	non-PIT-matched	TRA	6	45	10	29	60	18	21	39	78	51	102	34	0.148667
	lib20966	CAVMGNARLMF	non-PIT-matched	TRA	4	33	10	19	50	18	24	27	78	51	102	34	0.300909
	lib20968	CAGPMIYNQGGKLIF	non-PIT-matched	TRA	3	45	8	32	63	15	21	39	78	51	102	34	0.35
	lib20968	CATVDSGNTGKLIF	non-PIT-matched	TRA	4	42	10	28	59	15	21	36	78	51	102	34	0.222857
	lib20969	CAGEPDYKLSF	non-PIT-matched	TRA	4	33	10	19	50	15	21	27	78	51	102	34	0.0636364
	lib20971	CAVRPTSARQLTF	non-PIT-matched	TRA	3	39	12	21	52	18	21	33	78	51	102	34	-0.0930769
	lib20972	CAVSRNNNARLMF	PIT-matched	TRA	0	39	11	26	57	18	24	33	78	51	102	34	-0.16
	lib20973	CAPGGSGNTGKLIF	PIT-matched	TRA	5	42	6	31	62	15	21	36	78	51	102	34	0.290714
	lib20975	CAVKTSYDKVIF	PIT-matched	TRA	2	36	7	27	58	15	21	30	78	51	102	34	0.1475
	lib20977	CAVGAGYGGATNKLIF	non-PIT-matched	TRA	3	48	14	30	61	18	24	42	78	51	102	34	0.419375
	lib20978	CAVIGGGSYIPTF	PIT-matched	TRA	5	39	10	24	55	18	24	33	78	51	102	34	0.579231
	lib20979	CAGDSGTYKYIF	PIT-matched	TRA	2	36	9	25	56	15	21	30	78	51	102	34	0.194167
	lib20980	CAVNQYGGATNKLIF	PIT-matched	TRA	3	45	12	30	61	18	18	39	78	51	102	34	0.233333
	lib20982	CIVYSGAGSYQLTF	non-PIT-matched	TRA	0	42	8	34	65	21	15	36	75	51	102	34	0.417143
	lib20984	CAVDSSYKLIF	PIT-matched	TRA	0	33	11	22	53	15	15	27	78	51	102	34	0.283636
	lib20986	CASGGYQKVTF	PIT-matched	TRA	0	33	5	28	59	18	18	27	78	51	102	34	0.165455
	lib20986	CAVTGVSGGYNKLIF	non-PIT-matched	TRA	6	45	10	29	60	18	24	39	78	51	102	34	0.392667
	lib20987	CALSRGGGGSQGNLIF	non-PIT-matched	TRA	9	48	12	27	58	18	21	42	78	51	102	34	0.2175
	lib20989	CAMSALSNDYKLSF	non-PIT-matched	TRA	3	42	13	25	56	18	18	36	78	51	102	34	0.144286
	lib20990	CAYRSGLSNFGNEKLTF	non-PIT-matched	TRA	3	51	16	32	63	21	24	45	78	51	102	34	-0.00647059
	lib20991	CALNEGQGAQKLVF	non-PIT-matched	TRA	8	42	10	24	55	18	21	36	78	51	102	34	0.154286
	lib20993	CAGRAGNMLTF	non-PIT-matched	TRA	1	33	9	22	53	15	21	27	78	51	102	34	0.183636
	lib20994	CAASRDEVNGQNFVF	non-PIT-matched	TRA	14	45	13	18	49	18	21	39	78	51	102	34	-0.014
	lib20995	CAVSFRDNAGGTSYGKLTF	non-PIT-matched	TRA	9	57	12	36	67	18	24	51	78	51	102	34	0.0831579
	lib20995	CAASSGNQFYF	PIT-matched	TRA	1	33	12	20	51	18	21	27	78	51	102	34	0.241818
	lib20996	CAVSGDSSYKLIF	PIT-matched	TRA	1	39	13	25	56	18	24	33	78	51	102	34	0.263077
	lib20996	CAFPDGQKLLF	PIT-matched	TRA	4	33	6	23	54	18	18	27	75	51	102	34	0.250909
	lib20999	CAPLKAAGNKLTF	PIT-matched	TRA	6	39	6	27	58	18	18	33	78	51	102	34	0.171538
	lib21000	CAAISGGRGSTLGRLYF	non-PIT-matched	TRA	10	51	10	31	62	18	21	45	78	51	102	34	0.172353
	lib21001	CALSDSRNSGYSTLTF	non-PIT-matched	TRA	6	48	14	28	59	18	21	42	78	51	102	34	-0.004375
	lib21007	CAVSESQAGTALIF	non-PIT-matched	TRA	3	42	14	25	56	18	24	36	78	51	102	34	0.381429
	lib21009	CAVSDYRTGGFKTIF	non-PIT-matched	TRA	6	45	14	24	55	18	24	39	78	51	102	34	0.117333
	lib21010	CAMSSYNTDKLIF	PIT-matched	TRA	4	39	11	24	55	18	18	33	78	51	102	34	0.142308
	lib21015	CALGLGGRRALTF	non-PIT-matched	TRA	8	39	9	22	53	18	21	33	78	51	102	34	0.171538
	lib21016	CILNVGSGTYKYIF	non-PIT-matched	TRA	7	42	10	25	56	21	15	36	75	51	102	34	0.382143
	lib21017	CIVRVAGTDSWGKLQF	PIT-matched	TRA	4	48	16	27	58	21	15	42	75	51	102	34	0.15375
	lib21018	CAESRAGTALIF	non-PIT-matched	TRA	4	36	10	22	53	18	21	30	78	51	102	34	0.23
	lib21019	CAASRSGGGADGLTF	PIT-matched	TRA	2	45	12	31	62	18	21	39	78	51	102	34	0.165333
	lib21020	CAVRAGSARQLTF	PIT-matched	TRA	3	39	10	26	57	18	21	33	78	51	96	34	-0.0138462
	lib21022	CAESKDTGGFKTIF	non-PIT-matched	TRA	3	42	13	26	57	18	21	36	75	51	102	34	0.0507143
	lib21024	CAVIHTGTASKLTF	non-PIT-matched	TRA	3	42	10	29	60	18	24	36	78	51	102	34	0.320714
	lib21046	CALSDVQGAQKLVF	non-PIT-matched	TRA	1	42	14	26	57	18	21	36	78	51	102	34	0.228571
	lib21047	CAVGGSGGYQKVTF	PIT-matched	TRA	2	42	13	27	58	18	24	36	78	51	102	34	0.275714
	lib21048	CGADSTDKLIF	non-PIT-matched	TRA	1	33	13	19	50	15	21	27	78	51	102	34	0.135455
	lib21049	CAVIGGSQGNLIF	PIT-matched	TRA	1	39	10	28	59	15	15	33	78	51	102	34	0.51
	lib21050	CASPNFGNEKLTF	PIT-matched	TRA	3	39	7	29	60	18	21	33	78	51	102	34	0.0707692
	lib21052	CAGGNNNARLMF	PIT-matched	TRA	0	36	10	26	57	15	21	30	78	51	102	34	0.0425
	lib21053	CAVGEGSGGSNYKLTF	PIT-matched	TRA	7	48	10	31	62	18	21	42	78	48	102	34	0.186875
	lib21055	CAALQTGGYQKVTF	non-PIT-matched	TRA	10	42	8	24	55	18	21	36	75	51	102	34	0.198571
	lib21059	CAVRSNTGNQFYF	PIT-matched	TRA	1	39	12	24	55	15	15	33	78	51	102	34	-0.00461538
	lib21060	CAARGGGGSQGNLIF	PIT-matched	TRA	6	45	11	28	59	18	21	39	78	51	102	34	0.214667
	lib21062	CAASNVDDMRF	non-PIT-matched	TRA	6	33	13	14	45	18	21	27	78	51	102	34	-0.0772727
	lib21063	CVVSPKAAGNKLTF	non-PIT-matched	TRA	3	42	12	27	58	18	21	36	78	51	102	34	0.180714
	lib21064	CLVGSDRGSTLGRLYF	non-PIT-matched	TRA	4	48	11	33	64	21	15	42	75	51	102	34	0.066875
	lib21067	CAVSFSGGYNKLIF	PIT-matched	TRA	0	42	12	30	61	18	24	36	78	51	102	34	0.385
	lib21068	CALSEARTGGFKTIF	non-PIT-matched	TRA	2	45	17	24	55	21	24	39	78	51	102	34	0.150667
	lib21069	CAGGGGRGSTLGRLYF	non-PIT-matched	TRA	7	48	10	31	62	15	21	42	78	51	102	34	0.129375
	lib21070	CALSQTQGGSEKLVF	PIT-matched	TRA	3	45	11	31	62	18	21	39	78	51	102	34	0.127333
	lib21072	CAERGGDKLIF	non-PIT-matched	TRA	6	33	11	16	47	18	21	27	75	51	102	34	-0.0154545
	lib21073	CAVLSGYALNF	non-PIT-matched	TRA	2	33	10	21	52	18	21	27	78	51	96	34	0.518182
	lib21074	CAVRDQLANAGNMLTF	non-PIT-matched	TRA	8	48	14	24	55	18	18	42	75	51	102	34	0.110625
	lib21075	CACYGGSQGNLIF	non-PIT-matched	TRA	2	39	7	30	61	21	24	33	78	51	102	34	0.363077
	lib21076	CAAAGNQFYF	PIT-matched	TRA	3	30	7	20	51	15	15	24	78	51	102	34	0.364
	lib21077	CAVRGNTPLVF	PIT-matched	TRA	2	33	10	21	52	18	18	27	78	51	102	34	0.232727
	lib21078	CAAATYFKAAGNKLTF	non-PIT-matched	TRA	10	48	9	29	60	18	21	42	78	51	102	34	0.230625
	lib21079	CVVSVKAAGNKLTF	non-PIT-matched	TRA	0	42	13	29	60	18	21	36	78	51	102	34	0.249286
	lib21080	CAAAGGGSEKLVF	PIT-matched	TRA	9	39	5	25	56	15	15	33	78	51	102	34	0.346154
	lib21081	CAAGATNKLIF	PIT-matched	TRA	1	33	7	25	56	15	15	27	78	51	102	34	0.357273
	lib21082	CAVSPLGNAGNMLTF	non-PIT-matched	TRA	9	45	11	25	56	18	24	39	78	51	102	34	0.39
	lib21272	CGGSTLGRLYF	non-PIT-matched	TRA	0	33	4	29	60	18	21	27	78	51	102	34	0.230909
	lib21272	CAVAGGGSNYKLTF	PIT-matched	TRA	4	42	9	29	60	18	18	36	78	51	102	34	0.289286
	lib21273	CVVSDLNTGFQKLVF	PIT-matched	TRA	2	45	14	29	60	18	24	39	78	51	102	34	0.283333
	lib21274	CAVSGGGAQKLVF	PIT-matched	TRA	6	39	11	22	53	15	15	33	78	51	102	34	0.373077
	lib21275	CAVKDDKIIF	PIT-matched	TRA	1	30	10	19	50	18	21	24	78	51	102	34	0.114
	lib21276	CALSDNYGQNFVF	PIT-matched	TRA	0	39	14	25	56	18	21	33	78	51	102	34	0.206154
	lib21277	CALSGNTGKLIF	non-PIT-matched	TRA	3	36	5	28	59	18	12	30	75	51	96	34	0.3375
	lib21279	CATDAYSGAGSYQLTF	PIT-matched	TRA	0	48	13	35	66	15	21	42	78	51	102	34	0.229375
	lib21280	CAASLNSNSGYALNF	non-PIT-matched	TRA	19	45	11	15	46	18	21	39	78	51	102	34	0.221333
	lib21282	CAAKNSGSARQLTF	non-PIT-matched	TRA	4	42	10	28	59	18	21	36	78	51	102	34	-0.085
	lib21283	CAIGANSKLTF	non-PIT-matched	TRA	2	33	6	25	56	18	21	27	78	51	102	34	0.284545
	lib21285	CAVEDWDSSASKIIF	non-PIT-matched	TRA	4	45	14	26	57	18	12	39	75	51	96	34	0.186
	lib21287	CAEPRSNDYKLSF	PIT-matched	TRA	6	39	9	24	55	18	21	33	78	51	102	34	-0.251538
	lib21288	CAERLYGNNRLAF	PIT-matched	TRA	3	39	11	25	56	18	21	33	75	51	102	34	-0.136923
	lib21289	CAVFNAGNNRKLIW	PIT-matched	TRA	2	42	9	31	62	15	15	36	78	51	102	34	0.0828571
	lib21291	CATVGSGNTGKLIF	PIT-matched	TRA	1	42	10	31	62	15	21	36	78	51	102	34	0.321429
	lib21292	CAVRPRGNTPLVF	non-PIT-matched	TRA	4	39	12	21	52	18	21	33	78	51	102	34	0.0115385
	lib21293	CAYRSGGFYNTDKLIF	non-PIT-matched	TRA	8	48	16	24	55	21	24	42	78	51	102	34	0.079375
	lib21295	CALGTGFQKLVF	PIT-matched	TRA	5	36	6	25	56	18	24	30	78	51	102	34	0.420833
	lib21299	CAGDYGNNRLAF	non-PIT-matched	TRA	0	36	10	26	57	15	21	30	78	51	102	34	0.000833333
	lib21301	CAPGDRGSTLGRLYF	non-PIT-matched	TRA	7	45	5	33	64	15	15	39	78	51	102	34	-0.01
	lib21301	CAAWGSGNTGKLIF	non-PIT-matched	TRA	4	42	8	30	61	18	21	36	78	51	102	34	0.35
	lib21302	CVVRPMGSQGNLIF	non-PIT-matched	TRA	7	42	11	24	55	18	24	36	78	51	102	34	0.247143
	lib21302	CAVRDLGNNDMRF	non-PIT-matched	TRA	3	39	14	18	49	18	18	33	75	51	102	34	-0.235385
	lib21303	CAMSRRAIMTF	non-PIT-matched	TRA	13	33	12	8	39	18	18	27	78	51	102	34	0.00818182
	lib21304	CAYRVIQGAQKLVF	non-PIT-matched	TRA	1	42	12	29	60	21	24	36	78	51	102	34	0.166429
	lib21305	CAVSGAGSYQLTF	PIT-matched	TRA	0	39	13	26	57	18	24	33	78	51	102	34	0.370769
	lib21310	CVVNPGGSYIPTF	PIT-matched	TRA	1	39	12	26	57	18	18	33	78	51	99	34	0.420769
	lib21312	CVVSESSGTYKYIF	non-PIT-matched	TRA	3	42	13	26	57	18	21	36	78	51	102	34	0.227857
	lib21313	CAVGAGANSKLTF	PIT-matched	TRA	3	39	10	26	57	18	21	33	78	48	102	34	0.302308
	lib21315	CAPRDSGSARQLTF	non-PIT-matched	TRA	8	42	6	28	59	18	21	36	78	51	102	34	-0.202857
	lib21318	CIVRVTNFGNEKLTF	non-PIT-matched	TRA	1	45	15	29	60	21	15	39	75	51	102	34	0.088
	lib21319	CALSGGETSGSRLTF	non-PIT-matched	TRA	4	45	14	27	58	18	12	39	78	51	102	34	0.116667
	lib21322	CAVATTGGSYIPTF	non-PIT-matched	TRA	6	42	10	26	57	18	24	36	78	51	102	34	0.442143
	lib21323	CAGTGANNLFF	PIT-matched	TRA	2	33	7	24	55	18	21	27	78	48	102	34	0.392727
	lib21325	CAMYSSSNTGKLIF	non-PIT-matched	TRA	9	42	5	28	59	18	21	36	78	51	102	34	0.217857
	lib21326	CAYRSTTNAGKSTF	non-PIT-matched	TRA	2	42	15	25	56	21	24	36	78	51	102	34	-0.132857
	lib21327	CVVSVPYDYKLSF	non-PIT-matched	TRA	6	39	13	20	51	18	24	33	78	51	102	34	0.281538
	lib21330	CAVYNFGNEKLTF	PIT-matched	TRA	2	39	9	28	59	15	15	33	78	51	102	34	0.178462
	lib21334	CAGQLPQYNNNDMRF	non-PIT-matched	TRA	7	45	12	23	54	15	21	39	78	51	102	34	-0.187333
	lib21336	CAVTELNDYKLSF	non-PIT-matched	TRA	7	39	10	22	53	18	24	33	78	51	102	34	0.108462
	lib21340	CAVGSGGSYIPTF	PIT-matched	TRA	1	39	11	27	58	18	24	33	78	51	102	34	0.459231
	lib21342	CAFGGAGGTSYGKLTF	non-PIT-matched	TRA	10	48	5	33	64	18	21	42	78	48	102	34	0.365625
	lib21343	CAVNGGHGSSNTGKLIF	non-PIT-matched	TRA	5	51	13	31	62	18	24	45	78	51	102	34	0.215882
	lib21541	CAIANDYKLSF	PIT-matched	TRA	2	33	8	23	54	21	24	27	75	51	102	34	0.187273
	lib21543	CAAGSNEKLTF	non-PIT-matched	TRA	5	33	9	19	50	18	21	27	75	51	102	34	0.0918182
	lib21545	CAVSGHDYKLSF	non-PIT-matched	TRA	3	36	13	20	51	18	24	30	78	51	102	34	0.151667
	lib21546	CAVRPWAGNMLTF	non-PIT-matched	TRA	4	39	12	21	52	18	21	33	78	51	102	34	0.273077
	lib21547	CVVNGGNQGGKLIF	non-PIT-matched	TRA	5	42	12	25	56	18	18	36	78	51	99	34	0.292143
	lib21548	CAVIVVSGTYKYIF	non-PIT-matched	TRA	8	42	9	25	56	18	21	36	78	51	96	34	0.526429
	lib21549	CAENPDDKIIF	non-PIT-matched	TRA	4	33	11	18	49	18	21	27	78	51	102	34	0.0145455
	lib21550	CILRVQGAQKLVF	non-PIT-matched	TRA	0	39	13	26	57	21	15	33	75	51	102	34	0.193077
	lib21551	CAVDKEEGGGADGLTF	non-PIT-matched	TRA	7	48	13	28	59	15	21	42	78	51	102	34	0.121875
	lib21554	CAVNNNAGNMLTF	PIT-matched	TRA	0	39	10	29	60	18	18	33	75	51	102	34	0.216154
	lib21556	CVVSQSGGSYIPTF	PIT-matched	TRA	5	42	9	28	59	18	18	36	78	51	99	34	0.351429
	lib21564	CAETSGTSYGKLTF	non-PIT-matched	TRA	3	42	10	29	60	18	21	36	78	51	102	34	0.116429
	lib21568	CIVRVEGSARQLTF	non-PIT-matched	TRA	2	42	16	24	55	21	15	36	75	51	102	34	0.0214286
	lib21574	CAVSEGGDYKLSF	non-PIT-matched	TRA	6	39	14	19	50	18	24	33	78	51	102	34	0.150769
	lib21577	CAVSSASGTYKYIF	PIT-matched	TRA	5	42	11	26	57	18	21	36	78	51	102	34	0.292143
	lib21580	CAALGDSGGGADGLTF	non-PIT-matched	TRA	9	48	7	32	63	15	15	42	78	51	102	34	0.364375
	lib21582	CAVDGNTPLVF	PIT-matched	TRA	4	33	8	21	52	15	21	27	78	51	102	34	0.380909
	lib21585	CAASALSGGSNYKLTF	non-PIT-matched	TRA	4	48	13	30	61	18	21	42	78	51	102	34	0.238125
	lib21585	CAYPSTDSWGKLQF	non-PIT-matched	TRA	4	42	9	29	60	21	24	36	78	51	102	34	0.0835714
	lib21586	CAEKIYARLMF	non-PIT-matched	TRA	5	33	11	17	48	18	21	27	78	51	102	34	0.117273
	lib21588	CAVGFNFGNEKLTF	PIT-matched	TRA	4	42	10	28	59	18	12	36	75	51	96	34	0.266429
	lib21588	CAVQGSEDNARLMF	non-PIT-matched	TRA	9	42	13	20	51	18	21	36	78	51	96	34	3.17207e-17
	lib21589	CAVIHGGATNKLIF	non-PIT-matched	TRA	3	42	10	29	60	15	15	36	78	51	102	34	0.417857
	lib21591	CAVQAPSGYALNF	non-PIT-matched	TRA	7	39	11	21	52	18	21	33	78	51	96	34	0.348462
	lib21593	CAVQAAIGSYIPTF	non-PIT-matched	TRA	6	42	13	22	53	18	21	36	78	51	96	34	0.497143
	lib21596	CALWKSSGDKLTF	non-PIT-matched	TRA	2	39	9	28	59	18	21	33	78	51	102	34	0.0923077
	lib21598	CLVGGDNQGGKLIF	non-PIT-matched	TRA	3	42	13	26	57	21	15	36	75	50	102	34	0.282143
	lib21601	CAAKSGAQKLVF	PIT-matched	TRA	4	36	10	22	53	18	21	30	75	51	102	34	0.160833
	lib21602	CAVWSGGSNYKLTF	PIT-matched	TRA	3	42	9	30	61	15	15	36	78	51	102	34	0.255714
	lib21602	CAVRGYGNKLVF	PIT-matched	TRA	5	36	9	22	53	18	21	30	78	48	102	34	0.144167
	lib21604	CAVQEVNDYKLSF	non-PIT-matched	TRA	4	39	13	22	53	18	21	33	78	51	96	34	0.0484615
	lib21611	CAASSGNGGATNKLIF	non-PIT-matched	TRA	6	48	13	29	60	18	21	42	78	51	102	34	0.234375
	lib21612	CAFMSANTGNQFYF	non-PIT-matched	TRA	3	42	13	25	56	21	24	36	78	51	102	34	0.274286
	lib21614	CAALINTNAGKSTF	non-PIT-matched	TRA	6	42	8	28	59	18	21	36	78	51	102	34	0.208571
	lib21618	CAAIFDNNDMRF	non-PIT-matched	TRA	6	36	10	20	51	18	21	30	78	51	102	34	0.00333333
	lib21621	CAAAEPDKLIF	non-PIT-matched	TRA	7	33	9	17	48	18	21	27	75	51	102	34	0.250909
	lib21623	CAENMGDYKLSF	non-PIT-matched	TRA	3	36	13	19	50	18	21	30	78	51	102	34	0.0366667
	lib21628	CAGYQTGANNLFF	non-PIT-matched	TRA	3	39	7	28	59	18	21	33	78	51	102	34	0.286923
	lib21630	CAASSGDDKIIF	non-PIT-matched	TRA	5	36	13	18	49	18	21	30	78	51	102	34	0.191667
	lib21631	CAASNIDDMRF	non-PIT-matched	TRA	6	33	13	14	45	18	21	27	78	51	102	34	-0.05
	lib21633	CALSEARTSGSRLTF	non-PIT-matched	TRA	2	45	17	25	56	21	24	39	78	51	102	34	-0.0746667
	lib22081	CAVEAGPAIGFGNVLHC	non-PIT-matched	TRA	8	51	13	28	59	18	21	45	78	48	102	34	0.462941
	lib22082	CAAGDTDKLIF	non-PIT-matched	TRA	4	33	9	20	51	18	21	27	75	51	102	34	0.208182
	lib22083	CLVALYNQGGKLIF	non-PIT-matched	TRA	3	42	10	29	60	21	15	36	75	51	102	34	0.416429
	lib22084	CAASARGFGNVLHC	PIT-matched	TRA	2	42	13	25	56	18	21	36	78	51	102	34	0.202857
	lib22085	CALQGSTLGRLYF	non-PIT-matched	TRA	2	39	9	28	59	18	21	33	78	51	102	34	0.222308
	lib22086	CAVEPGSGNTGKLIF	PIT-matched	TRA	3	45	12	30	61	18	12	39	75	51	96	34	0.262
	lib22089	CAVNADNYGQNFVF	PIT-matched	TRA	0	42	14	28	59	18	24	36	78	51	102	34	0.194286
	lib22092	CAGLYTGTASKLTF	non-PIT-matched	TRA	3	42	10	29	60	15	21	36	78	51	102	34	0.302143
	lib22093	CAASVGSNFGNEKLTF	non-PIT-matched	TRA	4	48	13	31	62	18	21	42	78	51	102	34	0.175
	lib22094	CAVRDRRNAGKSTF	non-PIT-matched	TRA	4	42	16	22	53	18	24	36	78	51	102	34	-0.48
	lib22097	CAVRDRGFGNVLHC	PIT-matched	TRA	2	42	14	24	55	18	18	36	75	51	102	34	-0.0407143
	lib22098	CAVNLYTDTGRRALTF	non-PIT-matched	TRA	9	48	11	28	59	18	18	42	78	51	102	34	-0.014375
	lib22100	CIVAGSNYKLTF	non-PIT-matched	TRA	4	36	8	24	55	21	15	30	75	51	102	34	0.320833
	lib22100	CAFMPYRDDKIIF	non-PIT-matched	TRA	4	39	12	23	54	21	24	33	78	51	102	34	0.0953846
	lib22101	CAVRDYGGATNKLIF	PIT-matched	TRA	2	45	11	32	63	18	24	39	78	51	102	34	0.113333
	lib24399	CAMTSLSGAGSYQLTF	non-PIT-matched	TRA	8	48	10	30	61	18	18	42	78	51	102	34	0.325625
	lib24400	CAVNRGRDDKIIF	non-PIT-matched	TRA	4	39	13	22	53	18	18	33	78	51	102	34	-0.209231
	lib24400	CATDGNSSASKIIF	non-PIT-matched	TRA	3	42	13	26	57	15	21	36	78	51	102	34	0.156429
	lib24401	CIVSDRGSTLGRLYF	PIT-matched	TRA	0	45	11	34	65	21	15	39	75	51	102	34	0.0606667
	lib24403	CAVGITGNQFYF	PIT-matched	TRA	5	36	9	22	53	15	15	30	78	51	102	34	0.440833
	lib24404	CFGGTSYGKLTF	PIT-matched	TRA	2	36	3	31	62	18	18	30	78	51	99	34	0.304167
	lib24405	CGTSEYGNKLVF	non-PIT-matched	TRA	10	36	2	24	55	15	21	30	75	51	102	34	0.1325
	lib24407	CALSRTTDSWGKLQF	non-PIT-matched	TRA	3	45	11	31	62	18	21	39	78	51	102	34	-0.0486667
	lib24408	CAARGGGSEKLVF	PIT-matched	TRA	7	39	7	25	56	15	15	33	78	51	102	34	0.103846
	lib24412	CATSIGTDKLIF	non-PIT-matched	TRA	8	36	9	19	50	15	21	30	78	51	102	34	0.31
	lib24413	CAFSGAGSYQLTF	PIT-matched	TRA	6	39	2	31	62	18	21	33	78	51	102	34	0.379231
	lib24414	CAVGNFGNEKLTF	PIT-matched	TRA	3	39	9	27	58	18	18	33	78	51	102	34	0.195385
	lib24415	CAVHTGTASKLTF	PIT-matched	TRA	2	39	8	29	60	18	21	33	78	48	102	34	0.239231
	lib24415	CAVGVMDSNYQLIW	non-PIT-matched	TRA	3	42	11	26	57	18	24	36	78	51	102	34	0.356429
	lib24418	CVVSDYGDYKLSF	non-PIT-matched	TRA	5	39	14	19	50	18	24	33	78	51	102	34	0.156923
	lib24419	CAASGTSYDKVIF	PIT-matched	TRA	2	39	13	24	55	18	21	33	78	51	102	34	0.239231
	lib24420	CAVHQAGTALIF	PIT-matched	TRA	1	36	9	26	57	18	21	30	78	48	102	34	0.503333
	lib24421	CAVRFTGNQFYF	PIT-matched	TRA	2	36	12	21	52	15	15	30	78	51	102	34	0.174167
	lib24422	CGATDNAGNNRKLIW	non-PIT-matched	TRA	4	45	9	31	62	15	21	39	78	51	102	34	-0.105333
	lib24424	CAGAWNTGKLIF	non-PIT-matched	TRA	4	36	10	21	52	15	21	30	78	51	102	34	0.383333
	lib24425	CAVSLLNDYKLSF	non-PIT-matched	TRA	5	39	12	22	53	18	24	33	78	51	102	34	0.236923
	lib24426	CAVSFSDGQKLLF	PIT-matched	TRA	4	39	7	28	59	18	21	33	78	51	102	34	0.258462
	lib24427	CIAGVNYGGSQGNLIF	non-PIT-matched	TRA	8	48	7	33	64	21	15	42	75	51	102	34	0.411875
	lib24428	CALEDSNYQLIW	PIT-matched	TRA	0	36	11	25	56	18	21	30	78	51	102	34	0.169167
	lib24429	CAVSEIQGAQKLVF	PIT-matched	TRA	1	42	14	27	58	18	24	36	78	51	102	34	0.262857
	lib24429	CAVNTGNQFYF	PIT-matched	TRA	1	33	8	24	55	15	15	27	78	51	102	34	0.240909
	lib24430	CAASVSDGQKLLF	PIT-matched	TRA	1	39	12	26	57	18	21	33	78	51	102	34	0.214615
	lib24432	CAMSVPGNTPLVF	non-PIT-matched	TRA	3	39	13	23	54	18	18	33	78	51	102	34	0.436154
	lib24433	CAGRVGGFKTIF	non-PIT-matched	TRA	4	36	9	22	53	15	21	30	78	51	102	34	0.259167
	lib24435	CAAGGNNDMRF	non-PIT-matched	TRA	7	33	7	19	50	15	15	27	78	51	102	34	-0.0609091
	lib24437	CAVSSIQGAQKLVF	PIT-matched	TRA	4	42	11	27	58	15	15	36	78	51	102	34	0.302857
	lib24440	CAGSGGYQKVTF	PIT-matched	TRA	4	36	5	27	58	15	21	30	78	51	102	34	0.191667
	lib24441	CAVGGNQFYF	PIT-matched	TRA	3	30	9	18	49	15	15	24	78	51	102	34	0.396
	lib24442	CAVNAPGGSYIPTF	non-PIT-matched	TRA	2	42	14	26	57	18	24	36	78	51	102	34	0.402143
	lib24443	CAESQAGTALIF	non-PIT-matched	TRA	1	36	10	25	55	18	21	30	78	51	102	33	0.37
	lib24444	CAENGDDKIIF	non-PIT-matched	TRA	4	33	11	18	49	18	21	27	78	51	102	34	0.0472727
	lib24445	CAENGGGQAGTALIF	non-PIT-matched	TRA	9	45	12	24	55	18	21	39	78	51	102	34	0.352
	lib24446	CAVRSNFGNEKLTF	PIT-matched	TRA	4	42	10	28	59	18	18	36	78	51	102	34	-0.0464286
	lib24520	CVVNDQAGTALIF	PIT-matched	TRA	1	39	12	26	57	18	18	33	78	51	99	34	0.401538
	lib24520	CAVARTARQLTF	non-PIT-matched	TRA	6	36	10	20	51	18	24	30	78	51	102	34	-0.0441667
	lib24523	CAVPNSGYSTLTF	PIT-matched	TRA	4	39	7	28	59	18	21	33	75	51	102	34	0.296923
	lib24524	CAASATNFGNEKLTF	PIT-matched	TRA	1	45	13	29	60	18	21	39	78	51	102	34	0.132667
	lib24527	CAASTGDSWGKFQF	PIT-matched	TRA	9	42	8	25	56	18	21	36	78	51	102	34	0.144286
	lib24532	CAMRPIYNFNKFYF	non-PIT-matched	TRA	4	42	12	24	55	21	24	36	78	51	102	34	0.110714
	lib24537	CAAKNAGGTSYGKLTF	PIT-matched	TRA	5	48	7	36	67	18	21	42	78	48	102	34	0.1275
	lib24538	CAVGGTTSGTYKYIF	non-PIT-matched	TRA	5	45	10	30	61	18	21	39	78	48	102	34	0.312667
	lib24545	CAFIVSQGAQKLVF	PIT-matched	TRA	6	42	11	25	56	21	24	36	78	51	102	34	0.400714
	lib24546	CAVNYMIYNQGGKLIF	non-PIT-matched	TRA	3	48	11	32	63	18	18	42	78	51	102	34	0.325625
	lib24547	CAASLGTGGFKTIF	PIT-matched	TRA	10	42	7	25	56	18	18	36	78	51	102	34	0.429286
	lib24549	CAFMIAGNNRKLIW	non-PIT-matched	TRA	1	42	13	28	59	21	24	36	78	51	102	34	0.205714
	lib24550	CAYRSYSGGSNYKLTF	non-PIT-matched	TRA	1	48	15	32	63	21	24	42	78	51	102	34	-0.03125
	lib24552	CAASKDFGNEKLTF	non-PIT-matched	TRA	3	42	13	26	57	18	21	36	78	51	102	34	-0.0142857
	lib24553	CVVPESDSWGKLQF	non-PIT-matched	TRA	7	42	9	26	57	18	18	36	78	51	99	34	0.125714
	lib24557	CASLGGKLIF	non-PIT-matched	TRA	7	30	7	16	47	15	21	24	78	51	102	34	0.488
	lib24558	CAVGGSGGSNYKLTF	PIT-matched	TRA	4	45	10	31	62	15	15	39	78	51	102	34	0.248667
	lib24559	CAVRMNTGFQKLVF	PIT-matched	TRA	0	42	12	29	60	18	18	36	75	51	102	34	0.137143
	lib24562	CAVSGDAGGTSYGKLTF	non-PIT-matched	TRA	3	51	13	35	66	18	24	45	78	51	102	34	0.245882
	lib24564	CAVQAADSWGKLQF	non-PIT-matched	TRA	2	42	13	26	57	18	21	36	78	51	96	34	0.177857
	lib24564	CAVGADNNARLMF	non-PIT-matched	TRA	1	39	14	23	54	18	24	33	78	51	102	34	0.123846
	lib24566	CAYRSLLNTDKLIF	non-PIT-matched	TRA	5	42	15	22	53	21	24	36	78	51	102	34	0.07
	lib24575	CALGSPSNTGKLIF	non-PIT-matched	TRA	6	42	10	26	57	18	21	36	78	51	102	34	0.285
	lib24576	CAASGNAGGTSYGKLTF	PIT-matched	TRA	4	51	11	36	67	18	21	45	78	51	102	34	0.225882
	lib24579	CAEIFGNEKLTF	PIT-matched	TRA	2	36	10	24	55	18	21	30	78	51	102	34	0.2
	lib24580	CAASYNNAGNMLTF	non-PIT-matched	TRA	6	42	9	27	58	18	21	36	75	51	102	34	0.229286
	lib24582	CALSTGGYQKVTF	PIT-matched	TRA	3	39	12	24	55	18	21	33	78	51	102	34	0.217692
	lib24583	CLAHNNDMRF	non-PIT-matched	TRA	3	30	7	20	51	21	15	24	75	51	102	34	-0.159
	lib24585	CAALTDSWGKLQF	PIT-matched	TRA	6	39	5	28	59	15	21	33	78	51	102	34	0.203846
	lib24586	CAVGAGNNDMRF	non-PIT-matched	TRA	4	36	14	18	49	18	24	30	78	51	102	34	0.0341667
	lib24589	CAGAYGGSQGNLIF	PIT-matched	TRA	2	42	9	31	62	15	21	36	78	51	102	34	0.395
	lib24591	CAVRGNYGGSQGNLIF	PIT-matched	TRA	3	48	11	34	65	18	24	42	78	51	102	34	0.1675
	lib24592	CAVSHFGNEKLTF	PIT-matched	TRA	1	39	12	26	57	18	24	33	78	51	102	34	0.173846
	lib24593	CATDEGGSYIPTF	non-PIT-matched	TRA	1	39	13	25	56	15	21	33	78	51	102	34	0.223077
	lib24599	CAAREQETSGSRLTF	non-PIT-matched	TRA	5	45	11	29	60	18	21	39	78	51	102	34	-0.239333
	lib24600	CAGLSGYALNF	non-PIT-matched	TRA	1	33	10	22	53	15	21	27	78	51	102	34	0.463636
	lib24601	CAVENYGGSQGNLIF	PIT-matched	TRA	0	45	11	34	65	15	21	39	78	51	102	34	0.266
	lib24603	CAVNPREGGTALIF	non-PIT-matched	TRA	11	42	12	19	50	18	18	36	78	51	102	34	0.23
	lib24604	CAVYNAGNNRKLIW	non-PIT-matched	TRA	1	42	7	31	62	15	21	36	78	51	102	34	0.0164286
	lib24606	CATSQGGKLIF	non-PIT-matched	TRA	5	33	6	22	53	18	21	27	78	51	102	34	0.265455
	lib24606	CATDGVGAGGTSYGKLTF	non-PIT-matched	TRA	7	54	13	34	65	15	21	48	78	51	102	34	0.266111
	lib24609	CAVAPSRVLSGGYPQYTDKLIF	non-PIT-matched	TRA	35	66	9	20	51	18	21	60	78	51	102	34	0.177727
	lib24611	CAASIGGYQKVTF	non-PIT-matched	TRA	0	39	13	25	56	18	21	33	78	51	102	34	0.293846
	lib24613	CAGLTGYALNF	non-PIT-matched	TRA	3	33	10	20	51	15	21	27	78	51	102	34	0.475455
	lib24614	CAGQLSTGNQFYF	non-PIT-matched	TRA	2	39	12	22	53	15	21	33	78	51	102	34	0.22
	lib24615	CAAPGRGGFKTIF	non-PIT-matched	TRA	10	39	8	21	52	18	21	33	78	51	102	34	0.213077
	lib24617	CAVRNTGGFKTIF	PIT-matched	TRA	0	39	11	28	59	18	21	33	78	51	102	34	0.138462
	lib24618	CVVSVGTNAGKSTF	PIT-matched	TRA	4	42	13	25	56	18	24	36	78	51	102	34	0.254286
	lib24623	CAALEAGAGSYQLTF	non-PIT-matched	TRA	8	45	8	29	60	18	21	39	78	51	102	34	0.365333
	lib24626	CAVNRGSYIPTF	non-PIT-matched	TRA	4	36	11	21	52	18	24	30	78	51	102	34	0.156667
	lib24627	CALSDRGGDYKLSF	non-PIT-matched	TRA	7	42	14	19	50	18	21	36	78	51	102	34	-0.0535714
	lib24629	CAVLAGGYQKVTF	PIT-matched	TRA	4	39	9	26	57	18	21	33	78	51	102	34	0.366154
	lib24630	CAVLYSSASKIIF	PIT-matched	TRA	4	39	8	27	58	18	18	33	78	51	102	34	0.449231
	lib24631	CAVEDQDTGGFKTIF	non-PIT-matched	TRA	3	45	14	26	57	18	12	39	75	51	96	34	0.114667
	lib24635	CAMGGNQGGKLIF	non-PIT-matched	TRA	5	39	9	25	56	21	24	33	78	51	102	34	0.305385
	lib24636	CAAITTGGGADGLTF	non-PIT-matched	TRA	6	45	10	29	60	18	21	39	78	51	102	34	0.443333
	lib24638	CAVAPNTDKLIF	non-PIT-matched	TRA	7	36	8	21	52	18	24	30	78	51	102	34	0.260833
	lib24640	CVVLPSGGSYIPTF	PIT-matched	TRA	4	42	9	29	60	18	21	36	78	51	102	34	0.509286
	lib24641	CAFVGPGSNSGYALNF	non-PIT-matched	TRA	11	48	9	28	59	18	21	42	78	51	102	34	0.371875
	lib24642	CAVSRSGGTGFQKLVF	non-PIT-matched	TRA	12	48	11	25	56	18	24	42	78	51	102	34	0.16625
	lib24644	CAVGTDSWGKLQF	PIT-matched	TRA	2	39	10	27	58	18	21	33	78	48	102	34	0.194615
	lib24645	CAVNRGSTLGRLYF	PIT-matched	TRA	2	42	8	32	63	18	21	36	78	51	102	34	0.0321429
	lib24646	CAVIDGANNLFF	PIT-matched	TRA	4	36	10	22	53	18	21	30	78	51	102	34	0.454167
	lib24649	CAEKGGGFKTIF	PIT-matched	TRA	4	36	10	22	53	18	21	30	75	51	102	34	0.193333
	lib24650	CAARPLSGYSTLTF	non-PIT-matched	TRA	6	42	11	25	56	18	21	36	75	51	102	34	0.193571
	lib24651	CAVHAGANSKLTF	non-PIT-matched	TRA	2	39	11	26	57	18	21	33	78	51	96	34	0.234615
	lib24652	CAASGYGNKLVF	PIT-matched	TRA	2	36	13	21	52	18	21	30	78	51	102	34	0.301667
	lib24653	CAVGPSGGYNKLIF	non-PIT-matched	TRA	5	42	9	28	59	18	24	36	78	51	102	34	0.355714
	lib24654	CAVDIIQGAQKLVF	PIT-matched	TRA	0	42	13	29	60	15	21	36	78	51	102	34	0.362857
	lib24656	CGAVRNSGNTPLVF	non-PIT-matched	TRA	0	42	10	29	60	15	21	36	78	51	102	34	0.148571
	lib24658	CAASINNAGNMLTF	non-PIT-matched	TRA	0	42	13	28	59	18	21	36	78	51	102	34	0.309286
	lib24659	CAGDSYSSNTGKLIF	non-PIT-matched	TRA	9	45	8	28	59	15	21	39	78	51	102	34	0.132667
	lib24660	CAVNMGTNQAGTALIF	non-PIT-matched	TRA	4	48	13	29	60	18	18	42	78	51	102	34	0.371875
	lib24661	CAASRIDSNYQLIW	non-PIT-matched	TRA	5	42	13	24	55	18	21	36	78	51	102	34	0.0714286
	lib24662	CALRGGNQFYF	PIT-matched	TRA	9	33	5	19	50	18	21	27	78	51	102	34	0.128182
	lib24664	CAVTFSETSYDKVIF	non-PIT-matched	TRA	10	45	9	26	57	15	21	39	78	51	102	34	0.232667
	lib24666	CADDAGNNRKLIW	non-PIT-matched	TRA	3	39	7	29	60	18	21	33	78	51	102	34	-0.163846
	lib24666	CAVLTGTASKLTF	PIT-matched	TRA	3	39	8	28	59	18	18	33	75	51	102	34	0.351538
	lib24669	CAVEVLDSWGKLQF	non-PIT-matched	TRA	4	42	13	25	56	18	12	36	75	51	96	34	0.25
	lib24670	CVVRGDYKLSF	PIT-matched	TRA	3	33	11	19	50	18	24	27	78	51	102	34	0.03
	lib24671	CAENGETSGSRLTF	non-PIT-matched	TRA	3	42	12	27	58	18	21	36	78	51	102	34	-0.0807143
	lib24672	CAVNPNQAGTALIF	PIT-matched	TRA	1	42	12	29	60	18	18	36	78	51	102	34	0.357143
	lib24673	CAGPPNNAGNMLTF	PIT-matched	TRA	7	42	8	27	58	15	21	36	78	51	102	34	0.230714
	lib24674	CAEGTDKLIF	non-PIT-matched	TRA	6	30	5	19	50	18	21	24	78	51	102	34	0.183
	lib24675	CAASIDGGATNKLIF	PIT-matched	TRA	2	45	13	29	60	18	21	39	78	51	102	34	0.314
	lib24676	CAASGERSTGGTSYGKLTF	non-PIT-matched	TRA	12	57	13	32	63	18	21	51	78	51	102	34	0.0263158
	lib24677	CAASSEGAQKLVF	non-PIT-matched	TRA	5	39	13	21	52	18	21	33	78	51	102	34	0.193077
	lib24681	CAVGAPGQAGTALIF	PIT-matched	TRA	5	45	14	24	55	18	24	39	78	51	102	34	0.542667
	lib24682	CALSDYSGTSYGKLTF	non-PIT-matched	TRA	4	48	14	29	60	18	21	42	78	51	102	34	0.16625
	lib24685	CAARNNARLMF	PIT-matched	TRA	4	33	7	22	53	15	15	27	78	51	102	34	-0.143636
	lib24688	CAVRGKSSGNTPLVF	non-PIT-matched	TRA	11	45	10	24	55	18	21	39	78	51	96	34	0.0786667
	lib24689	CAAQDDYKLSF	non-PIT-matched	TRA	4	33	9	20	51	18	21	27	75	51	102	34	-0.0263636
	lib24695	CAVQAGSGNEKLTF	non-PIT-matched	TRA	5	42	13	22	53	18	21	36	78	51	96	34	0.122857
	lib24696	CALRLNNARLMF	non-PIT-matched	TRA	7	36	8	21	52	18	21	30	78	51	102	34	-0.00666667
	lib24699	CAVGPYALNF	non-PIT-matched	TRA	3	30	11	16	47	18	24	24	78	51	102	34	0.494
	lib24699	CALSRETGANNLFF	PIT-matched	TRA	4	42	12	26	57	21	24	36	78	51	102	34	0.103571
	lib24701	CAVLNQAGTALIF	PIT-matched	TRA	4	39	8	27	58	15	15	33	78	51	102	34	0.516923
	lib24703	CALDLTGSARQLTF	non-PIT-matched	TRA	4	42	12	26	57	18	21	36	78	51	102	34	0.13
	lib24704	CAAGNNAGNNRKLIW	non-PIT-matched	TRA	5	45	8	31	62	18	21	39	78	51	102	34	-0.0526667
	lib24705	CASYNTDKLIF	PIT-matched	TRA	0	33	7	26	57	18	21	27	78	51	102	34	0.126364
	lib24709	CAARDDYKLSF	non-PIT-matched	TRA	2	33	11	20	51	18	21	27	78	51	102	34	-0.179091
	lib24710	CILRDGASGTYKYIF	non-PIT-matched	TRA	3	45	15	26	57	21	15	39	75	51	102	34	0.149333
	lib24712	CATKTSYDKVIF	PIT-matched	TRA	2	36	6	28	59	18	21	30	78	51	102	34	0.0533333
	lib24719	CAGQEANFNKFYF	non-PIT-matched	TRA	5	39	12	22	53	15	21	33	78	51	102	34	0.0915385
	lib24720	CSLGGYGGATNKLIF	non-PIT-matched	TRA	11	45	3	31	62	18	18	39	78	51	99	34	0.351333
	lib24722	CALDGTGGFKTIF	PIT-matched	TRA	2	39	12	25	56	18	21	33	78	51	102	34	0.359231
	lib24723	CAVGRDSNYQLIW	PIT-matched	TRA	4	39	10	25	56	18	12	33	75	51	96	34	0.0569231
	lib24724	CILRRYSGTYKYIF	non-PIT-matched	TRA	5	42	12	25	56	21	15	36	75	51	102	34	-0.0164286
	lib24726	CAGLLGNQFYF	PIT-matched	TRA	7	33	7	19	50	15	15	27	78	51	102	34	0.454545
	lib24728	CALRHNTNAGKSTF	non-PIT-matched	TRA	2	42	11	28	59	18	21	36	78	51	102	34	-0.143571
	lib24729	CAVQASAGGTSYGKLTF	non-PIT-matched	TRA	3	51	13	34	65	18	21	45	78	51	96	34	0.257059
	lib24729	CAVKNDMRF	non-PIT-matched	TRA	2	27	10	15	46	18	21	21	78	51	102	34	-0.21
	lib24732	CAMMSFGNVLHC	non-PIT-matched	TRA	3	36	10	23	54	18	18	30	78	51	102	34	0.410833
	lib24733	CALIYNQGGKLIF	PIT-matched	TRA	0	39	10	29	60	18	21	33	78	51	102	34	0.39
	lib24737	CIVRSNFGNEKLTF	PIT-matched	TRA	3	42	8	31	62	21	15	36	75	51	102	34	0.00785714
	lib24739	CAALNQAGTALIF	PIT-matched	TRA	2	39	9	28	59	18	21	33	78	51	102	34	0.481538
	lib24741	CAIPNTGGFKTIF	PIT-matched	TRA	3	39	8	28	59	18	18	33	78	51	102	34	0.365385
	lib24742	CAVCNSGAGSYQLTF	non-PIT-matched	TRA	4	45	9	32	63	18	21	39	78	51	102	34	0.288667
	lib24742	CVVTSGGSQGNLIF	PIT-matched	TRA	8	42	10	24	55	18	21	36	78	51	102	34	0.391429
	lib24743	CAASTPAGNKLTF	non-PIT-matched	TRA	3	39	13	23	54	18	21	33	78	51	102	34	0.187692
	lib24745	CAENNAGNMLTF	PIT-matched	TRA	0	36	13	23	54	18	21	30	78	51	102	34	0.1475
	lib24746	CIVRVGGNAGNMLTF	PIT-matched	TRA	5	45	16	24	55	21	15	39	75	51	102	34	0.309333
	lib24747	CALSEARNSNSGYALNF	non-PIT-matched	TRA	2	51	17	31	62	21	24	45	78	51	102	34	0.00294118
	lib24749	CAVKRDSNYQLIW	PIT-matched	TRA	5	39	9	25	56	18	21	33	78	51	96	34	-0.0953846
	lib24751	CAARTYKYIF	non-PIT-matched	TRA	0	30	11	19	50	18	21	24	78	51	102	34	0.054
	lib24752	CAASFFQGAQKLVF	non-PIT-matched	TRA	5	42	11	26	57	18	21	36	78	51	102	34	0.354286
	lib24753	CVVSAVGGGNKLTF	PIT-matched	TRA	2	42	13	25	56	18	21	36	78	51	102	34	0.380714
	lib24754	CAVCGFGNVLHC	non-PIT-matched	TRA	4	36	8	24	55	18	12	30	75	51	96	34	0.473333
	lib24755	CAVITGNQFYF	PIT-matched	TRA	1	33	10	22	53	15	15	27	78	51	102	34	0.437273
	lib24757	CAFMTLFGGAQKLVF	non-PIT-matched	TRA	10	45	13	22	53	21	24	39	78	51	102	34	0.5
	lib24758	CAETALGSQGNLIF	non-PIT-matched	TRA	7	42	10	25	56	18	21	36	75	51	102	34	0.327143
	lib24761	CALSDLNGGFKTIF	non-PIT-matched	TRA	4	42	14	22	53	18	21	36	78	51	102	34	0.31
	lib24762	CAVESSGGSYIPTF	PIT-matched	TRA	4	42	11	27	58	18	12	36	75	51	96	34	0.326429
	lib24763	CAVRDTGRRALTF	PIT-matched	TRA	0	39	16	23	54	18	24	33	78	51	102	34	-0.25
	lib24764	CAEKSGTYKYIF	PIT-matched	TRA	1	36	11	24	55	18	21	30	78	51	102	34	0.0425
	lib24766	CAVVNFGNEKLTF	PIT-matched	TRA	2	39	9	28	59	18	24	33	78	51	102	34	0.241538
	lib24767	CAVTPGGQNFVF	non-PIT-matched	TRA	8	36	10	18	49	18	24	30	78	51	102	34	0.404167
	lib24768	CAASIEGEYGNKLVF	non-PIT-matched	TRA	5	45	13	25	56	18	21	39	78	51	102	34	0.234667
	lib24770	CIARYNYGQNFVF	non-PIT-matched	TRA	6	39	7	26	57	21	15	33	75	51	102	34	0.139231
	lib24771	CAVSDYRPDTGGFKTIF	non-PIT-matched	TRA	10	51	14	26	57	18	24	45	78	51	102	34	0.0576471
	lib24771	CAVRGDSGAGSYQLTF	non-PIT-matched	TRA	3	48	13	32	63	18	18	42	75	51	102	34	0.116875
	lib24772	CAEIPILTGGGNKLTF	non-PIT-matched	TRA	4	48	10	33	64	18	21	42	78	51	102	34	0.33875
	lib24772	CALSEGAYRGYSTLTF	non-PIT-matched	TRA	10	48	16	22	53	21	24	42	78	51	102	34	0.161875
	lib24776	CAENKGDYKLSF	non-PIT-matched	TRA	4	36	13	19	50	18	21	30	78	51	102	34	-0.141667
	lib24777	CAASRAAGNKLTF	PIT-matched	TRA	1	39	13	25	56	18	21	33	78	51	102	34	0.0353846
	lib24779	CAMSALNAGNNRKLIW	non-PIT-matched	TRA	3	48	13	31	62	18	18	42	78	51	102	34	0.064375
	lib25283	CAKAAGNKLTF	PIT-matched	TRA	0	33	6	27	58	15	15	27	78	51	102	34	0.0954545
	lib25284	CLVDRGNRDDKIIF	non-PIT-matched	TRA	7	42	10	25	56	21	15	36	75	51	102	34	-0.227143
	lib25287	CAVSDPLPGGTSYGKLTF	non-PIT-matched	TRA	10	54	14	30	61	18	24	48	78	51	102	34	0.243333
	lib25288	CAVEDLNQAGTALIF	non-PIT-matched	TRA	1	45	14	28	59	18	12	39	75	51	96	34	0.338667
	lib25290	CLVHTGGFKTIF	non-PIT-matched	TRA	2	36	8	26	57	21	15	30	75	51	102	34	0.429167
	lib25291	CVVSAKNNDMRF	non-PIT-matched	TRA	4	36	13	18	49	18	21	30	78	51	102	34	-0.1475
	lib25292	CAVRPNQAGTALIF	PIT-matched	TRA	1	42	12	29	60	18	24	36	78	51	102	34	0.232143
	lib25294	CAGPGGTSYGKLTF	PIT-matched	TRA	2	42	8	32	63	15	21	36	78	51	102	34	0.262857
	lib25298	CAMRSSASKIIF	PIT-matched	TRA	1	36	11	24	55	18	18	30	78	51	102	34	0.129167
	lib25299	CVVSFTGGGNKLTF	non-PIT-matched	TRA	1	42	12	29	60	18	24	36	78	51	102	34	0.340714
	lib25299	CALLGVDSDYKLSF	non-PIT-matched	TRA	14	42	9	19	50	21	24	36	74	51	102	34	0.245714
	lib25304	CAVSEEAGGTSYGKLTF	PIT-matched	TRA	4	51	14	33	64	18	24	45	78	51	102	34	0.183529
	lib25305	CIVRAYNTNAGKSTF	PIT-matched	TRA	2	45	13	28	59	21	15	39	75	51	102	34	0.00333333
	lib25307	CAANTGFQKLVF	PIT-matched	TRA	0	36	10	26	57	18	21	30	78	51	102	34	0.279167
	lib25308	CVVSAKGYKLSF	non-PIT-matched	TRA	5	36	13	16	47	18	21	30	78	51	102	34	0.225
	lib25309	CAVNDYKLSF	PIT-matched	TRA	0	30	9	21	52	18	24	24	78	51	102	34	0.114
	lib25310	CAASDNARLMF	PIT-matched	TRA	0	33	13	20	51	18	21	27	78	51	102	34	0.0590909
	lib25313	CVANNNAGNMLTF	non-PIT-matched	TRA	2	39	7	30	61	18	24	33	78	51	102	34	0.216154
	lib29317	CAVWASASKIIF	non-PIT-matched	TRA	6	36	9	21	52	18	21	30	78	51	96	34	0.510833
	lib29318	CAESPLASWGKLQF	non-PIT-matched	TRA	11	42	9	22	53	18	21	36	75	51	102	34	0.2
	lib29319	CAVTNDYKLSF	PIT-matched	TRA	2	33	8	23	54	18	18	27	78	51	102	34	0.0990909
	lib29320	CAADGSSNTGKLIF	PIT-matched	TRA	1	42	9	31	62	18	21	36	78	51	102	34	0.180714
	lib29320	CALTLNYGGATNKLIF	non-PIT-matched	TRA	3	48	10	35	66	18	21	42	78	51	102	34	0.33375
	lib29321	CAGFMGNQFYF	non-PIT-matched	TRA	7	33	8	18	49	15	21	27	78	51	102	34	0.428182
	lib29322	CTTSRGGKLIF	non-PIT-matched	TRA	11	33	3	19	50	15	21	27	78	50	102	34	0.0518182
	lib29323	CAVGGKEYGNKLVF	non-PIT-matched	TRA	4	42	13	25	56	18	24	36	78	51	102	34	0.178571
	lib29326	CALSSNTGNQFYF	PIT-matched	TRA	0	39	12	25	56	18	21	33	78	51	102	34	0.174615
	lib29327	CAVSGGSYIPTF	PIT-matched	TRA	0	36	8	28	59	18	18	30	78	51	102	34	0.4575
	lib29328	CVVLGTYKYIF	non-PIT-matched	TRA	3	33	8	22	53	18	24	27	78	51	102	34	0.502727
	lib29329	CAVDSGNTPLVF	PIT-matched	TRA	0	36	11	25	56	15	15	30	78	51	102	34	0.334167
	lib29330	CALSDLEGGSEKLVF	non-PIT-matched	TRA	3	45	14	26	57	18	21	39	78	51	102	34	0.205333
	lib29331	CAGAGAGGTSYGKLTF	PIT-matched	TRA	3	48	10	34	65	15	21	42	78	51	102	34	0.33
	lib29332	CAGPSGSNYKLTF	non-PIT-matched	TRA	4	39	9	24	55	15	21	33	78	51	102	34	0.139231
	lib29333	CATDRGSGGGADGLTF	non-PIT-matched	TRA	6	48	12	30	61	15	21	42	78	51	102	34	0.098125
	lib29335	CAVTSFGNVLHC	PIT-matched	TRA	3	36	10	23	54	18	18	30	78	51	102	34	0.39
	lib29336	CAFPNAGNMLTF	non-PIT-matched	TRA	2	36	9	25	56	18	21	30	78	51	102	34	0.383333
	lib29337	CAVTGSNNARLMF	non-PIT-matched	TRA	7	39	10	22	53	18	24	33	78	51	102	34	0.127692
	lib29339	CAVDYFSGGNKLVF	non-PIT-matched	TRA	11	42	12	19	50	15	21	36	78	51	102	34	0.312143
	lib29342	CAESFAGGKLIF	non-PIT-matched	TRA	6	36	12	18	49	18	21	30	75	51	102	34	0.4075
	lib29342	CAAVSRF	non-PIT-matched	TRA	7	21	7	7	38	18	18	15	78	51	102	34	0.155714
	lib29343	CATLAAGNKLTF	PIT-matched	TRA	4	36	7	25	56	18	18	30	78	51	102	34	0.296667
	lib29348	CAVQAGDYKLSF	PIT-matched	TRA	3	36	13	19	50	18	21	30	78	51	96	34	0.180833
	lib29349	CATDQTSGSRLTF	PIT-matched	TRA	2	39	11	26	57	15	21	33	78	51	102	34	-0.0884615
	lib29351	CAYLNNAGNMLTF	PIT-matched	TRA	3	39	9	27	58	21	24	33	78	51	102	34	0.294615
	lib29353	CAMRETNTDKLIF	non-PIT-matched	TRA	3	39	15	21	52	21	24	33	78	51	102	34	-0.105385
	lib29354	CAGQKLSGNTPLVF	non-PIT-matched	TRA	9	42	12	21	52	15	21	36	78	51	102	34	0.215714
	lib29355	CAGRRRDDYKLSF	non-PIT-matched	TRA	11	39	8	20	51	15	21	33	78	51	102	34	-0.551538
	lib29358	CAAKGGGSNYKLTF	PIT-matched	TRA	5	42	10	27	58	18	21	36	75	51	102	34	0.105
	lib29359	CAVSDTLRSGGYQKVTF	non-PIT-matched	TRA	10	51	14	27	58	18	24	45	78	51	102	34	0.0176471
	lib29359	CAASAGGAGNNRKLIW	non-PIT-matched	TRA	6	48	13	28	59	18	21	42	78	51	102	34	0.105625
	lib29360	CAVMEYGNKLVF	PIT-matched	TRA	1	36	8	26	57	18	21	30	78	48	102	34	0.306667
	lib29361	CARTTDSWGKLQF	PIT-matched	TRA	7	39	2	30	61	15	21	33	78	51	102	34	-0.123846
	lib29362	CALSLWGGSEKLVF	non-PIT-matched	TRA	5	42	12	25	56	18	21	36	78	51	102	34	0.395
	lib29363	CAGPRSSGGSNYKLTF	non-PIT-matched	TRA	8	48	9	31	62	15	21	42	78	51	102	34	-0.02625
	lib29364	CAGAGGTSYGKLTF	PIT-matched	TRA	0	42	9	33	64	15	21	36	78	51	102	34	0.298571
	lib29365	CALAPNSGYALNF	non-PIT-matched	TRA	9	39	6	24	55	18	18	33	78	51	102	34	0.352308
	lib29366	CAASASAGGTSYGKLTF	non-PIT-matched	TRA	3	51	13	33	64	18	21	45	78	51	102	34	0.269412
	lib29373	CALSRSSNTGKLIF	PIT-matched	TRA	2	42	11	29	60	18	21	36	78	51	102	34	0.0485714
	lib29374	CAVVPYGGATNKLIF	non-PIT-matched	TRA	5	45	10	30	61	18	24	39	78	51	102	34	0.422
	lib29375	CALKHNNDMRF	non-PIT-matched	TRA	3	33	10	20	51	18	12	27	78	51	102	34	-0.280909
	lib29376	CAVEAGRTSYDKVIF	non-PIT-matched	TRA	6	45	13	25	56	18	21	39	78	48	102	34	0.0733333
	lib29376	CILRAPFGGSQGNLIF	non-PIT-matched	TRA	7	48	13	28	59	21	15	42	75	51	102	34	0.336875
	lib29377	CAVRTGGYQKVTF	PIT-matched	TRA	4	39	9	26	57	18	24	33	78	51	102	34	0.0384615
	lib29380	CAYRSSNSGYALNF	non-PIT-matched	TRA	2	42	12	28	59	21	24	36	78	51	102	34	0.0107143
	lib29381	CAVNRGAAGNKLTF	PIT-matched	TRA	4	42	13	25	56	18	18	36	78	51	102	34	0.0571429
	lib29381	CAMREGKSTDSWGKLQF	non-PIT-matched	TRA	5	51	17	29	60	21	24	45	78	51	102	34	-0.168235
	lib29384	CVVNPRGAGNMLTF	non-PIT-matched	TRA	9	42	12	21	52	18	18	36	78	51	99	34	0.207143
	lib29385	CAETPGSSNTGKLIF	non-PIT-matched	TRA	4	45	10	31	62	18	21	39	75	51	102	34	0.142667
	lib29386	CAEDSMDTGRRALTF	non-PIT-matched	TRA	4	45	8	29	60	18	21	39	75	51	102	34	-0.198667
	lib29387	CAMSKLGAGNNRKLIW	non-PIT-matched	TRA	8	48	12	28	59	18	18	42	78	51	102	34	0.010625
	lib29388	CIGTRAYNTDKLIF	non-PIT-matched	TRA	9	42	7	26	57	21	15	36	75	51	102	34	0.0607143
	lib29389	CAVGVGSARQLTF	non-PIT-matched	TRA	7	39	8	24	55	18	18	33	75	51	102	34	0.253077
	lib29391	CAANNAGNNRKLIW	PIT-matched	TRA	0	42	10	31	62	18	21	36	78	51	102	34	-0.0907143
	lib29392	CAGPIGPNNNDMRF	non-PIT-matched	TRA	10	42	10	22	53	15	21	36	78	51	102	34	-0.0321429
	lib29393	CAGRLNYGGATNKLIF	non-PIT-matched	TRA	3	48	10	35	66	15	21	42	78	51	102	34	0.1425
	lib29394	CAYRGYGNKLVF	non-PIT-matched	TRA	6	36	8	22	53	21	24	30	78	51	102	34	0.0758333
	lib29395	CVVTPDYKLSF	PIT-matched	TRA	4	33	10	19	50	18	18	27	78	51	99	34	0.222727
	lib29396	CALLKGSGAGSYQLTF	non-PIT-matched	TRA	9	48	8	31	62	18	12	42	78	51	102	34	0.3025
	lib29397	CVVSAKGQNFVF	non-PIT-matched	TRA	3	36	13	18	49	18	21	30	78	51	102	34	0.308333
	lib29398	CAFMKLTYNFNKFYF	non-PIT-matched	TRA	4	45	16	24	55	21	24	39	78	51	102	34	0.218667
	lib29400	CALPGNQAGTALIF	non-PIT-matched	TRA	7	42	8	27	58	18	21	36	78	51	102	34	0.445714
	lib29401	CAASPMEAGNQFYF	non-PIT-matched	TRA	10	42	12	20	51	18	21	36	78	51	102	34	0.248571
	lib29403	CALSDDYKLSF	PIT-matched	TRA	0	33	14	19	50	21	24	27	78	51	102	34	0.0745455
	lib29405	CAVFTGGGNKLTF	PIT-matched	TRA	1	39	9	29	60	15	15	33	78	51	102	34	0.345385
	lib29406	CAVRVRSGGGADGLTF	PIT-matched	TRA	5	48	13	30	61	18	24	42	78	51	102	34	0.104375
	lib29410	CAVRDNGSSGSARQLTF	non-PIT-matched	TRA	5	51	14	31	62	18	18	45	75	51	102	34	-0.138824
	lib29411	CAVSPLYTGANSKLTF	non-PIT-matched	TRA	6	48	11	31	62	18	24	42	78	51	102	34	0.2525
	lib29412	CAVNKGNNNDMRF	non-PIT-matched	TRA	9	39	8	22	53	18	21	33	78	48	102	34	-0.288462
	lib29413	CALDSGGSNYKLTF	non-PIT-matched	TRA	3	42	9	30	61	18	21	36	78	51	102	34	0.132143
	lib29416	CAMSVGSTGKLIF	non-PIT-matched	TRA	7	39	13	19	50	18	18	33	78	51	102	34	0.408462
	lib29417	CAASLNAGGTSYGKLTF	non-PIT-matched	TRA	3	51	12	36	67	18	21	45	78	51	102	34	0.26
	lib29418	CAVRDPVGSYIPTF	non-PIT-matched	TRA	5	42	15	22	53	18	24	36	78	51	102	34	0.211429
	lib29422	CAGRRSNDYKLSF	PIT-matched	TRA	4	39	8	26	57	15	21	33	78	51	102	34	-0.361538
	lib29423	CLVGSTYGNKLVF	non-PIT-matched	TRA	6	39	11	22	53	21	15	33	75	51	102	34	0.343846
	lib29425	CAGVNAGGTSYGKLTF	PIT-matched	TRA	6	48	6	36	67	18	18	42	78	51	102	34	0.28
	lib29427	CAENIWGNEKLTF	non-PIT-matched	TRA	2	39	13	21	52	18	21	33	78	51	102	34	0.0953846
	lib29431	CIVPRPGAGNMLTF	non-PIT-matched	TRA	12	42	9	21	52	21	15	36	75	51	102	34	0.292857
	lib29431	CAARIMGGAQKLVF	non-PIT-matched	TRA	12	42	8	22	53	18	21	36	78	51	102	34	0.255714
	lib29433	CAMRPHSGTYKYIF	non-PIT-matched	TRA	5	42	12	25	56	21	24	36	78	51	102	34	0.0414286
	lib29434	CAPALAGTYKYIF	non-PIT-matched	TRA	10	39	6	23	54	18	21	33	78	51	102	34	0.411538
	lib29438	CAFQSGTSYGKLTF	non-PIT-matched	TRA	4	42	9	29	60	18	21	36	78	51	102	34	0.197143
	lib29440	CAPGGTSYGKLTF	PIT-matched	TRA	3	39	6	30	61	18	21	33	78	51	102	34	0.246154
	lib29441	CALIITGGGNKLTF	PIT-matched	TRA	3	42	10	29	60	18	21	36	78	51	102	34	0.431429
	lib29442	CIVRVGGSGAGSYQLTF	non-PIT-matched	TRA	4	51	16	31	62	21	15	45	75	51	102	34	0.299412
	lib29443	CAVRDMGRSGNTPLVF	non-PIT-matched	TRA	6	48	16	24	55	18	24	42	78	51	102	34	0.004375
	lib29444	CALSEGNSGYALNF	non-PIT-matched	TRA	4	42	14	24	55	18	21	36	78	51	102	34	0.242857
	lib29445	CALSGRYSGAGSYQLTF	non-PIT-matched	TRA	5	51	13	33	64	18	21	45	78	51	102	34	0.166471
	lib29446	CVVSVSGGNEKLTF	non-PIT-matched	TRA	7	42	13	22	53	18	24	36	78	51	102	34	0.236429
	lib29447	CAGRGYNQGGKLIF	PIT-matched	TRA	4	42	10	28	59	15	21	36	78	51	102	34	0.0757143
	lib29447	CVVQGGSYIPTF	PIT-matched	TRA	2	36	9	25	56	18	18	30	78	51	99	34	0.44
	lib29448	CAFMKPSGGSNYKLTF	non-PIT-matched	TRA	4	48	16	28	59	21	24	42	78	51	102	34	0.13375
	lib29449	CAVESSGDKLTF	PIT-matched	TRA	0	36	11	25	56	15	15	30	78	51	102	34	0.0975
	lib29450	CAASMGTAGNKLTF	non-PIT-matched	TRA	5	42	13	23	54	18	21	36	78	51	102	34	0.245714
	lib29451	CAVSEVGTGGFKTIF	non-PIT-matched	TRA	6	45	14	25	56	18	24	39	78	51	102	34	0.383333
	lib29452	CAASGGANSKLTF	non-PIT-matched	TRA	1	39	13	25	56	18	21	33	78	51	102	34	0.205385
	lib29453	CALSRATGNQFYF	non-PIT-matched	TRA	5	39	12	22	53	21	24	33	78	51	102	34	0.101538
	lib29455	CAVRIGVGSGGSNYKLTF	non-PIT-matched	TRA	16	54	8	30	61	18	21	48	78	48	102	34	0.203333
	lib29455	CAVTGGGNKLTF	PIT-matched	TRA	0	36	10	26	57	18	21	30	78	51	102	34	0.275
	lib29457	CAVGSGAGGTSYGKLTF	PIT-matched	TRA	7	51	10	34	65	18	21	45	78	48	102	34	0.327059
	lib29458	CAESTNAGKSTF	non-PIT-matched	TRA	0	36	11	25	56	18	21	30	75	51	102	34	-0.0233333
	lib29459	CASSRGSARQLTF	non-PIT-matched	TRA	8	39	7	24	55	18	21	33	78	51	102	34	-0.172308
	lib29460	CAVLHTGGFKTIF	non-PIT-matched	TRA	6	39	7	26	57	18	21	33	78	51	102	34	0.443846
	lib29461	CAVHDYGNNRLAF	non-PIT-matched	TRA	3	39	9	27	58	18	18	33	78	51	102	34	0.0161538
	lib29462	CAVEVYAGNNRKLIW	non-PIT-matched	TRA	5	45	11	29	60	18	21	39	78	48	102	34	0.09
	lib29462	CAVLLVGETSGSRLTF	non-PIT-matched	TRA	10	48	10	28	59	18	21	42	78	51	96	34	0.291875
	lib29463	CATDEGSNYKLTF	PIT-matched	TRA	2	39	13	24	55	15	21	33	78	51	102	34	-0.0230769
	lib29466	CAEGRF	non-PIT-matched	TRA	4	18	7	7	38	15	21	12	78	51	102	34	-0.115
	lib29466	CARLDSNYQLIW	PIT-matched	TRA	3	36	7	26	57	21	24	30	78	51	102	34	0.02
	lib29469	CAYITGNNRKLIW	non-PIT-matched	TRA	3	39	10	26	57	21	24	33	78	51	102	34	0.0492308
	lib29470	CAAGSNDYKLSF	PIT-matched	TRA	6	36	9	21	52	18	21	30	78	51	102	34	0.0816667
	lib29472	CAVSDRENTGNQFYF	non-PIT-matched	TRA	4	45	14	25	56	18	24	39	78	51	102	34	-0.113333
	lib29473	CAENRGDYKLSF	non-PIT-matched	TRA	4	36	13	19	50	18	21	30	78	51	102	34	-0.2275
	lib29476	CAVSYPRGSGGSNYKLTF	non-PIT-matched	TRA	19	54	8	27	58	15	15	48	78	51	102	34	0.0511111
	lib29480	CAASAKGGGNKLTF	non-PIT-matched	TRA	2	42	13	25	56	18	21	36	78	51	102	34	0.130714
	lib29483	CAASLYSSASKIIF	PIT-matched	TRA	8	42	7	27	58	18	18	36	75	51	102	34	0.371429
	lib29528	CVVNAPNFNKFYF	non-PIT-matched	TRA	5	39	12	22	53	18	18	33	78	51	99	34	0.244615
	lib29529	CAVRDEYGGATNKLIF	non-PIT-matched	TRA	3	48	15	30	61	18	24	42	78	51	102	34	0.06
	lib29530	CAFNQAGTALIF	PIT-matched	TRA	0	36	10	26	57	18	21	30	78	51	102	34	0.480833
	lib29532	CILHTGFQKLVF	non-PIT-matched	TRA	2	36	8	26	57	21	15	30	75	51	102	34	0.410833
	lib29533	CAASDGNEKLTF	non-PIT-matched	TRA	2	36	12	22	53	18	21	30	78	51	102	34	0.00916667
	lib29534	CAFMKATGNQFYF	non-PIT-matched	TRA	7	39	14	18	49	21	24	33	78	51	102	34	0.253846
	lib29535	CAVVGNEKLTF	PIT-matched	TRA	3	33	9	21	52	18	21	27	78	51	102	34	0.248182
	lib29537	CAASVGTSYDKVIF	non-PIT-matched	TRA	4	42	13	25	56	18	21	36	78	51	102	34	0.299286
	lib29540	CAEKRETSGSRLTF	PIT-matched	TRA	3	42	11	28	59	18	21	36	78	51	102	34	-0.347143
	lib29541	CAVSAATGNTPLVF	non-PIT-matched	TRA	6	42	13	23	54	18	24	36	78	51	102	34	0.435714
	lib29542	CAAGNTDKLIF	PIT-matched	TRA	3	33	8	22	53	18	21	27	75	51	102	34	0.219091
	lib29543	CAVRESTGFQKLVF	PIT-matched	TRA	3	42	14	25	56	18	24	36	78	51	102	34	0.0814286
	lib29544	CAENFDNYGQNFVF	non-PIT-matched	TRA	3	42	12	27	58	18	21	36	78	51	102	34	0.105
	lib29546	CAVNSVRLMF	non-PIT-matched	TRA	5	30	12	13	44	18	24	24	78	51	102	34	0.247
	lib29547	CAVPQGGSEKLVF	PIT-matched	TRA	2	39	8	29	60	15	15	33	78	51	102	34	0.240769
	lib29548	CAGQDSGGGADGLTF	non-PIT-matched	TRA	1	45	12	32	63	15	21	39	78	51	102	34	0.22
	lib29548	CAASNRLRGFGNVLHC	non-PIT-matched	TRA	11	48	13	24	55	18	21	42	78	51	102	34	-0.001875
	lib29549	CAVLTDSWGKLQF	PIT-matched	TRA	3	39	8	28	59	18	12	33	75	51	96	34	0.239231
	lib29550	CALRSTNTGNQFYF	non-PIT-matched	TRA	5	42	11	25	56	18	21	36	78	51	102	34	-0.00928571
	lib29551	CAATSNAGKSTF	non-PIT-matched	TRA	3	36	10	23	54	18	21	30	78	51	102	34	0.09
	lib29552	CAVSTNAGKSTF	PIT-matched	TRA	0	36	11	25	56	18	21	30	78	51	102	34	0.128333
	lib29553	CAENMNSGAGSYQLTF	non-PIT-matched	TRA	2	48	13	32	63	18	21	42	78	51	102	34	0.13
	lib29556	CAVSDYNQGGKLIF	PIT-matched	TRA	1	42	14	27	58	18	24	36	78	51	102	34	0.187857
	lib29557	CAVGGFGTGNQFYF	non-PIT-matched	TRA	11	42	9	22	53	15	15	36	78	51	102	34	0.432857
	lib29559	CAASEVQLIF	non-PIT-matched	TRA	7	30	12	11	42	18	21	24	78	51	102	34	0.447
	lib29560	CGISDRGSTLGRLYF	non-PIT-matched	TRA	12	45	4	29	60	18	18	39	78	51	102	34	0.0206667
	lib29561	CAVSDRRDDKIIF	PIT-matched	TRA	1	39	14	22	53	18	24	33	78	51	102	34	-0.269231
	lib29562	CVVPFSGGYNKLIF	non-PIT-matched	TRA	4	42	8	30	61	18	18	36	78	51	99	34	0.439286
	lib29565	CAVDLTQGGSEKLVF	PIT-matched	TRA	4	45	11	30	61	15	21	39	78	51	102	34	0.208
	lib29567	CAPHTGRRALTF	non-PIT-matched	TRA	4	36	6	26	57	15	21	30	78	51	102	34	-0.0983333
	lib29569	CVVNTRGGTALIF	non-PIT-matched	TRA	7	39	13	19	50	18	18	33	78	51	99	34	0.326923
	lib29570	CAARGGSYIPTF	non-PIT-matched	TRA	4	36	7	25	56	18	18	30	75	51	102	34	0.223333
	lib29571	CAESITADYKLSF	non-PIT-matched	TRA	5	39	13	19	50	18	21	33	75	51	102	34	0.143846
	lib29573	CAVSRAGGYQKVTF	non-PIT-matched	TRA	4	42	12	26	57	18	24	36	78	51	102	34	0.0707143
	lib29574	CAASRGVIQGAQKLVF	non-PIT-matched	TRA	7	48	12	29	60	18	21	42	78	51	102	34	0.186875
	lib29575	CAGGANNLFF	non-PIT-matched	TRA	0	30	8	22	53	15	21	24	78	51	102	34	0.437
	lib29576	CAYSPFSNSGYALNF	non-PIT-matched	TRA	6	45	11	28	59	21	24	39	78	51	102	34	0.266
	lib29577	CIVRVKGNKLVF	non-PIT-matched	TRA	4	36	14	18	49	21	15	30	75	51	102	34	0.110833
	lib29579	CAVGVSASKIIF	non-PIT-matched	TRA	1	36	13	22	53	18	24	30	78	51	102	34	0.521667
	lib29580	CAFMDGGGADGLTF	non-PIT-matched	TRA	3	42	12	27	58	21	24	36	78	51	102	34	0.405714
	lib29582	CIVRVGSYTDKLIF	non-PIT-matched	TRA	6	42	16	20	51	21	15	36	75	51	102	34	0.217143
	lib29585	CAVGGSGSARQLTF	PIT-matched	TRA	4	42	10	28	59	18	21	36	78	48	102	34	0.179286
	lib29585	CAVKGGNNRKLIW	non-PIT-matched	TRA	4	39	10	25	56	18	21	33	78	51	102	34	-0.0684615
	lib29586	CAVSGPSNTGKLIF	non-PIT-matched	TRA	3	42	13	26	57	18	24	36	78	51	102	34	0.286429
	lib29588	CVVSPNGYNKLIF	non-PIT-matched	TRA	8	39	9	22	53	18	24	33	78	51	102	34	0.284615
	lib29589	CLVGDRAAGNKLTF	non-PIT-matched	TRA	1	42	16	25	56	21	15	36	75	51	102	34	0.08
	lib29590	CAVSEGTGTASKLTF	non-PIT-matched	TRA	4	45	14	27	58	18	24	39	78	51	102	34	0.204667
	lib29591	CAVNTGGFKTIF	PIT-matched	TRA	1	36	8	27	58	18	21	30	78	51	102	34	0.360833
	lib29592	CAARAGAGSYQLTF	non-PIT-matched	TRA	2	42	11	29	60	18	21	36	78	51	102	34	0.187857
	lib29593	CVVSGRGNEKLTF	non-PIT-matched	TRA	5	39	13	21	52	18	21	33	78	51	102	34	-0.00923077
	lib29594	CAVEDNFNKFYF	non-PIT-matched	TRA	0	36	14	22	53	18	12	30	75	51	96	34	0.0933333
	lib29595	CAYRGYNAGNMLTF	non-PIT-matched	TRA	4	42	12	26	57	21	24	36	78	51	102	34	0.125714
	lib29598	CAGVNTGNQFYF	PIT-matched	TRA	5	36	7	24	55	15	15	30	78	51	102	34	0.260833
	lib31845	CAAQNYGGSQGNLIF	PIT-matched	TRA	4	45	7	34	65	18	18	39	78	51	102	34	0.228
	lib31846	CAVRLTGGGNKLTF	non-PIT-matched	TRA	3	42	8	31	62	18	12	36	75	51	96	34	0.130714
	lib31847	CAGRGGSQGNLIF	PIT-matched	TRA	2	39	10	27	58	15	21	33	78	51	102	34	0.163077
	lib31849	CAASKNYGGSQGNLIF	PIT-matched	TRA	2	48	12	34	65	18	21	42	78	51	102	34	0.161875
	lib31849	CAVSQIQGAQKLVF	PIT-matched	TRA	3	42	11	28	59	18	24	36	78	51	102	34	0.255
	lib31850	CAVDRTGANNLFF	non-PIT-matched	TRA	3	39	11	25	56	18	21	33	78	48	102	34	0.114615
	lib31852	CAVGGSNYKLTF	non-PIT-matched	TRA	1	36	8	27	58	15	21	30	78	51	102	34	0.245833
	lib31853	CAYRSGLRGSSNTGKLIF	non-PIT-matched	TRA	7	54	16	31	62	21	24	48	78	51	102	34	-0.035
	lib31855	CAVTTGNQFYF	PIT-matched	TRA	1	33	10	22	53	18	18	27	78	51	102	34	0.307273
	lib31856	CAMSVGQGAQKLVF	PIT-matched	TRA	4	42	13	25	56	18	18	36	78	51	102	34	0.297143
	lib31861	CAVNPYTGNQFYF	non-PIT-matched	TRA	4	39	12	23	54	18	18	33	78	51	102	34	0.233077
	lib31863	CAVTGNYQLIW	non-PIT-matched	TRA	3	33	10	20	51	15	15	27	78	51	102	34	0.390909
	lib31866	CAMRDLTNTGNQFYF	non-PIT-matched	TRA	5	45	14	25	56	21	24	39	78	51	102	34	-0.014
	lib31867	CAFLGLTDKLIF	non-PIT-matched	TRA	9	36	9	18	49	18	21	30	78	51	102	34	0.49
	lib31868	CAASAKGNTGKLIF	PIT-matched	TRA	3	42	13	24	55	18	21	36	78	51	102	34	0.195
	lib31869	CAASETSYDKVIF	non-PIT-matched	TRA	1	39	12	26	57	18	21	33	78	51	102	34	0.145385
	lib31869	CAEGIGNQFYF	non-PIT-matched	TRA	6	33	9	18	49	18	21	27	78	51	102	34	0.32
	lib31870	CAASIGTGTASKLTF	PIT-matched	TRA	4	45	13	27	58	18	21	39	78	51	102	34	0.315333
	lib31870	CATVSWFSDGQKLLF	non-PIT-matched	TRA	6	45	10	29	60	15	21	39	78	51	102	34	0.274667
	lib31871	CATAYTGANSKLTF	non-PIT-matched	TRA	2	42	10	30	61	15	21	36	78	51	102	34	0.180714
	lib31874	CAMSSDGQKLLF	non-PIT-matched	TRA	0	36	11	25	56	21	24	30	78	51	102	34	0.144167
	lib31875	CVVNPGGGADGLTF	non-PIT-matched	TRA	1	42	12	29	60	18	18	36	78	51	99	34	0.402143
	lib31878	CAASGETGANNLFF	non-PIT-matched	TRA	4	42	12	26	57	18	21	36	78	51	102	34	0.287143
	lib31879	CAVLSGGSYIPTF	non-PIT-matched	TRA	3	39	8	28	59	18	21	33	78	51	96	34	0.503846
	lib31880	CAATSDTGGGNKLTF	non-PIT-matched	TRA	7	45	10	28	59	18	21	39	78	51	102	34	0.114
	lib31880	CAVRDGGGSQGNLIF	non-PIT-matched	TRA	3	45	15	27	58	18	24	39	78	51	102	34	0.153333
	lib31881	CASWGSSNTGKLIF	PIT-matched	TRA	6	42	6	30	61	15	21	36	78	51	102	34	0.245714
	lib31882	CAVGGGRGSTLGRLYF	non-PIT-matched	TRA	4	48	13	31	62	18	24	42	78	51	102	34	0.166875
	lib31884	CAVEPVNTDKLIF	non-PIT-matched	TRA	4	39	13	22	53	15	15	33	78	51	102	34	0.219231
	lib31885	CAVRPYARLMF	non-PIT-matched	TRA	4	33	12	17	48	18	18	27	75	51	102	34	0.0745455
	lib31886	CAVNGVADSWGKLQF	non-PIT-matched	TRA	9	45	10	26	57	18	21	39	78	51	102	34	0.233333
	lib31887	CAASAGYNQGGKLIF	non-PIT-matched	TRA	3	45	13	27	58	18	21	39	78	51	102	34	0.278
	lib31889	CAVVGGGFGNVLHC	non-PIT-matched	TRA	8	42	10	24	55	18	24	36	78	51	102	34	0.530714
	lib31890	CAVDLIPSPWWKGAQLFF	non-PIT-matched	TRA	26	54	12	16	47	15	21	48	78	51	102	34	0.411111
	lib31890	CAVNSNTGNQFYF	PIT-matched	TRA	3	39	8	25	56	15	15	33	78	51	102	34	0.13
	lib31891	CAVSPRSRGSARQLTF	non-PIT-matched	TRA	13	48	11	24	55	18	24	42	78	51	102	34	-0.223125
	lib31892	CAPDGTGGFKTIF	non-PIT-matched	TRA	9	39	6	24	55	18	18	33	75	51	102	34	0.286923
	lib31892	CADQGSSASKIIF	non-PIT-matched	TRA	6	39	8	25	56	18	21	33	78	51	102	34	0.166923
	lib31893	CANYGGATNKLIF	non-PIT-matched	TRA	0	39	6	33	64	18	18	33	75	51	102	34	0.251538
	lib31894	CAGMNRDDKIIF	PIT-matched	TRA	0	36	9	26	57	15	21	30	78	51	102	34	-0.0525
	lib31895	CAGSSLITGANSKLTF	non-PIT-matched	TRA	12	48	9	27	58	15	21	42	78	51	102	34	0.26625
	lib31896	CAVRDSLARLMF	non-PIT-matched	TRA	6	36	14	15	46	18	18	30	75	51	102	34	0.035
	lib31896	CATDAGGSYIPTF	non-PIT-matched	TRA	1	39	13	24	55	15	21	33	78	51	102	34	0.327692
	lib31897	CIRTSSGGTSYGKLTF	non-PIT-matched	TRA	9	48	7	32	63	21	15	42	75	51	102	34	0.05625
	lib31897	CIVRVDNGGAGGTSYGKLTF	non-PIT-matched	TRA	10	60	16	34	65	21	15	54	75	51	102	34	0.1685
	lib31898	CAMSLNQAGTALIF	non-PIT-matched	TRA	4	42	11	27	58	21	24	36	78	51	102	34	0.435714
	lib31899	CAAWFQKLVF	non-PIT-matched	TRA	4	30	8	18	49	18	21	24	78	51	102	34	0.451
	lib31902	CAISQGAQKLVF	non-PIT-matched	TRA	6	36	6	24	55	18	21	30	78	51	102	34	0.278333
	lib31903	CATVSNTGTASKLTF	non-PIT-matched	TRA	5	45	10	30	61	15	21	39	78	51	102	34	0.166667
	lib31904	CAFMKPRTIQGIIQGAQKLVF	non-PIT-matched	TRA	17	63	16	29	60	21	24	57	78	51	102	34	0.18
	lib31905	CACPSGTYKYIF	non-PIT-matched	TRA	3	36	7	26	57	21	24	30	78	51	102	34	0.263333
	lib31908	CAVGSNDYKLSF	non-PIT-matched	TRA	1	36	9	26	57	18	18	30	78	51	102	34	0.12
	lib31909	CAVSLPDGQKLLF	non-PIT-matched	TRA	7	39	11	21	52	18	24	33	78	51	102	34	0.271538
	lib31909	CALKTSRNQGGKLIF	non-PIT-matched	TRA	10	45	10	25	56	21	24	39	78	51	102	34	-0.0553333
	lib31911	CAVTQAGTALIF	non-PIT-matched	TRA	3	36	8	25	56	18	24	30	78	51	102	34	0.5325
	lib31912	CILSRSSGGTSYGKLTF	non-PIT-matched	TRA	10	51	11	30	61	21	15	45	75	51	102	34	0.107647
	lib31913	CAVSEGNNAGNMLTF	non-PIT-matched	TRA	4	45	14	27	58	18	24	39	78	51	102	34	0.21
	lib31914	CAALPSQRGSYIPTF	non-PIT-matched	TRA	13	45	9	23	54	18	21	39	78	51	102	34	0.156667
	lib31915	CAVSEGFGNVLHC	non-PIT-matched	TRA	4	39	10	25	56	18	18	33	78	51	102	34	0.343846
	lib31917	CAVVRGSQGNLIF	non-PIT-matched	TRA	5	39	10	24	55	18	12	33	75	51	96	34	0.255385
	lib31918	CALIGTSYGKLTF	PIT-matched	TRA	2	39	10	27	58	18	12	33	78	51	102	34	0.387692
	lib31918	CLLGENEKLTF	non-PIT-matched	TRA	0	33	14	19	50	18	12	27	75	51	96	34	0.120909
	lib31921	CAASKEGYQKVTF	non-PIT-matched	TRA	4	39	13	22	53	18	21	33	78	51	102	34	-0.0215385
	lib31922	CAYRSGGGSNYKLTF	non-PIT-matched	TRA	2	45	16	27	58	21	24	39	78	51	102	34	-0.00666667
	lib31923	CAVRPNNNARLMF	non-PIT-matched	TRA	0	39	12	25	56	18	21	33	78	51	102	34	-0.136923
	lib31924	CAGIGLGNNDMRF	non-PIT-matched	TRA	12	39	9	18	49	15	21	33	78	51	102	34	0.125385
	lib31924	CAASRGGTASKLTF	PIT-matched	TRA	4	42	13	25	56	18	21	36	78	51	102	34	0.0621429
	lib31925	CALRIRERGATNKLIF	non-PIT-matched	TRA	13	48	11	24	55	18	21	42	78	51	100	34	-0.16125
	lib31928	CAGPRYSSASKIIF	non-PIT-matched	TRA	2	42	9	29	60	15	21	36	78	51	102	34	0.126429
	lib31929	CAENRADNAGNMLTF	non-PIT-matched	TRA	6	45	13	26	57	18	21	39	78	51	102	34	-0.0693333
	lib31929	CAVSHRAGTALIF	non-PIT-matched	TRA	8	39	9	22	53	18	12	33	75	51	96	34	0.321538
	lib32123	CAGLQYNQGGKLIF	non-PIT-matched	TRA	5	42	10	27	58	15	21	36	78	51	102	34	0.237143
	lib32125	CALTPFYNQGGKLIF	non-PIT-matched	TRA	8	45	8	29	60	18	12	39	78	51	102	34	0.33
	lib32127	CAERGLTGGGNKLTF	PIT-matched	TRA	3	45	11	31	62	18	21	39	75	51	102	34	0.0326667
	lib32128	CAVSRQAGTALIF	non-PIT-matched	TRA	3	39	12	24	55	18	24	33	78	51	102	34	0.286923
	lib32129	CLVGDMDTGRRALTF	non-PIT-matched	TRA	0	45	16	29	60	21	15	39	75	51	102	34	-0.004
	lib32130	CAASGSGGTSYGKLTF	PIT-matched	TRA	5	48	13	30	61	18	21	42	78	51	102	34	0.23875
	lib32131	CVVTPAGGFKTIF	non-PIT-matched	TRA	6	39	10	23	54	18	18	33	78	51	99	34	0.485385
	lib32132	CAVSVGRGSTLGRLYF	non-PIT-matched	TRA	4	48	13	31	62	18	24	42	78	51	102	34	0.163125
	lib32133	CASPSDNQGGKLIF	non-PIT-matched	TRA	10	42	6	26	57	18	18	36	78	51	102	34	0.0878571
	lib32136	CAGQNNFNKFYF	PIT-matched	TRA	3	36	12	21	52	15	21	30	78	51	102	34	0.0441667
	lib32138	CALSMNSGYSTLTF	non-PIT-matched	TRA	3	42	8	29	60	18	21	36	78	51	102	34	0.298571
	lib32139	CAGLPRGGGTSYGKLTF	non-PIT-matched	TRA	13	51	8	30	61	15	21	45	78	51	102	34	0.158235
	lib32142	CAMTGQTGANNLFF	non-PIT-matched	TRA	5	42	10	27	58	18	18	36	78	51	102	34	0.29
	lib32143	CLVVKTGANNLFF	non-PIT-matched	TRA	3	39	10	26	57	21	15	33	75	51	102	34	0.38
	lib32144	CAGVRAGNMLTF	non-PIT-matched	TRA	5	36	10	21	52	15	21	30	78	51	102	34	0.258333
	lib32147	CAGQLIGNQFYF	non-PIT-matched	TRA	2	36	12	19	50	15	21	30	78	51	102	34	0.3725
	lib32148	CAHSLQGAQKLVF	non-PIT-matched	TRA	7	39	6	26	57	15	21	33	78	51	102	34	0.201538
	lib32150	CVVTVSGGGADGLTF	non-PIT-matched	TRA	5	45	10	30	61	18	21	39	78	51	102	34	0.476
	lib32153	CAVRDGTSGTYKYIF	non-PIT-matched	TRA	3	45	14	28	59	18	24	39	78	51	102	34	0.0553333
	lib32154	CAVQLTTSGTYKYIF	non-PIT-matched	TRA	2	45	12	30	61	18	21	39	78	51	96	34	0.262667
	lib32155	CVVTEAGGFKTIF	non-PIT-matched	TRA	6	39	10	23	54	18	18	33	78	51	99	34	0.419231
	lib32156	CAVPLQAGNNRKLIW	non-PIT-matched	TRA	9	45	9	27	58	18	24	39	78	51	102	34	0.072
	lib32157	CAMREGPINDMRF	non-PIT-matched	TRA	3	39	17	16	47	21	24	33	78	51	102	34	-0.163077
	lib32157	CAASGSNSGYALNF	non-PIT-matched	TRA	3	42	12	27	58	18	21	36	78	51	102	34	0.251429
	lib32158	CAAPLGAGGTSYGKLTF	non-PIT-matched	TRA	10	51	8	33	64	18	21	45	78	51	102	34	0.351765
	lib32160	CIVGPGDTDKLIF	non-PIT-matched	TRA	10	39	9	20	51	21	15	33	75	51	102	34	0.316154
	lib32161	CAPWETSGSRLTF	non-PIT-matched	TRA	6	39	6	27	58	15	21	33	78	51	102	34	0.0646154
	lib32162	CIPLTGTASKLTF	non-PIT-matched	TRA	5	39	6	28	59	21	15	33	75	51	102	34	0.336154
	lib32163	CATSNYQLIW	non-PIT-matched	TRA	3	30	6	21	52	18	21	24	78	51	102	34	0.256
	lib32164	CAAPMNRDDKIIF	non-PIT-matched	TRA	4	39	7	26	57	18	21	33	78	51	102	34	-0.0284615
	lib32166	CILFTGNQFYF	non-PIT-matched	TRA	3	33	8	22	53	21	15	27	75	51	102	34	0.487273
	lib32167	CAAPYGGSQGNLIF	PIT-matched	TRA	4	42	7	31	62	18	21	36	78	51	102	34	0.369286
	lib32167	CAMRTGGATNKLIF	non-PIT-matched	TRA	2	42	12	28	59	21	24	36	78	51	102	34	0.132143
	lib32168	CASEQGNFNKFYF	non-PIT-matched	TRA	10	39	7	22	53	18	21	33	78	51	102	34	0.03
	lib32169	CAVTDEYGNKLVF	non-PIT-matched	TRA	5	39	10	24	55	18	18	33	78	51	102	34	0.160769
	lib32170	CAVNGGNNRLAF	non-PIT-matched	TRA	3	36	12	21	52	18	18	30	78	51	102	34	0.0791667
	lib32174	CILRVPYGQNFVF	non-PIT-matched	TRA	4	39	13	22	53	21	15	33	75	51	102	34	0.305385
	lib32176	CAVSGYSSASKIIF	PIT-matched	TRA	1	42	11	30	61	18	24	36	78	51	102	34	0.362857
	lib32178	CALSDQGGSYIPTF	PIT-matched	TRA	0	42	14	25	56	18	21	36	78	51	102	34	0.265714
	lib32179	CALSDSQGGSEKLVF	PIT-matched	TRA	2	45	14	29	60	18	21	39	78	51	102	34	0.115333
	lib32189	CALASNAGNNRKLIW	non-PIT-matched	TRA	6	45	8	31	62	18	21	39	78	51	102	34	0.026
	lib32190	CAFISSGSARQLTF	PIT-matched	TRA	4	42	5	32	63	15	21	36	78	51	102	34	0.204286
	lib32191	CAASRRNNARLMF	non-PIT-matched	TRA	5	39	13	21	52	18	21	33	78	51	102	34	-0.33
	lib32192	CVVIRTDSNYQLIW	non-PIT-matched	TRA	8	42	10	24	55	18	21	36	78	51	102	34	0.146429
	lib32194	CAVPDTGRRALTF	PIT-matched	TRA	3	39	8	28	59	18	21	33	78	51	96	34	-0.0461538
	lib32195	CAMSANTGGFKTIF	non-PIT-matched	TRA	0	42	13	27	58	18	18	36	78	51	102	34	0.309286
	lib32195	CIPARYSGGGADGLTF	non-PIT-matched	TRA	7	48	7	34	65	21	15	42	75	51	102	34	0.2375
	lib32196	CVVSRKAAGNKLTF	PIT-matched	TRA	3	42	12	27	58	18	21	36	78	51	102	34	-0.00857143
	lib32197	CAYRSYTSGTYKYIF	non-PIT-matched	TRA	2	45	15	28	59	21	24	39	78	51	102	34	0.034
	lib32198	CAGQLWTGTASKLTF	non-PIT-matched	TRA	4	45	12	27	58	15	21	39	78	51	102	34	0.262
	lib32198	CAMRELGFGNEKLTF	non-PIT-matched	TRA	5	45	15	25	56	21	24	39	78	51	102	34	0.0446667
	lib32199	CAASLGGSQGNLIF	PIT-matched	TRA	3	42	12	27	58	18	21	36	78	51	102	34	0.405
	lib32199	CAVTMGANSKLTF	non-PIT-matched	TRA	7	39	8	24	55	18	21	33	78	51	96	34	0.263077
	lib32202	CAMSLSGGSYIPTF	non-PIT-matched	TRA	2	42	12	28	59	18	18	36	78	51	102	34	0.423571
	lib32202	CAETLSGGYNKLIF	non-PIT-matched	TRA	3	42	10	29	60	18	21	36	78	51	102	34	0.255
	lib32203	CAVSPAGANNLFF	non-PIT-matched	TRA	4	39	12	23	54	18	24	33	78	51	102	34	0.425385
	lib32204	CVVSLTGGGNKLTF	PIT-matched	TRA	4	42	8	30	61	18	21	36	78	51	102	34	0.331429
	lib32205	CALNRYAGNNRKLIW	non-PIT-matched	TRA	6	45	10	29	60	18	21	39	78	51	102	34	-0.154667
	lib32207	CALRGAGGTSYGKLTF	non-PIT-matched	TRA	3	48	11	34	65	18	21	42	78	51	102	34	0.169375
	lib32208	CATDDSGANSKLTF	non-PIT-matched	TRA	5	42	13	24	55	15	21	36	78	51	102	34	-0.02
	lib32209	CVVSAGFQKLVF	non-PIT-matched	TRA	0	36	13	21	52	18	21	30	78	51	102	34	0.461667
	lib32211	CAAPNNNAGNMLTF	non-PIT-matched	TRA	5	42	7	30	61	18	21	36	78	51	102	34	0.176429
	lib32212	CALIRGSTGANNLFF	non-PIT-matched	TRA	11	45	10	24	55	21	24	39	78	51	102	34	0.27
	lib32212	CAVSFGGGNKLTF	non-PIT-matched	TRA	6	39	12	21	52	18	24	33	78	51	102	34	0.335385
	lib32213	CAASGGKLTF	non-PIT-matched	TRA	4	30	12	14	45	18	21	24	78	51	102	34	0.301
	lib32214	CILRETGTGTASKLTF	non-PIT-matched	TRA	10	48	11	27	58	21	15	42	75	51	102	34	0.088125
	lib32215	CAVSVGWIKAAGNKLTF	non-PIT-matched	TRA	7	51	13	31	62	18	24	45	78	51	102	34	0.335294
	lib32215	CAASKPGGYNKLIF	non-PIT-matched	TRA	3	42	13	26	57	18	21	36	78	51	102	34	0.181429
	lib32218	CAAPNTGNQFYF	PIT-matched	TRA	3	36	7	25	56	15	15	30	78	51	102	34	0.1925
	lib32219	CAMREGRSGGGADGLTF	non-PIT-matched	TRA	2	51	17	30	61	21	24	45	78	51	102	34	-0.00647059
	lib32221	CAESTSYNDMRF	non-PIT-matched	TRA	8	36	13	15	46	18	21	30	75	51	102	34	-0.196667
	lib32222	CAMTSYTGANSKLTF	non-PIT-matched	TRA	4	45	10	31	62	18	18	39	78	51	102	34	0.158
	lib32222	CAVSDRGAKNSNSGYALNF	non-PIT-matched	TRA	10	57	14	31	62	18	24	51	78	51	102	34	-0.0584211
	lib32223	CAFNPDSGAGSYQLTF	non-PIT-matched	TRA	6	48	10	32	63	21	24	42	78	51	102	34	0.210625
	lib32224	CALTQNTGGFKTIF	PIT-matched	TRA	4	42	10	28	59	18	21	36	78	51	102	34	0.243571
	lib32225	CALSVVGTYKYIF	non-PIT-matched	TRA	4	39	13	22	53	18	21	33	78	51	102	34	0.459231
	lib32226	CALNVADKLIF	non-PIT-matched	TRA	6	33	10	17	48	18	12	27	78	51	102	34	0.374545
	lib32226	CALSEIRRRWGKLQF	non-PIT-matched	TRA	10	45	15	20	51	21	24	39	78	51	102	34	-0.264667
	lib32227	CAFMKWDSGTYKYIF	non-PIT-matched	TRA	6	45	14	25	56	21	24	39	78	51	102	34	0.199333
	lib32228	CAASSNYKLTF	non-PIT-matched	TRA	0	33	13	20	51	18	21	27	78	51	102	34	0.122727
	lib32229	CAIGSQGNLIF	non-PIT-matched	TRA	2	33	6	25	56	15	15	27	78	51	102	34	0.460909
	lib32229	CAASESYGKLTF	non-PIT-matched	TRA	4	36	11	21	52	18	21	30	78	51	102	34	0.155833
	lib32231	CIAARLGGGADGLTF	non-PIT-matched	TRA	11	45	7	27	58	21	15	39	75	51	102	34	0.352
	lib32232	CAVSKASGGGADGLTF	non-PIT-matched	TRA	5	48	12	31	62	18	24	42	78	51	102	34	0.286875
	lib32233	CAVSDRRPDSWGKLQF	non-PIT-matched	TRA	8	48	14	24	55	18	24	42	78	51	102	34	-0.245
	lib32233	CAVLSPGDTCDTDKLIF	non-PIT-matched	TRA	22	51	9	20	51	15	15	45	78	51	102	34	0.181765
	lib32234	CAMIPGPQSYGNNRLAF	non-PIT-matched	TRA	17	51	10	24	55	18	18	45	78	51	102	34	0.125882
	lib32234	CAVTTGTASKLTF	PIT-matched	TRA	3	39	8	28	59	18	21	33	78	51	102	34	0.266154
	lib32235	CALSESGGYQKVTF	PIT-matched	TRA	3	42	14	25	56	18	21	36	78	51	102	34	0.14
	lib32236	CAFMKPVYSGGGADGLTF	non-PIT-matched	TRA	3	54	16	35	66	21	24	48	78	51	102	34	0.353333
	lib32237	CAFMKRYLYSGNTPLVF	non-PIT-matched	TRA	9	51	16	26	57	21	24	45	78	51	102	34	0.188824
	lib32238	CAENRGQGGSEKLVF	non-PIT-matched	TRA	5	45	13	27	58	18	21	39	78	51	102	34	-0.109333
	lib32239	CALGVYGQNFVF	non-PIT-matched	TRA	4	36	10	22	53	18	21	30	78	51	102	34	0.508333
	lib32240	CAVGANAGKSTF	PIT-matched	TRA	3	36	10	23	54	18	12	30	75	51	96	34	0.239167
	lib32242	CALRRATSGSRLTF	non-PIT-matched	TRA	10	42	8	24	55	18	21	36	78	51	102	34	-0.195
	lib32244	CATDKFGSEKLVF	non-PIT-matched	TRA	5	39	12	22	53	15	21	33	78	51	102	34	0.08
	lib32244	CAVTGPDSNYQLIW	non-PIT-matched	TRA	7	42	10	25	56	15	15	36	78	51	102	34	0.238571
	lib32246	CVVSLLNDYKLSF	non-PIT-matched	TRA	6	39	11	22	53	18	24	33	78	51	102	34	0.272308
	lib32247	CALSGLYSSASKIIF	non-PIT-matched	TRA	5	45	13	27	58	21	24	39	78	51	102	34	0.408
	lib32248	CAVIRITIDSIYGGSQGNLIF	non-PIT-matched	TRA	22	63	10	31	62	15	15	57	78	51	102	34	0.350952
	lib32249	CALSVQGAQKLVF	PIT-matched	TRA	2	39	11	26	57	18	21	33	78	51	102	34	0.315385
	lib32250	CAVRDGGATNKLIF	non-PIT-matched	TRA	0	42	15	27	58	18	24	36	78	51	102	34	0.102857
	lib32251	CAAIPSSNDYKLSF	non-PIT-matched	TRA	6	42	10	26	57	18	21	36	78	51	102	34	0.13
	lib32251	CAFHTGGGNKLTF	non-PIT-matched	TRA	5	39	6	28	59	15	21	33	78	51	102	34	0.231538
	lib32252	CAFMKVAGNQFYF	non-PIT-matched	TRA	4	39	15	20	51	21	24	33	78	51	102	34	0.340769
	lib32253	CALKAAGNKLTF	PIT-matched	TRA	1	36	6	29	60	18	24	30	78	51	102	34	0.175833
	lib32254	CAGPGSARQLTF	non-PIT-matched	TRA	7	36	5	24	55	15	21	30	78	51	102	34	0.104167
	lib32255	CAASNMNRDDKIIF	non-PIT-matched	TRA	3	42	12	26	57	18	21	36	78	51	102	34	-0.103571
	lib32256	CVVALQSNYKLTF	non-PIT-matched	TRA	9	39	9	21	52	18	18	33	78	51	99	34	0.252308
	lib32257	CAVTSYGGSQGNLIF	non-PIT-matched	TRA	4	45	10	31	62	18	24	39	78	51	102	34	0.352
	lib32259	CVVSRPNQGGKLIF	non-PIT-matched	TRA	8	42	9	25	56	18	18	36	78	51	99	34	0.0942857
	lib32260	CAGPGAGSYQLTF	PIT-matched	TRA	2	39	8	29	60	15	21	33	78	51	102	34	0.347692
	lib32261	CAVRRFPSGNTPLVF	non-PIT-matched	TRA	9	45	11	25	56	15	15	39	78	51	102	34	0.0773333
	lib32263	CAFTSGTYKYIF	non-PIT-matched	TRA	0	36	10	26	57	18	21	30	78	51	102	34	0.324167
	lib32265	CAYRRKYSGGSNYKLTF	non-PIT-matched	TRA	5	51	14	32	63	21	24	45	78	51	102	34	-0.255882
	lib32266	CLVVLNDYKLSF	non-PIT-matched	TRA	4	36	10	22	53	21	15	30	75	51	102	34	0.31
	lib32267	CASFTPDYKLSF	non-PIT-matched	TRA	11	36	6	19	50	18	24	30	78	51	102	34	0.16
	lib32267	CALSDRAAGNKLTF	non-PIT-matched	TRA	3	42	14	25	56	21	24	36	78	51	102	34	1.58603e-17
	lib32268	CAVNSRNRDDKIIF	non-PIT-matched	TRA	5	42	12	25	56	18	24	36	78	51	102	34	-0.297143
	lib32269	CATSSSGSARQLTF	non-PIT-matched	TRA	3	42	9	30	61	15	21	36	78	51	102	34	0.00428571
	lib32274	CALTLFSGGYNKLIF	non-PIT-matched	TRA	7	45	8	30	61	21	24	39	78	51	102	34	0.437333
	lib32277	CLVGDNGVGYSGGYQKVTF	non-PIT-matched	TRA	12	57	16	29	60	21	15	51	75	51	102	34	0.233684
	lib32278	CALSGTDNYGQNFVF	PIT-matched	TRA	4	45	13	28	59	21	24	39	78	51	102	34	0.207333
	lib32281	CAVAQPGNTPLVF	non-PIT-matched	TRA	7	39	9	23	54	18	21	33	78	51	96	34	0.383077
	lib32282	CAMIMDSSYKLIF	non-PIT-matched	TRA	2	39	10	27	58	18	18	33	78	51	102	34	0.361538
	lib32283	CAVTPYNQGGKLIF	PIT-matched	TRA	4	42	10	28	59	18	18	36	78	51	102	34	0.27
	lib32284	CIVTSRGGGNKLTF	non-PIT-matched	TRA	7	42	10	25	56	21	15	36	75	51	102	34	0.0964286
	lib32285	CALSDRIGYGGSQGNLIF	non-PIT-matched	TRA	8	54	14	30	61	18	21	48	78	51	102	34	0.207778
	lib32286	CAASPSGTYKYIF	PIT-matched	TRA	1	39	12	26	57	18	21	33	78	51	102	34	0.254615
	lib32287	CLVGSSFSDGQKLLF	non-PIT-matched	TRA	6	45	11	28	59	21	15	39	75	51	102	34	0.273333
	lib32288	CAVSDGQGAQKLVF	PIT-matched	TRA	3	42	14	24	55	18	24	36	78	51	102	34	0.187143
	lib32289	CAVLPGARGGATNKLIF	non-PIT-matched	TRA	15	51	9	27	58	15	15	45	78	51	102	34	0.271765
	lib32290	CAVSANQAGTALIF	non-PIT-matched	TRA	2	42	10	29	60	18	24	36	78	51	102	34	0.435714
	lib32292	CAMRANNAGNMLTF	PIT-matched	TRA	2	42	13	27	58	21	24	36	78	51	102	34	0.0885714
	lib32293	CATGRNSGNTPLVF	non-PIT-matched	TRA	2	42	10	29	60	15	21	36	78	51	102	34	0.0678571
	lib32294	CVVTSSGSARQLTF	non-PIT-matched	TRA	5	42	10	27	58	18	18	36	78	51	99	34	0.127143
	lib32295	CAYLSGANNLFF	non-PIT-matched	TRA	4	36	9	23	54	21	24	30	78	51	102	34	0.419167
	lib32301	CAVRPYSGYSTLTF	non-PIT-matched	TRA	4	42	12	26	57	18	24	36	78	51	102	34	0.169286
	lib32302	CAGRGSTLGRLYF	PIT-matched	TRA	1	39	7	31	62	18	18	33	78	51	102	34	0.0484615
	lib32303	CIVRLPNFGNEKLTF	non-PIT-matched	TRA	4	45	12	29	60	21	15	39	75	51	102	34	0.098
	lib32306	CAPYTGSNTGKLIF	non-PIT-matched	TRA	12	42	6	24	55	18	18	36	78	51	100	34	0.237143
	lib32307	CAGYSGYSTLTF	non-PIT-matched	TRA	3	36	7	26	57	18	21	30	78	51	102	34	0.348333
	lib32307	CAVMGQAGTALIF	PIT-matched	TRA	5	39	10	24	55	18	18	33	78	51	102	34	0.581538
	lib32308	CAVFASNYQLIW	non-PIT-matched	TRA	6	36	9	21	52	18	21	30	78	48	102	34	0.458333
	lib32309	CADLPGGYQKVTF	non-PIT-matched	TRA	6	39	7	26	57	15	21	33	78	51	102	34	0.175385
	lib32311	CAVKGGTASKLTF	non-PIT-matched	TRA	4	39	10	25	56	18	18	33	75	51	102	34	0.195385
	lib32391	CAMREGRMGNQFYF	non-PIT-matched	TRA	6	42	17	18	49	21	24	36	78	51	102	34	-0.117143
	lib32393	CAVSDRGDSNYQLIW	non-PIT-matched	TRA	4	45	14	25	56	18	24	39	78	51	102	34	-0.0226667
	lib32395	CAAVSGYSTLTF	non-PIT-matched	TRA	3	36	8	25	56	18	21	30	78	51	102	34	0.428333
	lib32396	CAATPRDKIIF	non-PIT-matched	TRA	11	33	7	15	46	18	24	27	78	51	102	34	0.0563636
	lib32398	CAVGARGRDDKIIF	non-PIT-matched	TRA	4	42	14	22	53	18	24	36	78	51	102	34	-0.06
	lib32400	CALVNAGNMLTF	non-PIT-matched	TRA	3	36	8	25	56	18	21	30	78	51	102	34	0.4525
	lib32401	CIVRATTNSGGSNYKLTF	non-PIT-matched	TRA	8	54	13	33	64	21	15	48	75	51	102	34	0.0411111
	lib32402	CAASVLNNDMRF	non-PIT-matched	TRA	5	36	12	19	50	18	21	30	78	51	102	34	0.0275
	lib32403	CAFDQTGANNLFF	non-PIT-matched	TRA	3	39	6	28	59	15	21	33	78	51	102	34	0.252308
	lib32404	CAYRSQYAGNMLTF	non-PIT-matched	TRA	4	42	15	23	54	21	24	36	78	51	102	34	0.0735714
	lib32406	CAVHKGAGNNRKLIW	non-PIT-matched	TRA	7	45	11	27	58	18	21	39	78	51	96	34	-0.0446667
	lib32407	CAVDLRSNDYKLSF	non-PIT-matched	TRA	4	42	11	26	57	15	15	36	78	51	102	34	-0.100714
	lib32408	CAVESNDYKLSF	non-PIT-matched	TRA	3	36	12	21	52	18	12	30	75	51	96	34	0.0183333
	lib32409	CAVSEGQGGSEKLVF	PIT-matched	TRA	4	45	14	27	58	18	24	39	78	51	102	34	0.171333
	lib32410	CAVFSDGQKLLF	non-PIT-matched	TRA	0	36	9	27	58	18	21	30	78	51	102	34	0.295
	lib32412	CAVIAAGNKLTF	non-PIT-matched	TRA	2	36	9	25	56	18	21	30	78	48	102	34	0.4175
	lib32413	CAVAPGYSSASKIIF	PIT-matched	TRA	0	45	10	31	62	15	15	39	78	51	102	34	0.4
	lib32415	CAVGFGNEKLTF	non-PIT-matched	TRA	4	36	7	25	56	18	21	30	78	51	102	34	0.276667
	lib32416	CVVSPYGNNRLAF	non-PIT-matched	TRA	3	39	12	24	55	18	21	33	78	51	102	34	0.146923
	lib32417	CAVRPAGGTSYGKLTF	non-PIT-matched	TRA	3	48	11	34	65	18	24	42	78	51	102	34	0.148125
	lib32418	CAVSDLGGGSQGNLIF	non-PIT-matched	TRA	6	48	14	27	58	18	24	42	78	51	102	34	0.356875
	lib32419	CAVRGGSNYKLTF	PIT-matched	TRA	1	39	11	27	58	18	24	33	78	51	102	34	0.0323077
	lib32420	CALSQGTTSGTYKYIF	non-PIT-matched	TRA	7	48	9	30	61	21	24	42	78	51	102	34	0.1975
	lib32421	CAVGAGSNARLMF	non-PIT-matched	TRA	5	39	14	19	50	18	24	33	78	51	102	34	0.276154
	lib32424	CAVISGGSYIPTF	non-PIT-matched	TRA	3	39	8	28	59	18	21	33	78	51	102	34	0.528462
	lib32425	CVVSDRRDYKLSF	PIT-matched	TRA	4	39	14	19	50	18	24	33	78	51	102	34	-0.289231
	lib32426	CAVGSGSNFGNEKLTF	non-PIT-matched	TRA	5	48	12	31	62	18	24	42	78	51	102	34	0.16625
	lib32429	CAGDSLDTGRRALTF	non-PIT-matched	TRA	9	45	7	29	60	18	21	39	75	51	102	34	-0.0893333
	lib32430	CALGTIQGAQKLVF	non-PIT-matched	TRA	5	42	9	28	59	18	21	36	78	51	102	34	0.357857
	lib32431	CAASTLGVASKLTF	non-PIT-matched	TRA	10	42	13	19	50	18	21	36	78	51	102	34	0.361429
	lib32432	CAVSTGTASKLTF	PIT-matched	TRA	0	39	12	27	58	18	24	33	78	51	102	34	0.256154
	lib32433	CAMREGTLRTVF	non-PIT-matched	TRA	12	36	17	7	38	21	24	30	78	51	102	34	-0.045
	lib32436	CAVGAPGNNRLAF	non-PIT-matched	TRA	3	39	14	22	53	18	24	33	78	51	102	34	0.19
	lib32437	CAVRDDDYKLSF	PIT-matched	TRA	1	36	14	20	51	18	18	30	75	51	102	34	-0.200833
	lib32438	CAVDVRRAGNMLTF	non-PIT-matched	TRA	9	42	12	21	52	15	21	36	78	51	102	34	0.0192857
	lib32439	CAVDAGNQFYF	non-PIT-matched	TRA	5	33	8	20	51	18	21	27	78	51	102	34	0.290909
	lib32440	CAVNRASKIIF	non-PIT-matched	TRA	2	33	13	18	49	18	18	27	78	51	102	34	0.142727
	lib32443	CHQDRGSQGNLIF	non-PIT-matched	TRA	12	39	3	24	55	15	21	33	78	51	102	34	-0.123846
	lib32444	CAVAVSGGSYIPTF	PIT-matched	TRA	4	42	10	28	59	18	24	36	78	51	102	34	0.513571
	lib32447	CALSCIGFGNVLHC	non-PIT-matched	TRA	4	42	11	27	58	18	21	36	78	51	102	34	0.49
	lib32447	CLVGGLNSGAGSYQLTF	non-PIT-matched	TRA	6	51	13	32	63	21	15	45	75	51	102	34	0.382353
	lib32451	CAMSARSGGSNYKLTF	non-PIT-matched	TRA	4	48	13	30	61	18	18	42	78	51	102	34	0.015
	lib32453	CAVSDDRDDKIIF	non-PIT-matched	TRA	1	39	14	23	54	18	24	33	78	51	102	34	-0.143846
	lib32454	CAVREETSGSRLTF	PIT-matched	TRA	2	42	11	29	60	18	24	36	78	51	102	34	-0.162857
	lib32455	CALSDHNKLTF	non-PIT-matched	TRA	1	33	14	15	46	18	21	27	78	51	102	34	0.0372727
	lib32455	CAGRDSLYLPPGNAGNMLTF	non-PIT-matched	TRA	25	60	9	25	56	15	21	54	78	51	102	34	0.163
	lib32458	CAAHNDYKLSF	non-PIT-matched	TRA	2	33	9	22	53	18	21	27	78	51	102	34	0.0254545
	lib32459	CLVGDSGSNYQLIW	non-PIT-matched	TRA	5	42	15	22	53	21	15	36	75	51	102	34	0.286429
	lib32460	CAFTGGGNKLTF	non-PIT-matched	TRA	4	36	5	27	58	18	21	30	78	51	96	34	0.284167
	lib32461	CALGTGGFKTIF	PIT-matched	TRA	4	36	8	24	55	18	21	30	78	51	102	34	0.464167
	lib32463	CAVTFMNRDDKIIF	non-PIT-matched	TRA	2	42	10	26	57	18	18	36	75	51	102	34	0.0792857
	lib32464	CAGLKGSGNTGKLIF	non-PIT-matched	TRA	8	45	7	30	61	18	21	39	78	51	96	34	0.234
	lib32465	CAFPTSGTYKYIF	non-PIT-matched	TRA	3	39	9	27	58	21	24	33	78	51	102	34	0.308462
	lib32466	CAASGSARQLTF	non-PIT-matched	TRA	0	36	8	28	59	18	21	30	78	51	102	34	0.0908333
	lib32467	CAVNRVNRDDKIIF	non-PIT-matched	TRA	7	42	9	26	57	18	21	36	78	48	102	34	-0.207143
	lib32469	CAMRGLFYNQGGKLIF	non-PIT-matched	TRA	8	48	11	29	60	18	18	42	78	51	102	34	0.216875
	lib32470	CAVEQANDMRF	non-PIT-matched	TRA	5	33	13	15	46	15	15	27	78	51	102	34	-0.123636
	lib32471	CAVTRGSGGYQKVTF	non-PIT-matched	TRA	8	45	10	27	58	18	24	39	78	51	102	34	0.0533333
	lib32472	CAYKYAGATNKLIF	non-PIT-matched	TRA	7	42	10	25	56	21	24	36	78	51	102	34	0.210714
	lib32473	CLVALNFGNEKLTF	non-PIT-matched	TRA	5	42	10	27	58	21	15	36	75	51	102	34	0.298571
	lib32474	CAVDLLDSNYQLIW	non-PIT-matched	TRA	4	42	12	26	57	15	21	36	78	51	102	34	0.286429
	lib32475	CAPGDSGNTPLVF	non-PIT-matched	TRA	6	39	7	26	57	21	24	33	78	51	102	34	0.271538
	lib32475	CAMSGNNNARLMF	non-PIT-matched	TRA	0	39	13	26	57	18	18	33	78	51	102	34	0.0376923
	lib32476	CALTAVNYGGSQGNLIF	non-PIT-matched	TRA	6	51	10	35	66	18	21	45	78	51	102	34	0.374118
	lib32477	CAVQAAYNTDKLIF	non-PIT-matched	TRA	2	42	13	26	57	18	21	36	78	51	96	34	0.217143
	lib32478	CVVNANTGGFKTIF	non-PIT-matched	TRA	3	42	12	27	58	18	18	36	78	51	99	34	0.330714
	lib32479	CAARFGGNQFYF	non-PIT-matched	TRA	7	36	11	18	49	18	21	30	78	51	102	34	0.18
	lib32480	CAVLRGSSYKLIF	non-PIT-matched	TRA	10	39	8	21	52	18	24	33	78	51	102	34	0.233077
	lib32481	CAENYGRGGATNKLIF	non-PIT-matched	TRA	9	48	12	27	58	18	21	42	78	51	102	34	0.03
	lib32482	CALREAFGNEKLTF	non-PIT-matched	TRA	7	42	11	24	55	21	24	36	78	51	102	34	0.0121429
	lib32483	CIVRGPRDSSYKLIF	non-PIT-matched	TRA	9	45	11	25	56	21	15	39	75	51	102	34	-0.0386667
	lib32483	CVVNKGGNQFYF	non-PIT-matched	TRA	4	36	13	19	50	18	18	30	78	51	99	34	0.178333
	lib32484	CAVRAWAGKSTF	non-PIT-matched	TRA	7	36	11	18	49	18	24	30	78	51	102	34	0.120833
	lib32485	CAASSDRTGTASKLTF	non-PIT-matched	TRA	8	48	12	28	59	18	21	42	78	51	102	34	-0.04625
	lib32486	CAVQAGNQGGKLIF	non-PIT-matched	TRA	3	42	13	25	56	18	21	36	78	51	96	34	0.264286
	lib32487	CAASTVSNYQLIW	PIT-matched	TRA	7	39	11	21	52	18	21	33	78	51	102	34	0.313846
	lib32488	CAEKGNSWGKLQF	non-PIT-matched	TRA	6	39	10	23	54	18	21	33	75	51	102	34	-0.0476923
	lib32489	CVPSYGNNRLAF	non-PIT-matched	TRA	6	36	6	24	55	18	21	30	78	51	102	34	0.0691667
	lib32489	CLVEIYNQGGKLIF	non-PIT-matched	TRA	1	42	10	31	62	21	15	36	75	51	102	34	0.342143
	lib32490	CAVNRLAAGNKLTF	non-PIT-matched	TRA	7	42	11	24	55	18	18	36	78	51	102	34	0.0985714
	lib32491	CAARGGLSGSARQLTF	non-PIT-matched	TRA	13	48	7	28	59	15	15	42	78	51	102	34	0.03625
	lib32492	CIVREDFGNEKLTF	non-PIT-matched	TRA	3	42	13	26	57	21	15	36	75	51	102	34	-0.0407143
	lib32493	CAFIRGSNYKLTF	non-PIT-matched	TRA	7	39	6	26	57	18	21	33	78	48	102	34	0.11
	lib32494	CAASRNNNNDMRF	non-PIT-matched	TRA	3	39	13	23	54	18	21	33	78	51	102	34	-0.453846
	lib32496	CAFMKIANQAGTALIF	non-PIT-matched	TRA	3	48	15	29	60	21	24	42	78	51	102	34	0.431875
	lib32498	CAESISGYSTLTF	non-PIT-matched	TRA	5	39	9	25	56	18	21	33	78	51	102	34	0.3
	lib32499	CAVENSGGSNYKLTF	non-PIT-matched	TRA	0	45	11	34	65	15	21	39	78	51	102	34	0.0833333
	lib32500	CAMREVNRDDKIIF	non-PIT-matched	TRA	0	42	16	26	57	21	24	36	78	51	102	34	-0.235714
	lib32502	CAVCGNKLVF	non-PIT-matched	TRA	4	30	8	18	49	18	24	24	78	51	102	34	0.381
	lib32502	CAVSDGGSNYKLTF	PIT-matched	TRA	0	42	14	28	59	18	24	36	78	51	102	34	0.133571
	lib32503	CVVSPKTSYDKVIF	non-PIT-matched	TRA	2	42	12	28	59	18	21	36	78	51	102	34	0.155
	lib32505	CAPAGGTSYGKLTF	non-PIT-matched	TRA	2	42	6	34	65	18	21	36	78	51	96	34	0.272857
	lib32507	CAFPNTGNQFYF	non-PIT-matched	TRA	2	36	8	25	56	21	24	30	78	51	102	34	0.24
	lib32508	CAVAPFSGGYNKLIF	non-PIT-matched	TRA	5	45	10	30	61	18	24	39	78	51	102	34	0.420667
	lib32509	CAVRSRGNQFYF	non-PIT-matched	TRA	3	36	12	18	49	15	15	30	78	51	102	34	-0.146667
	lib32510	CASPRGTALIF	non-PIT-matched	TRA	10	33	5	18	49	18	21	27	78	51	102	34	0.272727
	lib32510	CAVSEEGTNAGKSTF	non-PIT-matched	TRA	6	45	14	25	56	18	24	39	78	51	102	34	0.036
	lib32512	CALRTYGGNKLVF	non-PIT-matched	TRA	10	39	11	18	49	18	21	33	78	51	102	34	0.127692
	lib32515	CGFNAGGTSYGKLTF	non-PIT-matched	TRA	6	45	2	37	68	18	21	39	78	51	102	34	0.264667
	lib32516	CALRIYGSGNTGKLIF	non-PIT-matched	TRA	5	48	11	31	62	18	21	42	78	51	102	34	0.2275
	lib32520	CAVEYGNKLVF	non-PIT-matched	TRA	0	33	11	22	53	15	15	27	78	51	102	34	0.276364
	lib32521	CALSDRGVEYGNKLVF	non-PIT-matched	TRA	6	48	14	26	57	18	21	42	78	51	102	34	0.060625
	lib32522	CAVNAGGSQGNLIF	PIT-matched	TRA	4	42	14	24	55	18	24	36	78	51	102	34	0.363571
	lib32523	CAVQAGNQFYF	PIT-matched	TRA	0	33	13	20	51	18	21	27	78	51	96	34	0.295455
	lib32524	CAMLRGMGYSTLTF	non-PIT-matched	TRA	12	42	9	21	52	18	18	36	78	51	102	34	0.279286
	lib32526	CAASDGGGADGLTF	non-PIT-matched	TRA	3	42	12	27	58	18	21	36	78	51	102	34	0.306429
	lib32527	CALNTARLMF	non-PIT-matched	TRA	5	30	10	15	46	18	21	24	78	51	102	34	0.212
	lib32528	CAVIQGAQKLVF	PIT-matched	TRA	0	36	8	28	59	15	15	30	78	51	102	34	0.383333
	lib32529	CAYRSARNTGTASKLTF	non-PIT-matched	TRA	3	51	16	31	62	21	24	45	78	51	102	34	-0.159412
	lib32531	CAGRLYNQGGKLIF	non-PIT-matched	TRA	6	42	7	29	60	18	18	36	78	51	102	34	0.117143
	lib32532	CAYGGYGQNFVF	non-PIT-matched	TRA	5	36	9	22	53	21	24	30	78	51	102	34	0.391667
	lib32533	CAPRRHNARLMF	non-PIT-matched	TRA	11	36	5	20	51	18	18	30	78	51	102	34	-0.3525
	lib32534	CAVIRSFGSQGNLIF	non-PIT-matched	TRA	11	45	10	24	55	18	24	39	78	51	102	34	0.308667
	lib32538	CALSDFTYGNKLVF	non-PIT-matched	TRA	5	42	14	22	53	18	21	36	78	51	102	34	0.272857
	lib32538	CAGPTGTASKLTF	PIT-matched	TRA	3	39	8	28	59	15	21	33	78	51	102	34	0.233077
	lib32540	CAVFKGSGNTGKLIF	non-PIT-matched	TRA	6	45	9	30	61	18	12	39	75	51	96	34	0.282667
	lib32541	CAGQMDSNYQLIW	PIT-matched	TRA	1	39	11	26	57	15	21	33	78	51	102	34	0.152308
	lib32543	CAASALRIQGAQKLVF	non-PIT-matched	TRA	3	48	13	28	59	18	21	42	78	51	102	34	0.194375
	lib32544	CAASVEGAQKLVF	non-PIT-matched	TRA	3	39	13	23	54	18	21	33	78	51	102	34	0.29
	lib32546	CAVISIVSSAGKSTF	non-PIT-matched	TRA	16	45	10	19	50	18	18	39	75	51	102	34	0.39
	lib32547	CAVQAAKNTDKLIF	non-PIT-matched	TRA	7	42	13	21	52	18	21	36	78	51	96	34	0.0914286
	lib32548	CALLNKLIF	non-PIT-matched	TRA	3	27	8	16	47	18	12	21	78	51	102	34	0.486667
	lib32549	CASLNFGNEKLTF	non-PIT-matched	TRA	5	39	7	27	58	21	24	33	78	51	102	34	0.143077
	lib32551	CAFMNPRDNTDKLIF	non-PIT-matched	TRA	8	45	14	23	54	21	24	39	78	51	102	34	-0.0633333
	lib32552	CAGLPYGGSQGNLIF	non-PIT-matched	TRA	6	45	8	31	62	15	21	39	78	51	102	34	0.406
	lib32554	CAVTTGANSKLTF	non-PIT-matched	TRA	3	39	9	27	58	15	15	33	78	51	102	34	0.21
	lib32555	CAAIVSYNTDKLIF	PIT-matched	TRA	4	42	10	27	58	18	21	36	78	51	102	34	0.319286
	lib32556	CATLGGTASKLTF	non-PIT-matched	TRA	5	39	9	25	56	15	21	33	78	51	102	34	0.305385
	lib32557	CAVGIQGAQKLVF	non-PIT-matched	TRA	3	39	9	27	58	15	15	33	78	51	102	34	0.390769
	lib32560	CAPRGGGYNKLIF	non-PIT-matched	TRA	9	39	6	24	55	18	21	33	78	48	102	34	0.119231
	lib32561	CAGPVTGNQFYF	PIT-matched	TRA	4	36	9	21	52	15	21	30	78	51	102	34	0.335833
	lib32562	CAVSGVIGFGGTSYGKLTF	non-PIT-matched	TRA	14	57	13	30	61	18	24	51	78	51	102	34	0.452105
	lib32563	CAAPNTGGFKTIF	non-PIT-matched	TRA	4	39	7	28	59	18	18	33	78	51	102	34	0.306923
	lib32564	CAESTSGTYKYIF	non-PIT-matched	TRA	1	39	9	29	60	18	21	33	78	51	102	34	0.136923
	lib32568	CALSEANTDSWGKLQF	non-PIT-matched	TRA	3	48	17	27	58	21	23	42	78	51	102	34	0.059375
	lib32569	CAVSGSGSGGYNKLIF	non-PIT-matched	TRA	8	48	13	27	58	18	24	42	78	51	102	34	0.31125
	lib32570	CAASTAADKLIF	non-PIT-matched	TRA	6	36	13	17	48	18	21	30	78	51	102	34	0.314167
	lib32571	CAVRTAQTGANNLFF	non-PIT-matched	TRA	8	45	10	27	58	18	21	39	78	51	96	34	0.140667
	lib32572	CIVRVDWSGGGADGLTF	non-PIT-matched	TRA	5	51	16	30	61	21	15	45	75	51	102	34	0.286471
	lib32574	CAVSDGGTSYGKLTF	non-PIT-matched	TRA	0	45	14	31	62	18	24	39	78	51	102	34	0.205333
	lib32575	CAMREGNNAGNMLTF	non-PIT-matched	TRA	0	45	17	28	59	21	24	39	78	51	102	34	0.024
	lib32576	CAVAPGLTGGGNKLTF	non-PIT-matched	TRA	7	48	10	31	62	18	24	42	78	51	102	34	0.34875
	lib32577	CAMREGAQGGSEKLVF	non-PIT-matched	TRA	1	48	17	29	60	21	24	42	78	51	102	34	0.025
	lib32577	CAASQRAQKLVF	non-PIT-matched	TRA	4	36	12	20	51	18	21	30	78	51	102	34	-0.0358333
	lib32578	CAGSLYGNKLVF	non-PIT-matched	TRA	5	36	9	22	53	15	21	30	78	51	102	34	0.338333
	lib32580	CAASGGSNYKLTF	non-PIT-matched	TRA	2	39	7	30	61	15	15	33	78	51	102	34	0.177692
	lib32581	CATDTGSSNTGKLIF	non-PIT-matched	TRA	3	45	12	30	61	15	21	39	78	51	102	34	0.120667
	lib32582	CVGRLIATDSWGKLQF	non-PIT-matched	TRA	12	48	7	29	60	18	18	42	78	51	99	34	0.1525
	lib32583	CAVSPVGFGNVLHC	non-PIT-matched	TRA	7	42	11	24	55	18	24	36	78	51	102	34	0.457857
	lib32583	CAESIYNFNKFYF	non-PIT-matched	TRA	8	39	5	24	55	18	21	33	75	51	102	34	0.184615
	lib32584	CACSGNNRKLIW	non-PIT-matched	TRA	3	36	7	26	57	21	24	30	78	51	102	34	-0.07
	lib32585	CIVRVETYGGATNKLIF	non-PIT-matched	TRA	5	51	16	30	61	21	15	45	75	51	102	34	0.214706
	lib32586	CAVDLEYGNKLVF	PIT-matched	TRA	1	39	12	26	57	15	21	33	78	51	102	34	0.246154
	lib32587	CVVNYGGSQGNLIF	PIT-matched	TRA	0	42	11	31	62	18	18	36	78	51	99	34	0.370714
	lib32588	CAARAGYNFNKFYF	non-PIT-matched	TRA	6	42	11	24	55	18	21	36	75	51	102	34	0.0807143
	lib32589	CALGTSGSARQLTF	non-PIT-matched	TRA	5	42	8	29	60	18	21	36	78	51	102	34	0.14
	lib32590	CAASNNGGFKTIF	non-PIT-matched	TRA	4	39	13	22	53	18	21	33	78	51	102	34	0.227692
	lib32591	CAVTSGTYKYIF	non-PIT-matched	TRA	0	36	10	26	57	18	21	30	78	51	102	34	0.315
	lib32592	CILFSNSNSGYALNF	non-PIT-matched	TRA	4	45	8	31	62	21	15	39	75	51	102	34	0.31
	lib32593	CATDQGGSYIPTF	non-PIT-matched	TRA	2	39	12	25	56	15	21	33	78	51	102	34	0.214615
	lib32594	CFPYSSASKIIF	non-PIT-matched	TRA	5	36	3	28	59	21	24	30	75	51	102	34	0.365833
	lib32594	CVVSDEDSSYKLIF	non-PIT-matched	TRA	2	42	14	25	56	18	24	36	78	51	102	34	0.125714
	lib32596	CADLYNNNDMRF	non-PIT-matched	TRA	1	36	8	23	54	18	21	30	75	51	102	34	-0.2175
	lib32597	CAVREGHGSSNTGKLIF	non-PIT-matched	TRA	4	51	14	31	62	18	24	45	78	51	102	34	0.0411765
	lib32597	CAMSAAGNNRKLIW	non-PIT-matched	TRA	0	42	13	28	59	18	18	36	78	51	102	34	0.0535714
	lib32598	CAASANTGGFKTIF	PIT-matched	TRA	0	42	13	27	58	18	21	36	78	51	102	34	0.307857
	lib32599	CATDSGYKLSF	non-PIT-matched	TRA	5	33	12	16	47	15	21	27	78	51	102	34	0.0990909
	lib32600	CATDKGAQKLVF	non-PIT-matched	TRA	3	36	12	21	52	15	21	30	78	51	102	34	0.045
	lib32601	CVVSASGTYKYIF	PIT-matched	TRA	1	39	13	24	55	18	21	33	78	51	102	34	0.363846
	lib32601	CAVGTITGNQFYF	non-PIT-matched	TRA	6	39	11	22	53	18	24	33	78	51	102	34	0.403077
	lib32602	CAASLQGAGANSKLTF	non-PIT-matched	TRA	10	48	12	26	57	18	21	42	78	51	102	34	0.21875
	lib32602	CAVNPGNTPLVF	PIT-matched	TRA	4	36	9	23	54	15	15	30	78	51	102	34	0.369167
	lib32603	CAVSDLESGGSNYKLTF	non-PIT-matched	TRA	5	51	14	30	61	18	24	45	78	51	102	34	0.118235
	lib32604	CAGQWTGGFKTIF	non-PIT-matched	TRA	4	39	11	24	55	15	21	33	78	51	102	34	0.343846
	lib32608	CAASRRGSTLGRLYF	non-PIT-matched	TRA	2	45	13	30	61	18	21	39	78	51	102	34	-0.129333
	lib32609	CAGWGSGTYKYIF	non-PIT-matched	TRA	9	39	5	25	56	18	21	33	75	51	102	34	0.347692
	lib32609	CAEIPMGGKLIF	non-PIT-matched	TRA	7	36	10	19	50	18	21	30	78	51	102	34	0.45
	lib32610	CAVLTSGTYKYIF	PIT-matched	TRA	4	39	7	28	59	15	21	33	78	51	102	34	0.372308
	lib32611	CATDWGGAQKLVF	non-PIT-matched	TRA	5	39	12	22	53	15	21	33	78	51	102	34	0.256154
	lib32612	CAVTYFGNEKLTF	non-PIT-matched	TRA	3	39	10	26	57	15	15	33	78	51	102	34	0.234615
	lib32613	CAGPGGKLIF	non-PIT-matched	TRA	4	30	9	15	46	15	21	24	78	51	102	34	0.46
	lib32614	CAQVSSGGGADGLTF	non-PIT-matched	TRA	8	45	7	30	61	18	21	39	78	51	102	34	0.308
	lib32615	CAASAGAGGTSYGKLTF	non-PIT-matched	TRA	2	51	13	34	65	18	21	45	78	51	102	34	0.308235
	lib32616	CAYRSYNTGNQFYF	non-PIT-matched	TRA	3	42	15	24	55	21	24	36	78	51	102	34	-0.0442857
	lib32617	CAENPYGSARQLTF	non-PIT-matched	TRA	6	42	11	25	56	18	21	36	78	51	102	34	-0.035
	lib32618	CIVRVHMNYGGATNKLIF	non-PIT-matched	TRA	2	54	15	35	66	21	15	48	75	51	102	34	0.216667
	lib32619	CAASGAGGTSYGKLTF	PIT-matched	TRA	2	48	13	33	64	18	21	42	78	51	102	34	0.28875
	lib32620	CAMSIGGGADGLTF	non-PIT-matched	TRA	2	42	12	28	59	18	18	36	78	51	102	34	0.470714
	lib32622	CAARLIGFGNVLHC	non-PIT-matched	TRA	3	42	11	28	59	18	21	36	78	51	102	34	0.345714
	lib32623	CARGVGDKLIF	non-PIT-matched	TRA	11	33	6	16	47	18	21	27	78	51	102	34	0.15
	lib32624	CAVQPNTGTASKLTF	non-PIT-matched	TRA	3	45	12	30	61	18	21	39	78	51	96	34	0.133333
	lib32627	CATDRGGSYIPTF	non-PIT-matched	TRA	2	39	12	25	56	15	21	33	78	51	102	34	0.0853846
	lib32628	CAASRHGSSNTGKLIF	non-PIT-matched	TRA	6	48	9	31	62	18	21	42	78	51	102	34	0.02
	lib32629	CAMKETDSWGKFQF	non-PIT-matched	TRA	4	42	10	28	59	21	24	36	78	51	102	34	-0.0357143
	lib32631	CAYRSPYQGGSEKLVF	non-PIT-matched	TRA	14	48	7	27	58	21	24	42	78	51	102	34	-0.00875
	lib32632	CAVTPNEAGGFKTIF	non-PIT-matched	TRA	12	45	10	23	54	18	24	39	78	51	102	34	0.288667
	lib32634	CARAGANSKLTF	non-PIT-matched	TRA	4	36	6	26	57	15	15	30	78	51	102	34	-0.0133333
	lib32635	CAVQGSGSARQLTF	non-PIT-matched	TRA	2	42	13	27	58	18	21	36	78	51	96	34	0.0842857
	lib32636	CALNNAGNMLTF	PIT-matched	TRA	0	36	8	28	59	18	12	30	78	51	102	34	0.2975
	lib32637	CAVRSNDYKLSF	non-PIT-matched	TRA	2	36	10	24	55	18	18	30	78	51	102	34	-0.130833
	lib32638	CAANRGTSYGKLTF	non-PIT-matched	TRA	3	42	10	29	60	18	21	36	78	51	102	34	-0.00642857
	lib32639	CAASGTGGYQKVTF	non-PIT-matched	TRA	3	42	13	26	57	18	21	36	78	51	102	34	0.205
	lib32640	CAVSYNAGNNRKLIW	non-PIT-matched	TRA	0	45	11	31	62	18	18	39	75	51	102	34	0.00333333
	lib32641	CATDASSGSRLTF	non-PIT-matched	TRA	2	39	13	22	53	15	21	33	78	51	102	34	0.0146154
	lib32642	CAVEKVDDKIIF	non-PIT-matched	TRA	8	36	9	19	50	18	24	30	78	51	102	34	0.123333
	lib32643	CALPSGGSYIPTF	non-PIT-matched	TRA	1	39	9	29	60	18	21	33	78	51	102	34	0.43
	lib32644	CAASMEYGNKLVF	PIT-matched	TRA	0	39	11	26	57	18	21	33	78	51	102	34	0.233846
	lib32645	CAAISGSARQLTF	non-PIT-matched	TRA	1	39	10	28	59	18	21	33	78	51	102	34	0.19
	lib32646	CAVGRNTGKLIF	non-PIT-matched	TRA	1	36	12	23	54	18	24	30	78	51	102	34	0.143333
	lib32647	CAENSSGGYNKLIF	non-PIT-matched	TRA	2	42	12	28	59	18	21	36	78	51	102	34	0.114286
	lib32648	CATGGNAGKSTF	non-PIT-matched	TRA	6	36	8	22	53	15	21	30	78	51	102	34	0.133333
	lib32649	CAMTGGFKTIF	PIT-matched	TRA	0	33	10	23	54	18	18	27	78	51	102	34	0.424545
	lib32650	CAMREGTSGGATNKLIF	non-PIT-matched	TRA	5	51	17	28	59	21	24	45	78	51	102	34	0.0829412
	lib32651	CIVRVWGDDKIIF	non-PIT-matched	TRA	4	39	15	20	51	21	15	33	75	51	102	34	0.249231
	lib32652	CAGQLGGSNYKLTF	non-PIT-matched	TRA	3	42	12	27	58	15	21	36	78	51	102	34	0.182857
	lib32654	CVVREGAGNMLTF	non-PIT-matched	TRA	6	39	11	22	53	18	21	33	78	51	102	34	0.216923
	lib32655	CAPLRGGADGLTF	non-PIT-matched	TRA	7	39	6	26	57	18	21	33	78	51	102	34	0.224615
	lib32656	CATDRGSTLGRLYF	PIT-matched	TRA	2	42	5	35	66	18	21	36	75	51	102	34	-0.0571429
	lib32657	CGADMRGNKLVF	non-PIT-matched	TRA	3	36	13	18	49	15	21	30	78	51	102	34	0.0108333
	lib32658	CALSGGSYIPTF	PIT-matched	TRA	3	36	5	28	59	18	18	30	78	51	102	34	0.455833
	lib32659	CATDYTGGGNKLTF	non-PIT-matched	TRA	3	42	11	28	59	15	21	36	78	51	102	34	0.109286
	lib32659	CAALISGGSYIPTF	non-PIT-matched	TRA	6	42	8	28	59	18	21	36	78	51	102	34	0.533571
	lib32660	CAASGSGGSNYKLTF	PIT-matched	TRA	2	45	13	30	61	18	21	39	78	51	102	34	0.174
	lib32661	CAASARSGGYQKVTF	non-PIT-matched	TRA	3	45	13	27	58	18	21	39	78	51	102	34	0.0233333
	lib32662	CAAGGGNQFYF	non-PIT-matched	TRA	6	33	8	19	50	18	21	27	78	51	102	34	0.361818
	lib32663	CAEIGGATNKLIF	non-PIT-matched	TRA	1	39	10	28	59	18	21	33	78	51	102	34	0.340769
	lib32664	CAAKRRALTF	non-PIT-matched	TRA	2	30	10	18	49	18	21	24	75	51	102	34	-0.221
	lib32665	CALSDAGGTSYGKLTF	PIT-matched	TRA	0	48	14	34	65	18	21	42	78	51	102	34	0.23
	lib32666	CVANTNAGKSTF	non-PIT-matched	TRA	2	36	7	27	58	18	21	30	78	51	102	34	0.0783333
	lib32667	CAGGIGSNYKLTF	non-PIT-matched	TRA	11	39	7	21	52	15	15	33	78	51	102	34	0.286923
	lib32668	CAGQSSGGSNYKLTF	non-PIT-matched	TRA	3	45	12	30	61	15	21	39	78	51	102	34	0.076
	lib32670	CIVRVAAGNMLTF	non-PIT-matched	TRA	0	39	16	21	52	21	15	33	75	51	102	34	0.390769
	lib32671	CATDVGGATNKLIF	non-PIT-matched	TRA	2	42	13	27	58	15	21	36	78	51	102	34	0.28
	lib32672	CAVGPYGGATNKLIF	non-PIT-matched	TRA	4	45	11	30	61	18	24	39	78	51	102	34	0.382
	lib32673	CAGHIDSGTYKYIF	non-PIT-matched	TRA	6	42	11	25	56	15	21	36	78	51	102	34	0.236429
	lib32673	CAGANNDMRF	non-PIT-matched	TRA	1	30	10	18	49	15	21	24	78	51	102	34	-0.115
	lib32674	CAASAHNNNDMRF	non-PIT-matched	TRA	0	39	13	23	54	18	21	33	78	51	102	34	-0.182308
	lib32675	CAASGANSGYALNF	PIT-matched	TRA	4	42	12	26	57	18	21	36	78	51	102	34	0.308571
	lib32676	CILRSYGSSNTGKLIF	non-PIT-matched	TRA	4	48	12	31	62	21	15	42	75	51	102	34	0.13625
	lib32678	CAVGASLNNDMRF	non-PIT-matched	TRA	7	39	14	18	49	18	24	33	78	51	102	34	0.0623077
	lib32679	CALSDQSTGNQFYF	non-PIT-matched	TRA	4	42	14	21	52	18	21	36	78	51	102	34	0.0928571
	lib32680	CAVINSGGSNYKLTF	PIT-matched	TRA	2	45	10	33	64	18	21	39	78	51	102	34	0.224667
	lib32681	CAVSLTQGGSEKLVF	PIT-matched	TRA	2	45	11	32	63	18	24	39	78	51	102	34	0.256
	lib32682	CAVSDPGSSGDKLTF	non-PIT-matched	TRA	4	45	14	25	56	18	24	39	78	51	102	34	0.0953333
	lib32684	CAASNTGNQFYF	PIT-matched	TRA	2	36	7	25	56	15	15	30	78	51	102	34	0.1675
	lib32686	CGTVTTSGTYKYIF	PIT-matched	TRA	2	42	10	30	61	15	21	36	75	51	102	34	0.252857
	lib32688	CVATDYNQGGKLIF	non-PIT-matched	TRA	7	42	7	28	59	18	18	36	78	51	99	34	0.197143
	lib32690	CALYGNKLVF	PIT-matched	TRA	3	30	5	22	53	18	21	24	78	51	102	34	0.376
	lib32691	CARGDGQKLLF	PIT-matched	TRA	5	33	6	22	53	18	21	27	78	51	102	34	-0.0545455
	lib32692	CAGPKTSYDKVIF	PIT-matched	TRA	6	39	5	28	59	15	21	33	78	51	102	34	0.0992308
	lib32693	CAVGLYNFNKFYF	PIT-matched	TRA	4	39	9	24	55	18	21	33	78	51	102	34	0.350769
	lib32693	CALMTSGTYKYIF	PIT-matched	TRA	2	39	10	27	58	18	21	33	78	51	102	34	0.338462
	lib32694	CIVRFAAYSGAGSYQLTF	non-PIT-matched	TRA	5	54	12	35	66	21	15	48	75	51	102	34	0.318889
	lib32695	CAEAWSLFSGGYNKLIF	non-PIT-matched	TRA	12	51	9	30	61	18	21	45	78	51	102	34	0.356471
	lib32697	CIVNNAGNMLTF	non-PIT-matched	TRA	0	36	10	26	57	21	15	30	75	51	102	34	0.3625
	lib32698	CIVSNAGNMLTF	non-PIT-matched	TRA	4	36	8	24	55	21	15	30	75	51	102	34	0.4125
	lib32699	CAVEEDSSYKLIF	non-PIT-matched	TRA	3	39	11	25	56	15	15	33	78	51	102	34	0.126154
	lib32700	CAGHRNNNDMRF	non-PIT-matched	TRA	4	36	11	21	52	15	21	30	78	51	102	34	-0.456667
	lib32701	CVVNSPGGFKTIF	PIT-matched	TRA	4	39	12	23	54	18	18	33	78	51	99	34	0.367692
	lib32702	CAVEKAAGNKLTF	non-PIT-matched	TRA	4	39	8	27	58	18	18	33	78	51	102	34	0.106923
	lib32702	CAVSHDNYGQNFVF	non-PIT-matched	TRA	4	42	11	27	58	18	24	36	78	51	102	34	0.164286
	lib32703	CAKSDYGQNFVF	non-PIT-matched	TRA	8	36	5	23	54	18	21	30	78	48	102	34	0.075
	lib32705	CALSVAGNNRKLIW	non-PIT-matched	TRA	1	42	13	28	59	18	21	36	78	51	102	34	0.116429
	lib32706	CIVGNTGNKLVF	non-PIT-matched	TRA	9	36	9	18	49	21	15	30	75	51	102	34	0.3275
	lib32709	CAASGTGKLIF	non-PIT-matched	TRA	6	33	8	19	50	18	21	27	78	51	102	34	0.399091
	lib32709	CAVNPSGAGSYQLTF	PIT-matched	TRA	4	45	10	31	62	18	24	39	78	51	102	34	0.277333
	lib32710	CLVGPPSNDYKLSF	non-PIT-matched	TRA	5	42	12	25	56	21	15	36	75	51	102	34	0.151429
	lib32712	CAVINTGGFKTIF	PIT-matched	TRA	2	39	10	27	58	18	24	33	78	51	102	34	0.439231
	lib32713	CAPSNSGGGADGLTF	non-PIT-matched	TRA	6	45	7	32	63	18	21	39	78	51	102	34	0.248667
	lib32716	CIVRVGGAQKLVF	non-PIT-matched	TRA	1	39	16	22	53	21	15	33	75	51	102	34	0.296923
	lib32717	CAYRRGGGSEKLVF	non-PIT-matched	TRA	4	42	14	24	55	21	24	36	78	51	102	34	-0.11
	lib32719	CAESITGGSYIPTF	non-PIT-matched	TRA	1	42	13	26	57	18	21	36	75	51	102	34	0.357143
	lib32720	CILRDRGTYKYIF	non-PIT-matched	TRA	3	39	15	21	52	21	15	33	75	51	102	34	-0.0930769
	lib32721	CALSGGIGDKIIF	non-PIT-matched	TRA	11	39	13	15	46	18	21	33	78	51	102	34	0.473846
	lib32722	CVIGARYNNARLMF	non-PIT-matched	TRA	13	42	6	23	54	18	18	36	78	51	99	34	0.0714286
	lib32723	CAGGRAGTYKYIF	non-PIT-matched	TRA	10	39	8	21	52	15	21	33	78	51	102	34	0.152308
	lib32724	CAGPTLGGSNYKLTF	PIT-matched	TRA	10	45	8	27	58	15	21	39	78	51	102	34	0.232
	lib32725	CAVVKYGGYQKVTF	non-PIT-matched	TRA	10	42	8	24	55	18	24	36	78	51	102	34	0.208571
	lib32726	CVVTPWGNQGGKLIF	non-PIT-matched	TRA	10	45	10	25	56	18	24	39	78	51	102	34	0.351333
	lib32727	CAELDAGNKLTF	non-PIT-matched	TRA	6	36	8	22	53	18	21	30	75	51	102	34	0.1125
	lib32730	CAYHGEGYQKVTF	non-PIT-matched	TRA	8	39	9	22	53	21	24	33	78	51	102	34	0.0861538
	lib32731	CAVGSSSGTYKYIF	non-PIT-matched	TRA	7	42	9	26	57	18	24	36	78	51	102	34	0.282143
	lib32732	CIVRVYNAGNMLTF	non-PIT-matched	TRA	3	42	15	24	55	21	15	36	75	51	102	34	0.281429
	lib32734	CLVGDDSGAGSYQLTF	non-PIT-matched	TRA	1	48	15	32	63	21	15	42	75	51	102	34	0.24625
	lib32735	CAADSSYKLIF	non-PIT-matched	TRA	1	33	7	25	56	15	15	27	78	51	102	34	0.241818
	lib32735	CPYAGGTSYGKLTF	non-PIT-matched	TRA	5	42	2	35	66	18	18	36	78	51	102	34	0.247143
	lib32736	CAENSAGGTSYGKLTF	non-PIT-matched	TRA	2	48	13	33	64	18	21	42	78	51	102	34	0.125
	lib32738	CALRKAGTALIF	non-PIT-matched	TRA	5	36	8	23	54	18	21	30	78	51	102	34	0.27
	lib32741	CIVRSDFGNEKLTF	non-PIT-matched	TRA	4	42	12	26	57	21	15	36	75	51	102	34	-0.000714286
	lib32743	CAVGRYTGNQFYF	non-PIT-matched	TRA	6	39	10	23	54	15	21	33	78	51	102	34	0.126154
	lib32745	CVVSLNNNARLMF	non-PIT-matched	TRA	4	39	11	24	55	18	24	33	78	51	102	34	0.151538
	lib32746	CAPAAGGTSYGKLTF	non-PIT-matched	TRA	7	45	5	33	64	18	21	39	78	51	102	34	0.296
	lib32746	CAASKTSYDKVIF	PIT-matched	TRA	0	39	13	26	57	18	21	33	78	51	102	34	0.0869231
	lib32747	CAVVLNTGFQKLVF	PIT-matched	TRA	3	42	10	29	60	18	24	36	78	51	102	34	0.425
	lib32748	CIVRRNTNAGKSTF	non-PIT-matched	TRA	2	42	12	28	59	21	15	36	75	51	100	34	-0.24
	lib32748	CAFMTSTGNQFYF	non-PIT-matched	TRA	5	39	13	21	52	21	24	33	78	51	102	34	0.303846
	lib32750	CAVEDASASKIIF	non-PIT-matched	TRA	3	39	14	21	52	18	12	33	75	51	96	34	0.283077
	lib32754	CAVRRRAGSYQLTF	non-PIT-matched	TRA	5	42	11	26	57	18	24	36	78	51	102	34	-0.219286
	lib32756	CIVREETSGSRLTF	non-PIT-matched	TRA	0	42	13	29	60	21	15	36	75	51	102	34	-0.108571
	lib32757	CAASEDNYGQNFVF	non-PIT-matched	TRA	1	42	13	28	59	18	21	36	78	51	102	34	0.107143
	lib32759	CAMRVDNARLMF	non-PIT-matched	TRA	5	36	11	20	51	18	18	30	78	51	102	34	-0.05
	lib32760	CAVAGGTSYGKLTF	PIT-matched	TRA	1	42	8	33	64	18	21	36	78	51	102	34	0.341429
	lib32762	CAVPSGGYNKLIF	PIT-matched	TRA	3	39	8	28	59	18	18	33	75	51	102	34	0.346154
	lib32765	CAYRSVQGGSEKLVF	non-PIT-matched	TRA	1	45	16	28	59	21	24	39	78	51	102	34	0.0373333
	lib32765	CAGLNSGGGADGLTF	non-PIT-matched	TRA	6	45	7	32	63	15	15	39	78	51	102	34	0.355333
	lib32767	CAVRHETGGFKTIF	non-PIT-matched	TRA	5	42	12	24	55	18	21	36	78	51	102	34	0.102857
	lib32768	CAVSPSSGSARQLTF	PIT-matched	TRA	3	45	11	31	62	18	24	39	78	51	102	34	0.0873333
	lib32769	CAVNQAAGNKLTF	PIT-matched	TRA	1	39	12	26	57	18	18	33	78	51	102	34	0.153846
	lib32770	CAVEGHDYKLSF	non-PIT-matched	TRA	5	36	13	18	49	18	12	30	75	51	96	34	0.105
	lib32773	CAAGGGNKLTF	PIT-matched	TRA	0	33	7	26	57	18	21	27	78	51	102	34	0.262727
	lib32773	CAVKRNTDKLIF	non-PIT-matched	TRA	7	36	8	21	52	15	15	30	78	51	102	34	-0.136667
	lib32775	CAVNNNARLMF	non-PIT-matched	TRA	0	33	9	24	55	15	15	27	78	51	102	34	0.0572727
	lib32776	CAVEDRNTGGFKTIF	non-PIT-matched	TRA	0	45	14	29	60	18	12	39	75	51	96	34	0.0106667
	lib32777	CAESIRAAGNKLTF	non-PIT-matched	TRA	4	42	13	24	55	18	21	36	75	51	102	34	0.0342857
	lib32777	CADPHTGRRALTF	non-PIT-matched	TRA	5	39	8	26	57	18	21	33	78	51	102	34	-0.16
	lib32778	CIVRGYNAGNMLTF	non-PIT-matched	TRA	5	42	11	26	57	21	15	36	75	51	102	34	0.238571
	lib32780	CALSERQAGTALIF	non-PIT-matched	TRA	4	42	14	24	55	18	21	36	78	51	102	34	0.212143
	lib32783	CAMSPRDNYGQNFVF	non-PIT-matched	TRA	3	45	12	29	60	18	18	39	78	51	102	34	-0.01
	lib32785	CATDRNTGNQFYF	non-PIT-matched	TRA	3	39	12	24	55	15	21	33	78	51	102	34	-0.146923
	lib32790	CALIGIQGAQKLVF	non-PIT-matched	TRA	4	42	10	28	59	18	12	36	78	51	102	34	0.46
	lib32791	CAMRGGGGYNKLIF	non-PIT-matched	TRA	5	42	13	24	55	21	24	36	78	51	102	34	0.182143
	lib32794	CAVNPHQTGANNLFF	non-PIT-matched	TRA	5	45	11	28	59	18	24	39	78	51	102	34	0.200667
	lib32795	CALSGARGSEKLVF	non-PIT-matched	TRA	6	42	13	23	54	18	21	36	78	51	102	34	0.125
	lib32796	CVVKFSGGYNKLIF	PIT-matched	TRA	0	42	11	31	62	18	18	36	78	51	99	34	0.323571
	lib32797	CAGGAF	non-PIT-matched	TRA	6	18	9	3	34	15	21	12	78	51	102	34	0.613333
	lib32798	CAATLGFDFGNEKLTF	non-PIT-matched	TRA	12	48	10	26	57	18	21	42	78	51	102	34	0.26
	lib32799	CAERSEGGSYIPTF	non-PIT-matched	TRA	6	42	11	25	56	18	21	36	75	51	102	34	0.0285714
	lib32800	CAEKGADSWGKLQF	non-PIT-matched	TRA	5	42	11	26	57	18	21	36	78	51	102	34	-0.00857143
	lib32801	CAVRDNTDKLIF	non-PIT-matched	TRA	2	36	11	23	54	18	18	30	75	51	102	34	-0.0866667
	lib32803	CAGGRSGGGADGLTF	non-PIT-matched	TRA	5	45	10	30	61	15	21	39	78	51	102	34	0.2
	lib32805	CAVTYKYIF	non-PIT-matched	TRA	0	27	10	17	48	18	18	21	78	51	102	34	0.392222
	lib32805	CAAPLRGQKLLF	non-PIT-matched	TRA	10	36	7	19	50	18	18	30	75	51	102	34	0.135
	lib32807	CAGPLLSNAGNMLTF	non-PIT-matched	TRA	11	45	10	24	55	15	21	39	78	51	102	34	0.388667
	lib32808	CALPLDSWGKLQF	non-PIT-matched	TRA	5	39	9	25	56	18	21	33	78	51	102	34	0.250769
	lib32809	CIGGTSYGKLTF	non-PIT-matched	TRA	14	36	7	15	46	21	15	30	75	51	102	34	0.32
	lib32810	CAGQLKFGNEKLTF	non-PIT-matched	TRA	4	42	12	24	55	15	21	36	78	51	102	34	0.0678571
	lib32811	CAGAYNFNKFYF	non-PIT-matched	TRA	2	36	9	24	55	15	21	30	78	51	102	34	0.253333
	lib32812	CAASVNNAGNMLTF	non-PIT-matched	TRA	1	42	13	28	59	18	21	36	78	51	102	34	0.287857
	lib32812	CALSEARRGSTLGRLYF	non-PIT-matched	TRA	2	51	17	30	61	21	24	45	78	51	102	34	-0.0952941
	lib32813	CAENTAGNMLTF	non-PIT-matched	TRA	1	36	13	22	53	18	21	30	78	51	102	34	0.208333
	lib32814	CAMRDYGGATNKLIF	non-PIT-matched	TRA	0	45	14	31	62	21	24	39	78	51	102	34	0.084
	lib32814	CAPTGNQFYF	non-PIT-matched	TRA	3	30	6	21	52	15	15	24	78	51	102	34	0.247
	lib32816	CAVQASRSNYQLIW	non-PIT-matched	TRA	5	42	13	21	52	18	21	36	78	51	96	34	0.0535714
	lib32817	CAVNIRRVGGGATNKLIF	non-PIT-matched	TRA	12	54	13	28	59	18	18	48	78	51	102	34	0.109444
	lib32818	CAVQDPTASNTGKLIF	non-PIT-matched	TRA	11	48	13	24	55	18	21	42	78	51	96	34	0.158125
	lib32819	CAVSDWERAAGNKLTF	non-PIT-matched	TRA	8	48	14	25	56	18	24	42	78	51	102	34	0.005625
	lib32820	CAASMGGGSNYKLTF	non-PIT-matched	TRA	3	45	13	27	58	18	21	39	78	51	102	34	0.228667
	lib32821	CAVRGNYGQNFVF	PIT-matched	TRA	6	39	9	24	55	15	15	33	78	51	102	34	0.133077
	lib32822	CAASSVGGGADGLTF	non-PIT-matched	TRA	10	45	8	27	58	18	21	39	78	51	102	34	0.406
	lib32825	CAGQFMDSNYQLIW	non-PIT-matched	TRA	2	42	12	26	57	15	21	36	78	51	102	34	0.226429
	lib32826	CAVRGARLMF	non-PIT-matched	TRA	6	30	8	16	47	18	18	24	75	51	102	34	0.092
	lib32826	CAASRTGGYNKLIF	non-PIT-matched	TRA	3	42	13	26	57	18	21	36	78	51	102	34	0.0957143
	lib32828	CVVSALYGGSYIPTF	non-PIT-matched	TRA	8	45	13	24	55	18	24	39	78	51	102	34	0.526
	lib32829	CAVESSTGYSTLTF	non-PIT-matched	TRA	7	42	12	23	54	18	12	36	75	51	96	34	0.253571
	lib32830	CAVRHYGGSQGNLIF	PIT-matched	TRA	0	45	12	32	63	18	21	39	78	51	102	34	0.172
	lib32831	CAVRDMDAGNTGKLIF	non-PIT-matched	TRA	4	48	16	26	57	18	24	42	78	51	102	34	0.07375
	lib32832	CAVAGTSYGKLTF	non-PIT-matched	TRA	2	39	9	28	59	18	21	33	78	51	102	34	0.330769
	lib32833	CAVSPAGSGGYQKVTF	non-PIT-matched	TRA	8	48	12	28	59	18	24	42	78	51	102	34	0.24625
	lib32834	CAALYNNNDMRF	non-PIT-matched	TRA	3	36	7	23	54	15	15	30	78	51	102	34	-0.0908333
	lib32836	CAVFSMDTGRRALTF	non-PIT-matched	TRA	3	45	9	29	60	18	24	39	78	51	102	34	0.062
	lib32837	CALSGLGSGNTGKLIF	non-PIT-matched	TRA	5	48	13	30	61	21	24	42	78	51	102	34	0.368125
	lib32838	CAVSNYKYIF	non-PIT-matched	TRA	6	30	8	16	47	15	15	24	78	51	102	34	0.262
	lib32838	CIVRPRNQGGKLIF	non-PIT-matched	TRA	6	42	12	24	55	21	15	36	75	51	102	34	-0.0521429
	lib32839	CAVSLGAGGTSYGKLTF	non-PIT-matched	TRA	24	51	12	15	46	18	24	45	78	51	102	34	0.361176
	lib32840	CAGPTAYQYSGAGSYQLTF	non-PIT-matched	TRA	16	57	7	34	65	18	12	51	75	51	96	34	0.241053
	lib32840	CAVRSSGNTGKLIF	non-PIT-matched	TRA	8	42	10	24	55	18	18	36	78	51	102	34	0.0971429
	lib32841	CALSEPGNQFYF	non-PIT-matched	TRA	2	36	14	20	51	18	21	30	78	51	102	34	0.221667
	lib32842	CAASARTGANNLFF	non-PIT-matched	TRA	1	42	13	25	56	18	21	36	78	51	102	34	0.169286
	lib32843	CAVRRSTLTF	non-PIT-matched	TRA	6	30	9	15	46	18	18	24	75	51	102	34	-0.11
	lib32843	CAVEDQAAGNKLTF	non-PIT-matched	TRA	0	42	14	26	57	18	12	36	75	51	96	34	0.0814286
	lib32844	CVVTDSGDSTLTF	non-PIT-matched	TRA	12	39	10	17	48	18	18	33	78	51	99	34	0.220769
	lib32845	CATDANDYKLSF	PIT-matched	TRA	1	36	13	21	52	15	21	30	78	51	102	34	-0.0225
	lib32846	CAVNAGGTSYGKLTF	PIT-matched	TRA	21	45	9	15	46	18	21	39	78	48	102	34	0.266667
	lib32847	CAASMGGQKLLF	PIT-matched	TRA	3	36	13	19	50	18	21	30	78	51	102	34	0.325833
	lib32849	CAGPLMTTDSWGKFQF	non-PIT-matched	TRA	5	48	8	32	63	15	21	42	78	51	102	34	0.209375
	lib32850	CAVSVAGYALNF	non-PIT-matched	TRA	3	36	13	20	51	18	24	30	78	51	102	34	0.528333
	lib32851	CAVRPVYGGSQGNLIF	non-PIT-matched	TRA	8	48	9	31	62	18	18	42	75	51	102	34	0.26125
	lib32851	CAESIKAAGNKLTF	PIT-matched	TRA	0	42	13	29	60	18	21	36	75	51	102	34	0.107857
	lib32853	CAGRRDSNYQLIW	non-PIT-matched	TRA	4	39	9	25	56	15	21	33	78	51	102	34	-0.220769
	lib32853	CAPVHMDSNYQLIW	non-PIT-matched	TRA	9	42	5	26	57	18	21	36	78	51	102	34	0.225
	lib32854	CAMRGYGNNRLAF	non-PIT-matched	TRA	4	39	11	24	55	18	18	33	78	51	102	34	-0.0753846
	lib32855	CAVSYSWGKLQF	non-PIT-matched	TRA	4	36	9	23	54	18	12	30	75	51	96	34	0.256667
	lib32856	CAVKFGGSARQLTF	non-PIT-matched	TRA	7	42	11	24	55	18	18	36	78	51	102	34	0.135714
	lib33377	CAVRDGRMDSSYKLIF	non-PIT-matched	TRA	3	48	15	29	60	18	24	42	78	51	102	34	-0.1075
	lib33377	CAVEFSSASKIIF	PIT-matched	TRA	5	39	9	25	56	18	24	33	78	51	102	34	0.382308
	lib33379	CAASKEDSNYQLIW	non-PIT-matched	TRA	4	42	13	25	56	18	21	36	78	51	102	34	-0.00642857
	lib33381	CAVEWETSGSRLTF	PIT-matched	TRA	4	42	11	27	58	15	15	36	78	51	102	34	0.0757143
	lib33382	CALITHSWGKLQF	non-PIT-matched	TRA	6	39	10	23	54	18	21	33	78	51	102	34	0.300769
	lib33383	CAYRSADPFAQGGSEKLVF	non-PIT-matched	TRA	10	57	16	29	60	21	24	51	78	51	102	34	0.0594737
	lib33384	CALSEAGWGGSEKLVF	non-PIT-matched	TRA	5	48	17	25	56	21	24	42	78	51	102	34	0.301875
	lib33385	CAVSANAGGTSYGKLTF	PIT-matched	TRA	1	51	11	38	69	18	24	45	78	51	102	34	0.261176
	lib33385	CAASALVGSQGNLIF	non-PIT-matched	TRA	3	45	13	25	56	18	21	39	78	51	102	34	0.459333
	lib33386	CAVRSSGGYNKLIF	non-PIT-matched	TRA	3	42	12	27	58	18	21	36	78	51	102	34	0.119286
	lib33386	CAPPPMNSGYSTLTF	non-PIT-matched	TRA	9	45	6	29	60	15	21	39	78	51	102	34	0.244
	lib33387	CAVSNDYKLSF	non-PIT-matched	TRA	0	33	8	25	56	15	15	27	78	51	102	34	0.0872727
	lib33388	CAASTPNQGGKLIF	non-PIT-matched	TRA	7	42	11	24	55	18	21	36	78	51	102	34	0.205714
	lib33389	CALSDHGGSQGNLIF	non-PIT-matched	TRA	3	45	14	24	55	18	21	39	78	51	102	34	0.25
	lib33391	CAVSRPQGAQKLVF	non-PIT-matched	TRA	6	42	11	25	56	18	24	36	78	51	102	34	0.045
	lib33392	CAGPEDYGGATNKLIF	non-PIT-matched	TRA	8	48	8	32	63	15	21	42	78	51	102	34	0.188125
	lib33393	CALVNTNAGKSTF	non-PIT-matched	TRA	2	39	10	27	58	18	21	33	78	51	102	34	0.153846
	lib33394	CAASGNYGGSQGNLIF	PIT-matched	TRA	2	48	12	34	65	18	21	42	78	51	102	34	0.285625
	lib33395	CIVRVVILSQGGSEKLVF	non-PIT-matched	TRA	9	54	16	29	60	21	15	48	75	51	102	34	0.314444
	lib33396	CGTALYDRGSTLGRLYF	non-PIT-matched	TRA	7	51	10	34	65	15	21	45	75	51	102	34	0.0588235
	lib33397	CAENRSDYKLSF	PIT-matched	TRA	4	36	13	19	50	18	21	30	78	51	102	34	-0.2825
	lib33398	CVVRYGGSQGNLIF	non-PIT-matched	TRA	3	42	8	31	62	18	21	36	78	51	102	34	0.245714
	lib33399	CAVKRTALIF	non-PIT-matched	TRA	2	30	11	17	48	18	18	24	78	51	102	34	0.216
	lib33400	CIVRPHNAGNMLTF	non-PIT-matched	TRA	5	42	11	26	57	21	15	36	75	51	102	34	0.165714
	lib33401	CLVGDGAFSGSARQLTF	non-PIT-matched	TRA	8	51	15	28	59	21	15	45	75	51	102	34	0.227059
	lib33402	CVVNPRGGGATNKLIF	non-PIT-matched	TRA	9	48	12	27	58	18	18	42	78	51	99	34	0.16375
	lib33403	CAENRGNNRLAF	non-PIT-matched	TRA	2	36	12	22	53	18	21	30	78	51	102	34	-0.323333
	lib33405	CVVNEMGSSASKIIF	non-PIT-matched	TRA	8	45	12	25	56	18	18	39	78	51	99	34	0.305333
	lib33406	CAASGESNSNYQLIW	non-PIT-matched	TRA	9	45	13	23	54	18	21	39	78	51	102	34	0.122
	lib33407	CAIRMDSSYKLIF	PIT-matched	TRA	3	39	6	29	60	18	12	33	75	51	96	34	0.117692
	lib33408	CAVQGGSDGQKLLF	non-PIT-matched	TRA	5	42	13	24	55	18	21	36	78	51	96	34	0.175714
	lib33409	CALSGGYQKVTF	non-PIT-matched	TRA	0	36	9	27	58	18	21	30	78	51	102	34	0.24
	lib33410	CVVSQLTSGTYKYIF	non-PIT-matched	TRA	5	45	12	28	59	18	24	39	78	51	102	34	0.284667
	lib33411	CIVRFYNAGNMLTF	non-PIT-matched	TRA	4	42	12	26	57	21	15	36	75	51	102	34	0.289286
	lib33412	CGTEKDMNRDDKIIF	non-PIT-matched	TRA	15	45	2	26	57	15	21	39	75	51	102	34	-0.296
	lib33414	CAGAAGTYKYIF	PIT-matched	TRA	4	36	9	23	54	15	21	30	78	51	102	34	0.3875
	lib33415	CATVPNNAGNMLTF	non-PIT-matched	TRA	4	42	10	28	59	15	21	36	78	51	102	34	0.261429
	lib33417	CAMRGSASGSARQLTF	non-PIT-matched	TRA	6	48	13	29	60	21	24	42	78	51	102	34	-0.03125
	lib33417	CVVSALNTGTASKLTF	non-PIT-matched	TRA	5	48	13	30	61	18	24	42	78	51	102	34	0.293125
	lib33418	CATDGEGDSWGKLQF	non-PIT-matched	TRA	7	45	13	25	56	15	21	39	78	51	102	34	0.0193333
	lib33420	CAVGGTSYDKVIF	non-PIT-matched	TRA	3	39	11	25	56	18	24	33	78	51	102	34	0.325385
	lib33421	CAVRGSGSARQLTF	PIT-matched	TRA	3	42	11	28	59	18	24	36	78	51	102	34	-0.0357143
	lib33422	CAASGGSYIPTF	non-PIT-matched	TRA	2	36	7	27	58	18	18	30	78	51	102	34	0.419167
	lib33423	CAYRRYSGTYKYIF	non-PIT-matched	TRA	3	42	14	25	56	21	24	36	78	51	102	34	-0.127857
	lib33425	CALSGGYSTLTF	non-PIT-matched	TRA	1	36	13	22	53	21	24	30	78	51	102	34	0.415
	lib33426	CALNTNAGKSTF	PIT-matched	TRA	0	36	10	26	57	18	21	30	78	51	102	34	0.0766667
	lib33429	CVVPSIAAGNKLTF	non-PIT-matched	TRA	8	42	9	25	56	18	18	36	78	51	99	34	0.386429
	lib33430	CIVRGGLQGAQKLVF	non-PIT-matched	TRA	6	45	13	26	57	21	15	39	75	51	102	34	0.231333
	lib33431	CAMRGMYSGSARQLTF	non-PIT-matched	TRA	7	48	13	28	59	21	24	42	78	51	102	34	-0.0025
	lib33432	CAGLPGTYKYIF	PIT-matched	TRA	7	36	8	21	52	15	21	30	78	51	102	34	0.3825
	lib33433	CAVMWRETSGSRLTF	non-PIT-matched	TRA	8	45	10	27	58	18	21	39	78	51	102	34	-0.006
	lib33435	CAVRTNYGGATNKLIF	non-PIT-matched	TRA	3	48	12	33	64	18	24	42	78	51	102	34	0.110625
	lib33435	CAEVIIGNNARLMF	non-PIT-matched	TRA	11	42	9	22	53	18	21	36	78	51	102	34	0.279286
	lib33436	CGADFYRGSTLGRLYF	non-PIT-matched	TRA	5	48	11	32	63	15	21	42	78	51	102	34	0.07375
	lib33438	CVVETPGGFKTIF	non-PIT-matched	TRA	7	39	9	23	54	18	18	33	78	51	99	34	0.380769
	lib33439	CALTPWGGGADGLTF	non-PIT-matched	TRA	11	45	10	24	55	18	21	39	78	51	102	34	0.446
	lib33440	CAMRMIQGAQKLVF	non-PIT-matched	TRA	6	42	9	27	58	18	18	36	78	51	102	34	0.162143
	lib33442	CESIRGSQGNLIF	non-PIT-matched	TRA	11	39	4	24	55	18	21	33	78	51	102	34	0.0769231
	lib33443	CLVGGVGGGNKLTF	non-PIT-matched	TRA	7	42	11	24	55	21	15	36	75	51	102	34	0.416429
	lib33444	CAVSSGGGADGLTF	non-PIT-matched	TRA	0	42	12	30	61	18	24	36	78	51	102	34	0.390714
	lib33447	CAVADAGGTSYGKLTF	non-PIT-matched	TRA	3	48	10	35	66	18	24	42	78	51	102	34	0.28125
	lib33450	CAYRSGLRVGAGNMLTF	non-PIT-matched	TRA	13	51	16	22	53	21	24	45	78	51	102	34	0.128824
	lib33452	CAHSGGSNYKLTF	non-PIT-matched	TRA	1	39	6	32	63	15	15	33	78	51	102	34	0.0992308
	lib33454	CALHSNSGYALNF	non-PIT-matched	TRA	2	39	8	29	60	18	21	33	78	51	102	34	0.250769
	lib33455	CAVKAGGSYIPTF	PIT-matched	TRA	4	39	11	24	55	18	24	33	78	51	102	34	0.368462
	lib33456	CLVVLYNQGGKLIF	non-PIT-matched	TRA	5	42	10	27	58	21	15	36	75	51	102	34	0.449286
	lib33457	CALSEAGRGADGLTF	non-PIT-matched	TRA	5	45	17	23	54	21	24	39	78	51	102	34	0.166667
	lib33457	CAPEGGGTASKLTF	non-PIT-matched	TRA	12	42	5	25	56	18	18	36	78	51	102	34	0.201429
	lib33458	CAMRWGAQKLVF	non-PIT-matched	TRA	2	36	12	22	53	21	24	30	78	51	102	34	0.159167
	lib33459	CAVSGNSGGYQKVTF	non-PIT-matched	TRA	3	45	11	31	62	18	18	39	75	51	102	34	0.161333
	lib33459	CAMTPPGNFNKFYF	non-PIT-matched	TRA	10	42	10	22	53	18	18	36	78	51	102	34	0.213571
	lib33460	CADNYNQGGKLIF	non-PIT-matched	TRA	4	39	7	28	59	15	21	33	78	51	102	34	0.0730769
	lib33461	CALVSEAGNTGKLIF	non-PIT-matched	TRA	11	45	10	24	55	18	21	39	78	51	102	34	0.334
	lib33462	CAFMKPRGNYGGSQGNLIF	non-PIT-matched	TRA	7	57	16	34	65	21	24	51	78	51	102	34	0.107895
	lib33464	CAAEGTSYGKLTF	non-PIT-matched	TRA	3	39	9	27	58	18	21	33	78	51	102	34	0.190769
	lib33465	CAATTSGNTPLVF	non-PIT-matched	TRA	8	39	10	21	52	18	21	33	78	51	102	34	0.334615
	lib33466	CVVSPPSGGSYIPTF	non-PIT-matched	TRA	4	45	12	29	60	18	21	39	78	51	102	34	0.400667
	lib33467	CAVDVAGNNRKLIW	non-PIT-matched	TRA	3	42	12	27	58	15	21	36	78	51	102	34	0.0664286
	lib33468	CAVSSMDTGRRALTF	non-PIT-matched	TRA	0	45	12	29	60	18	24	39	78	51	102	34	-0.0293333
	lib33469	CAGLRNNARLMF	non-PIT-matched	TRA	5	36	10	21	52	15	21	30	78	51	102	34	-0.055
	lib33470	CAAPRGKLIF	non-PIT-matched	TRA	4	30	9	17	48	18	21	24	78	51	102	34	0.173
	lib33471	CATDAWGGSEKLVF	non-PIT-matched	TRA	1	42	13	25	56	15	21	36	78	51	102	34	0.232857
	lib33472	CGTVLTSGTYKYIF	PIT-matched	TRA	6	42	8	28	59	15	21	36	75	51	102	34	0.332143
	lib33473	CAVRELTGANSKLTF	non-PIT-matched	TRA	9	45	8	28	59	15	15	39	78	51	102	34	0.038
	lib33474	CALIQGAQKLVF	PIT-matched	TRA	0	36	10	26	57	18	21	30	78	51	102	34	0.381667
	lib33475	CALDNQAGTALIF	PIT-matched	TRA	0	39	13	26	57	18	21	33	78	51	102	34	0.364615
	lib33476	CAESTSGGSYIPTF	non-PIT-matched	TRA	0	42	13	29	60	18	21	36	75	51	102	34	0.245714
	lib33478	CIVRVEDSSYKLIF	non-PIT-matched	TRA	1	42	16	25	56	21	15	36	75	51	102	34	0.120714
	lib33479	CAASAGNQGGKLIF	PIT-matched	TRA	3	42	13	25	56	18	21	36	78	51	102	34	0.279286
	lib33480	CAVRDNGGANNLFF	non-PIT-matched	TRA	4	42	16	22	53	18	24	36	78	51	102	34	0.0885714
	lib33481	PRNFGNEKLTF	non-PIT-matched	TRA	5	33	1	27	58	15	21	27	78	51	102	34	-0.212727
	lib33481	CAVRTFGSSNYKLTF	non-PIT-matched	TRA	12	45	10	23	54	18	18	39	78	51	102	34	0.06
	lib33482	CVVTPLNNNARLMF	non-PIT-matched	TRA	7	42	10	25	56	18	18	36	78	51	99	34	0.158571
	lib33483	CALSENAGGTSYGKLTF	non-PIT-matched	TRA	0	51	15	36	67	21	24	45	78	51	102	34	0.18
	lib33483	CAFIFTTSNTGKLIF	non-PIT-matched	TRA	8	45	11	26	57	21	24	39	78	51	102	34	0.411333
	lib33484	CAASRELRFGNEKLTF	non-PIT-matched	TRA	10	48	13	25	56	18	21	42	78	51	102	34	-0.15875
	lib33485	CAPEGDNYGQNFVF	non-PIT-matched	TRA	8	42	5	29	60	15	21	36	78	51	102	34	0.118571
	lib33485	CALSDFGNEKLTF	non-PIT-matched	TRA	0	39	14	25	56	18	21	33	78	51	102	34	0.133846
	lib33486	CAVAMYSSASKIIF	non-PIT-matched	TRA	4	42	10	28	59	18	24	36	78	51	102	34	0.431429
	lib33487	CILRDGLNFGNEKLTF	non-PIT-matched	TRA	5	48	15	27	58	21	15	42	75	51	102	34	0.056875
	lib33488	CAVQPGGSEKLVF	non-PIT-matched	TRA	6	39	8	25	56	18	21	33	78	51	102	34	0.240769
	lib33489	CAENHSGTYKYIF	non-PIT-matched	TRA	4	39	10	25	56	18	21	33	75	51	102	34	0.0638462
	lib33490	CAATFLVRDDKIIF	non-PIT-matched	TRA	10	42	10	22	53	18	21	36	78	51	102	34	0.209286
	lib33491	CVVRAVTGNQFYF	non-PIT-matched	TRA	7	39	11	21	52	18	21	33	78	51	102	34	0.235385
	lib33493	CGADMKTSYDKVIF	non-PIT-matched	TRA	0	42	13	29	60	15	21	36	78	51	102	34	0.065
	lib33494	CAVRPSGSARQLTF	PIT-matched	TRA	6	42	9	27	58	18	12	36	75	51	96	34	-0.0614286
	lib33495	CAVTNNNAGNMLTF	non-PIT-matched	TRA	2	42	10	30	61	18	24	36	78	51	102	34	0.197143
	lib33497	CALSEHAGGTSYGKLTF	non-PIT-matched	TRA	2	51	14	35	66	21	24	45	78	51	102	34	0.202353
	lib33499	CAFISIQGAQKLVF	PIT-matched	TRA	3	42	11	28	59	21	24	36	78	51	102	34	0.422143
	lib33500	CALSDHLRAGGYQKVTF	non-PIT-matched	TRA	6	51	14	26	57	18	21	45	78	51	102	34	0.0429412
	lib33501	CVVSEINWNYGGSQGNLIF	non-PIT-matched	TRA	10	57	13	34	65	18	21	51	78	51	102	34	0.298947
	lib33501	CAVSLTSGTYKYIF	PIT-matched	TRA	3	42	11	28	59	18	24	36	78	51	102	34	0.332857
	lib33502	CALSAHAGGTSYGKLTF	non-PIT-matched	TRA	3	51	13	35	66	21	24	45	78	51	102	34	0.282353
	lib33503	CVVNSPSEGTYKYIF	non-PIT-matched	TRA	11	45	13	21	52	18	18	39	78	51	99	34	0.180667
	lib33504	CAVNPNTGNQFYF	non-PIT-matched	TRA	3	39	12	24	55	18	18	33	78	51	102	34	0.153077
	lib33505	CAVYGTLGRLYF	non-PIT-matched	TRA	6	36	8	22	53	18	18	30	78	51	102	34	0.35
	lib33506	CAVRSYGGATNKLIF	non-PIT-matched	TRA	9	45	12	24	55	18	18	39	75	51	102	34	0.161333
	lib33507	CAPNRPGGTSYGKLTF	non-PIT-matched	TRA	11	48	5	32	63	15	21	42	78	51	102	34	0.000625
	lib33509	CAVSDRETGGFKTIF	non-PIT-matched	TRA	5	45	14	24	55	18	24	39	78	51	102	34	0.0506667
	lib33510	CAVSDQGAQKLVF	PIT-matched	TRA	0	39	14	25	56	18	24	33	78	51	102	34	0.164615
	lib33511	CAASRNRGSTLGRLYF	PIT-matched	TRA	4	48	12	32	63	18	21	42	78	51	102	34	-0.17
	lib33512	CAENPPISGSARQLTF	non-PIT-matched	TRA	8	48	12	28	59	18	21	42	78	51	102	34	0.035625
	lib33513	CAVNVLWGAQKLVF	non-PIT-matched	TRA	8	42	12	22	53	18	18	36	78	51	102	34	0.445714
	lib33514	CALLDGTASKLTF	non-PIT-matched	TRA	5	39	9	25	56	18	21	33	78	51	102	34	0.284615
	lib33516	CAVSGAYNFNKFYF	PIT-matched	TRA	5	42	13	24	55	18	24	36	78	51	102	34	0.281429
	lib33517	CIVRAPGATNKLIF	non-PIT-matched	TRA	4	42	13	25	56	21	15	36	75	51	102	34	0.24
	lib33518	CAAIPGSGNTPLVF	non-PIT-matched	TRA	8	42	10	24	55	18	21	36	78	51	102	34	0.459286
	lib33520	CAVALLNTGFQKLVF	PIT-matched	TRA	6	45	10	29	60	18	12	39	75	51	96	34	0.436667
	lib33521	CAVSDPMTTDSWGKLQF	non-PIT-matched	TRA	2	51	14	32	63	18	24	45	78	51	102	34	0.0988235
	lib33522	CAGRRGGSNYKLTF	PIT-matched	TRA	3	42	9	29	60	15	21	36	78	51	102	34	-0.193571
	lib33523	CAPGGGNTGKLIF	non-PIT-matched	TRA	10	39	5	24	55	18	21	33	78	48	102	34	0.326923
	lib33523	CAAIGRLMF	non-PIT-matched	TRA	6	27	8	13	44	18	21	21	75	51	102	34	0.416667
	lib33524	CAYYNNNDMRF	non-PIT-matched	TRA	3	33	6	23	54	15	15	27	78	51	102	34	-0.228182
	lib33525	CAVRDKLEAGGGNKLTF	non-PIT-matched	TRA	9	51	16	26	57	18	24	45	78	51	102	34	-0.0376471
	lib33525	CAPHGNTPLVF	PIT-matched	TRA	6	33	6	21	52	18	18	27	75	51	102	34	0.339091
	lib33526	CAAQTKGGSEKLVF	non-PIT-matched	TRA	9	42	7	26	57	15	21	36	78	51	102	34	0.0714286
	lib33527	CVVSDPFYNQGGKLIF	non-PIT-matched	TRA	5	48	14	29	60	18	24	42	78	51	102	34	0.275
	lib33528	CAFMKVLVGNEKLTF	non-PIT-matched	TRA	7	45	15	23	54	21	24	39	78	51	102	34	0.274667
	lib33529	CAASLPGGYQKVTF	non-PIT-matched	TRA	11	42	7	24	55	18	21	36	78	51	96	34	0.258571
	lib33532	CAGTYSGAGSYQLTF	non-PIT-matched	TRA	4	45	8	33	64	15	21	39	78	51	102	34	0.295333
	lib33533	CAMSFDNYGQNFVF	non-PIT-matched	TRA	4	42	11	27	58	21	24	36	75	51	102	34	0.246429
	lib33534	CAGGRSQGNLIF	non-PIT-matched	TRA	3	36	10	23	54	15	21	30	78	51	102	34	0.136667
	lib33536	CAMSANAGGTSYGKLTF	non-PIT-matched	TRA	0	51	13	36	67	18	18	45	78	51	102	34	0.235294
	lib33538	CAYRSVYSGGGADGLTF	non-PIT-matched	TRA	2	51	16	33	64	21	24	45	78	51	102	34	0.203529
	lib33539	CAVSLAGNNRKLIW	non-PIT-matched	TRA	3	42	11	28	59	18	24	36	78	51	102	34	0.116429
	lib33540	CAVSRTGRRALTF	non-PIT-matched	TRA	5	39	10	24	55	18	24	33	78	51	102	34	-0.194615
	lib33541	CALSGGSNYKLTF	PIT-matched	TRA	0	39	13	26	57	18	21	33	78	51	102	34	0.211538
	lib33541	CATDGRGGGADGLTF	non-PIT-matched	TRA	5	45	13	27	58	15	21	39	78	51	102	34	0.116667
	lib33656	CALDGSNYKLTF	non-PIT-matched	TRA	6	36	6	24	55	15	15	30	78	51	102	34	0.129167
	lib33657	CAVGANTGNQFYF	PIT-matched	TRA	2	39	11	25	56	18	24	33	78	51	102	34	0.288462
	lib33658	CAYRSFQGGSEKLVF	PIT-matched	TRA	3	45	14	28	59	21	24	39	78	51	102	34	0.0446667
	lib33659	CAVRVGNTGKLIF	non-PIT-matched	TRA	1	39	13	25	56	18	24	33	78	51	102	34	0.215385
	lib33661	CAVAPQGGSEKLVF	non-PIT-matched	TRA	3	42	10	29	60	18	21	36	78	48	102	34	0.267857
	lib33664	CAMPISGTYKYIF	non-PIT-matched	TRA	6	39	9	24	55	18	18	33	78	51	102	34	0.376154
	lib33665	CALSDPGAGSYQLTF	non-PIT-matched	TRA	0	45	14	29	60	18	21	39	78	51	102	34	0.268
	lib33666	CAVDSGGSNYKLTF	PIT-matched	TRA	0	42	11	31	62	15	15	36	78	51	102	34	0.133571
	lib33667	CAGNNAGNMLTF	PIT-matched	TRA	0	36	9	27	58	15	21	30	78	51	102	34	0.249167
	lib33668	CALSQSGNTPLVF	non-PIT-matched	TRA	4	39	11	24	55	18	21	33	78	51	102	34	0.296923
	lib33669	CAGERGGSYIPTF	PIT-matched	TRA	5	39	9	25	56	15	21	33	78	51	102	34	0.138462
	lib33670	CASTNFGNEKLTF	PIT-matched	TRA	4	39	6	29	60	18	18	33	78	51	102	34	0.0576923
	lib33671	CVVGDNNAGNMLTF	non-PIT-matched	TRA	4	42	9	29	60	18	21	36	78	51	102	34	0.259286
	lib33671	CAARTGTASKLTF	PIT-matched	TRA	4	39	7	28	59	18	21	33	78	51	102	34	0.04
	lib33672	CAVQATDSGGYQKVTF	non-PIT-matched	TRA	4	48	13	29	60	18	21	42	78	51	96	34	0.1075
	lib33673	CAAPSPDSGGSNYKLTF	non-PIT-matched	TRA	12	51	7	32	63	18	21	45	78	51	96	34	0.0864706
	lib33674	CAVKSHGSARQLTF	non-PIT-matched	TRA	7	42	10	25	56	18	24	36	78	51	102	34	-0.025
	lib33675	CAVNGRDSSYKLIF	non-PIT-matched	TRA	5	42	12	25	56	18	18	36	78	51	102	34	0.0207143
	lib33676	CAGGGAGGTSYGKLTF	non-PIT-matched	TRA	8	48	7	33	64	18	21	42	78	51	102	34	0.32125
	lib33676	CATVINGNQFYF	non-PIT-matched	TRA	7	36	10	19	50	15	21	30	78	51	102	34	0.335833
	lib33677	CAFLLNTGGFKTIF	non-PIT-matched	TRA	6	42	8	28	59	18	21	36	78	51	102	34	0.468571
	lib33678	CAVNRGTSGTYKYIF	non-PIT-matched	TRA	5	45	13	27	58	18	18	39	78	51	102	34	0.0633333
	lib33679	CILRDLSGGSNYKLTF	non-PIT-matched	TRA	3	48	15	30	61	21	15	42	75	51	102	34	0.07125
	lib33680	CAVLTGANNLFF	non-PIT-matched	TRA	2	36	9	25	56	15	15	30	78	51	102	34	0.498333
	lib33681	CAVAGRGFGNVLHC	non-PIT-matched	TRA	7	42	10	25	56	18	24	36	78	51	102	34	0.282857
	lib33684	CAVNMATNDYKLSF	non-PIT-matched	TRA	4	42	13	23	54	18	18	36	78	51	102	34	0.112143
	lib33685	CAEMRMDSSYKLIF	non-PIT-matched	TRA	2	42	10	29	60	18	21	36	78	51	102	34	0.00357143
	lib33686	CATTGAAGNKLTF	non-PIT-matched	TRA	6	39	8	25	56	15	21	33	78	51	102	34	0.225385
	lib33687	CASSTGANNLFF	PIT-matched	TRA	5	36	6	25	56	18	18	30	78	51	102	34	0.29
	lib33688	CAVSSYSSASKIIF	non-PIT-matched	TRA	2	42	12	28	59	18	24	36	78	51	102	34	0.315714
	lib33689	CAVSPQGGSEKLVF	PIT-matched	TRA	5	42	8	29	60	18	21	36	78	48	102	34	0.210714
	lib33690	CAYRRADSGYALNF	non-PIT-matched	TRA	5	42	14	23	54	21	24	36	78	51	102	34	-0.108571
	lib33692	CVVITNSGYSTLTF	non-PIT-matched	TRA	4	42	10	28	59	18	18	36	78	51	99	34	0.395
	lib33693	CATDPNTGNQFYF	non-PIT-matched	TRA	1	39	12	25	56	15	21	33	78	51	102	34	0.0569231
	lib33694	CAVRDAGGSYIPTF	non-PIT-matched	TRA	1	42	14	26	57	18	18	36	75	51	102	34	0.204286
	lib33697	CALSELTDSGGSNYKLTF	non-PIT-matched	TRA	7	54	15	32	63	21	24	48	78	51	102	34	0.107778
	lib33698	CAGAQDSNYQLIW	non-PIT-matched	TRA	1	39	10	25	56	15	21	33	78	51	102	34	0.150769
	lib33699	CAENINNQGGKLIF	non-PIT-matched	TRA	1	42	13	26	57	18	21	36	78	51	102	34	0.103571
	lib33699	CALGPEVGGQKLLF	non-PIT-matched	TRA	14	42	10	18	49	18	21	36	78	51	102	34	0.345
	lib33701	CAFGTGETSGSRLTF	non-PIT-matched	TRA	9	45	9	27	58	21	24	39	78	51	102	34	0.134
	lib33702	CALSELRVRGSQGNLIF	non-PIT-matched	TRA	10	51	15	26	57	21	24	45	78	51	102	34	0.0535294
	lib33702	CALKGWNSGTYKYIF	non-PIT-matched	TRA	10	45	10	25	56	18	12	39	78	51	102	34	0.188
	lib33703	CLVGVQAGGYNKLIF	non-PIT-matched	TRA	6	45	13	26	57	21	15	39	75	51	102	34	0.422
	lib33706	CAVSDRSNYQLIW	non-PIT-matched	TRA	3	39	14	21	52	18	24	33	78	51	102	34	0.00615385
	lib33707	CAASLYNFNKFYF	non-PIT-matched	TRA	1	39	12	24	55	18	21	33	78	51	102	34	0.264615
	lib33709	CAVIGNNDMRF	non-PIT-matched	TRA	5	33	10	18	49	15	15	27	78	51	102	34	0.0627273
	lib33710	CAVSLQGGSEKLVF	PIT-matched	TRA	6	42	8	28	59	18	21	36	78	48	102	34	0.277857
	lib33713	CALPAQGSNYQLIW	non-PIT-matched	TRA	12	42	9	21	52	18	21	36	78	51	102	34	0.288571
	lib33713	CAASKEGGGFKTIF	non-PIT-matched	TRA	7	42	13	22	53	18	21	36	78	51	102	34	0.197143
	lib33714	CAVSIYNQGGKLIF	non-PIT-matched	TRA	0	42	12	30	61	18	24	36	78	51	102	34	0.350714
	lib33715	CVVSVEGGGADGLTF	non-PIT-matched	TRA	4	45	13	28	59	18	24	39	78	51	102	34	0.43
	lib33715	CAANHGSSNTGKLIF	non-PIT-matched	TRA	3	45	8	31	62	18	21	39	78	51	102	34	0.15
	lib33716	CAVGPDDQGGKLIF	non-PIT-matched	TRA	7	42	12	23	54	18	24	36	78	51	102	34	0.216429
	lib33718	CALSEVRRNTGFQKLVF	non-PIT-matched	TRA	7	51	16	28	59	21	24	45	78	51	102	34	-0.0652941
	lib33719	CAGAQTGANNLFF	non-PIT-matched	TRA	0	39	10	28	59	15	21	33	78	51	102	34	0.314615
	lib33719	CALGDSGGYQKVTF	non-PIT-matched	TRA	4	42	9	29	60	18	21	36	78	51	102	34	0.175714
	lib33720	CAVSERNYGQNFVF	non-PIT-matched	TRA	4	42	14	24	55	18	24	36	78	51	102	34	0.0235714
	lib33722	CAVSNDMRF	non-PIT-matched	TRA	5	27	7	15	46	18	21	21	78	51	102	34	-0.0633333
	lib33722	CAYRILSTTSGTYKYIF	non-PIT-matched	TRA	5	51	13	30	61	21	24	45	78	51	102	34	0.155294
	lib33724	CAVSDRAGGYQKVTF	non-PIT-matched	TRA	3	45	14	26	57	18	24	39	78	51	102	34	0.006
	lib33725	CAVSGQETSGSRLTF	non-PIT-matched	TRA	5	45	11	29	60	15	15	39	78	51	102	34	0.0293333
	lib33726	CAVVPQGGSEKLVF	non-PIT-matched	TRA	3	42	10	29	60	18	21	36	78	48	102	34	0.300714
	lib33727	CVVSGSSSNTGKLIF	non-PIT-matched	TRA	4	45	13	28	59	18	24	39	78	51	102	34	0.266
	lib33728	CAGDNSGNTPLVF	non-PIT-matched	TRA	5	39	10	24	55	15	21	33	78	51	102	34	0.202308
	lib33729	CAVSEAGGGNKLTF	non-PIT-matched	TRA	2	42	14	26	57	18	24	36	78	51	102	34	0.217857
	lib33730	CAAQGSASNTGKLIF	non-PIT-matched	TRA	12	45	7	26	57	18	21	39	78	50	96	34	0.213333
	lib33731	CAVDIIRNNNARLMF	non-PIT-matched	TRA	5	45	13	26	57	15	21	39	78	51	102	34	-0.00266667
	lib33732	CAASMFGGATNKLIF	non-PIT-matched	TRA	3	45	13	27	58	18	21	39	78	51	102	34	0.404
	lib33734	CAVGTYNQGGKLIF	non-PIT-matched	TRA	4	42	11	27	58	18	24	36	78	51	102	34	0.295714
	lib33735	CAENRYSGAGSYQLTF	non-PIT-matched	TRA	3	48	12	33	64	18	21	42	78	51	102	34	-0.003125
	lib33736	CALSANTGNQFYF	non-PIT-matched	TRA	2	39	11	25	56	18	21	33	78	51	102	34	0.236154
	lib33737	CAVLFGNEKLTF	non-PIT-matched	TRA	2	36	9	25	56	15	15	30	78	51	102	34	0.325
	lib33740	CAVRDWERNNAGNMLTF	non-PIT-matched	TRA	9	51	14	27	58	18	18	45	75	51	102	34	-0.135294
	lib33741	CALSQTGANNLFF	non-PIT-matched	TRA	0	39	12	27	58	18	21	33	78	51	102	34	0.297692
	lib33742	CAMSDSDGQKLLF	non-PIT-matched	TRA	1	39	13	25	56	18	18	33	78	51	102	34	0.0638462
	lib33744	CATDPRTYKYIF	non-PIT-matched	TRA	4	36	12	20	51	15	21	30	78	51	102	34	-0.0758333
	lib33745	CAETYNTGGFKTIF	non-PIT-matched	TRA	5	42	10	27	58	18	21	36	78	51	102	34	0.194286
	lib33746	CAPEGVNNARLMF	non-PIT-matched	TRA	10	39	7	22	53	18	21	33	78	51	102	34	0.0976923
	lib33747	CAYRDSGGYQKVTF	non-PIT-matched	TRA	1	42	12	29	60	21	24	36	78	51	102	34	-0.0964286
	lib33748	CAMREGNTGGFKTIF	non-PIT-matched	TRA	0	45	17	27	58	21	24	39	78	51	102	34	0.0733333
	lib33749	CAVNMFSGGYNKLIF	PIT-matched	TRA	0	45	13	32	63	18	18	39	78	51	102	34	0.362
	lib33751	CASRKYNFNKFYF	non-PIT-matched	TRA	7	39	7	24	55	18	21	33	78	51	102	34	-0.174615
	lib33752	CAELTTDSWGKLQF	non-PIT-matched	TRA	3	42	7	32	63	15	21	36	78	51	102	34	0.0885714
	lib33753	CAVTLDTGRRALTF	non-PIT-matched	TRA	3	42	10	29	60	18	24	36	78	51	102	34	0.0207143
	lib33754	CATNSNYQLIW	PIT-matched	TRA	1	33	9	23	54	15	21	27	78	51	102	34	0.161818
	lib33755	CAVVTGGGNKLTF	non-PIT-matched	TRA	2	39	8	29	60	18	18	33	78	51	102	34	0.336923
	lib33756	CAVEFAGGTSYGKLTF	PIT-matched	TRA	2	48	12	34	65	18	21	42	78	48	102	34	0.326875
	lib33757	CATAPNEKLTF	non-PIT-matched	TRA	4	33	10	19	50	15	21	27	78	51	102	34	0.0709091
	lib33758	CALNPWNAGNMLTF	non-PIT-matched	TRA	10	42	8	24	55	18	21	36	78	51	102	34	0.321429
	lib33759	CVVNGPNSWGKLQF	non-PIT-matched	TRA	7	42	12	23	54	18	18	36	78	51	99	34	0.178571
	lib33760	CVVTRLTGGGNKLTF	non-PIT-matched	TRA	4	45	10	31	62	18	18	39	78	51	99	34	0.149333
	lib33761	CAALLGTYKYIF	non-PIT-matched	TRA	10	36	5	21	52	18	21	30	78	51	102	34	0.4725
	lib33762	CAMSSAGGTSYGKLTF	PIT-matched	TRA	21	48	12	15	46	18	18	42	78	51	102	34	0.24875
	lib33763	CAVQAGGFGNVLHC	PIT-matched	TRA	3	42	13	25	56	18	21	36	78	51	96	34	0.402857
	lib33764	CAGAGSYQLTF	non-PIT-matched	TRA	0	33	7	26	57	18	21	27	78	51	102	34	0.356364
	lib33766	CAVSPTIDRGSTLGRLYF	non-PIT-matched	TRA	8	54	12	34	65	18	24	48	78	51	102	34	0.0888889
	lib33767	CAASMNRDDKIIF	PIT-matched	TRA	0	39	13	26	57	18	21	33	78	51	102	34	-0.0515385
	lib33768	CALSDLTGGGADGLTF	non-PIT-matched	TRA	3	48	14	29	60	18	21	42	78	51	102	34	0.35875
	lib33770	CAMREGRQYDYKLSF	non-PIT-matched	TRA	6	45	17	20	51	21	24	39	78	51	102	34	-0.295333
	lib33772	CLLLEGSQGNLIF	non-PIT-matched	TRA	5	39	9	25	56	18	12	33	75	51	96	34	0.423846
	lib33772	CAVSDLIQGGSEKLVF	non-PIT-matched	TRA	5	48	14	27	58	18	24	42	78	51	102	34	0.273125
	lib33773	CAVHNNNDMRF	non-PIT-matched	TRA	2	33	8	23	54	18	21	27	78	51	102	34	-0.213636
	lib33774	CAMNNQAGTALIF	non-PIT-matched	TRA	1	39	10	28	59	18	18	33	78	51	102	34	0.341538
	lib33775	CVVWRGGSQGNLIF	non-PIT-matched	TRA	7	42	8	27	58	18	18	36	78	51	99	34	0.285
	lib33776	CAVRDMSNGGFKTIF	non-PIT-matched	TRA	5	45	16	22	53	18	24	39	78	51	102	34	0.094
	lib33780	CAVKLQGGSEKLVF	non-PIT-matched	TRA	4	42	10	28	59	18	24	36	78	51	102	34	0.183571
	lib33781	CAGQLKGGSEKLVF	non-PIT-matched	TRA	1	42	12	26	57	15	21	36	78	51	102	34	0.140714
	lib33783	CAVTSGDYKLSF	non-PIT-matched	TRA	10	36	8	18	49	15	15	30	78	51	102	34	0.180833
	lib33784	CALSDLRGNTPLVF	non-PIT-matched	TRA	6	42	14	22	53	18	21	36	78	51	102	34	0.18
	lib33785	CAVSEGSGGYNKLIF	non-PIT-matched	TRA	4	45	14	27	58	18	24	39	78	51	102	34	0.262667
	lib33786	CAVRSDSGTYKYIF	non-PIT-matched	TRA	5	42	12	25	56	18	24	36	78	51	102	34	0.0157143
	lib33788	CAASRSNTGNQFYF	non-PIT-matched	TRA	5	42	13	24	55	18	21	36	78	51	102	34	-0.05
	lib33789	CAVSAYYGNNRLAF	non-PIT-matched	TRA	3	42	13	26	57	18	24	36	78	51	102	34	0.157857
	lib33789	CAMGRYQLIW	non-PIT-matched	TRA	6	30	9	15	46	18	18	24	78	51	102	34	0.216
	lib33790	CAVGVAGGYNKLIF	non-PIT-matched	TRA	6	42	10	26	57	18	12	36	75	51	96	34	0.481429
	lib33792	CAEARGGGSNYKLTF	non-PIT-matched	TRA	9	45	7	29	60	18	21	39	75	51	102	34	-0.02
	lib33793	CAGQIESGGYQKVTF	non-PIT-matched	TRA	6	45	12	27	58	15	21	39	78	51	102	34	0.139333
	lib33794	CQTGANNLFF	non-PIT-matched	TRA	1	30	2	27	58	15	21	24	78	51	102	34	0.237
	lib33795	CATVLNNAGNNRKLIW	non-PIT-matched	TRA	6	48	10	31	62	15	21	42	78	51	102	34	0.0125
	lib33796	CALSGAGSYQLTF	PIT-matched	TRA	2	39	7	30	61	21	24	33	78	51	102	34	0.369231
	lib33799	CAVSRYSSASKIIF	PIT-matched	TRA	6	42	9	27	58	18	18	36	78	51	102	34	0.147857
	lib33799	CAESNSSASKIIF	non-PIT-matched	TRA	0	39	13	26	57	18	21	33	75	51	102	34	0.133846
	lib33801	CIVPSGGYNKLIF	non-PIT-matched	TRA	2	39	9	28	59	21	15	33	75	51	102	34	0.404615
	lib33803	CAASARWVQGAQKLVF	non-PIT-matched	TRA	6	48	13	26	57	18	21	42	78	51	102	34	0.16
	lib33804	CAVIETSGTYKYIF	non-PIT-matched	TRA	5	42	10	27	58	18	24	36	78	51	102	34	0.315714
	lib33807	CALSDLRIQGAQKLVF	non-PIT-matched	TRA	5	48	14	27	58	18	21	42	78	51	102	34	0.126875
	lib33809	CAVHGNTDKLIF	PIT-matched	TRA	3	36	11	22	53	18	21	30	78	51	96	34	0.205833
	lib33813	CAVGGRGFGNVLHC	non-PIT-matched	TRA	5	42	13	24	55	18	24	36	78	51	102	34	0.272857
	lib33814	CVVWGGFKTIF	non-PIT-matched	TRA	3	33	9	21	52	18	18	27	78	51	99	34	0.584545
	lib33815	CAARAMDSSYKLIF	non-PIT-matched	TRA	5	42	9	28	59	18	21	36	75	51	102	34	0.0992857
	lib33817	CAASASGGSNYKLTF	PIT-matched	TRA	0	45	13	30	61	18	21	39	78	51	102	34	0.183333
	lib33818	CAADSNYQLIW	PIT-matched	TRA	1	33	7	25	56	15	15	27	78	51	102	34	0.211818
	lib33819	CALSDQRAGGFKTIF	non-PIT-matched	TRA	5	45	14	23	54	18	21	39	78	51	102	34	0.0866667
	lib33823	CAGNTGGFKTIF	non-PIT-matched	TRA	2	36	7	27	58	18	18	30	78	51	102	34	0.310833
	lib33823	CLVGLEVYNQGGKLIF	non-PIT-matched	TRA	8	48	11	29	60	21	15	42	75	51	102	34	0.376875
	lib33824	CAMGNLGGKLIF	non-PIT-matched	TRA	9	36	9	18	49	18	18	30	78	51	102	34	0.45
	lib33827	CAGVGITGGGNKLTF	non-PIT-matched	TRA	7	45	9	29	60	15	21	39	78	51	102	34	0.376
	lib33829	CAVGYNTDKLIF	PIT-matched	TRA	3	36	9	24	55	15	15	30	78	51	102	34	0.260833
	lib33831	CAARFVMEYGNKLVF	non-PIT-matched	TRA	6	45	11	26	57	18	21	39	78	51	102	34	0.197333
	lib33832	CAGDTGRRALTF	PIT-matched	TRA	2	36	6	28	59	18	21	30	78	51	102	34	-0.11
	lib33832	CAESKYPRAGGGNKLTF	non-PIT-matched	TRA	15	51	10	26	57	18	21	45	78	51	102	34	-0.0988235
	lib33833	CAVSDAFNAGNMLTF	non-PIT-matched	TRA	6	45	14	25	56	18	24	39	78	51	102	34	0.34
[truncated: 4,455 more rows]

## Sheet: Figure 3
Figure 3C
	CloneID	PITmatch	chain	contacts
	Clone_109	PIT-matched	TRA	7
	Clone_109	PIT-matched	TRB	11
	Clone_110	non-PIT-matched	TRA	9
	Clone_110	non-PIT-matched	TRB	7
	Clone_140	PIT-matched	TRA	6
	Clone_140	PIT-matched	TRB	10
	Clone_1662	PIT-matched	TRA	10
	Clone_1662	PIT-matched	TRB	8
	Clone_1826	PIT-matched	TRA	10
	Clone_1826	PIT-matched	TRB	9
	Clone_2062	PIT-matched	TRA	9
	Clone_2062	PIT-matched	TRB	5
	Clone_2073	non-PIT-matched	TRA	10
	Clone_2073	non-PIT-matched	TRB	8
	Clone_2312	non-PIT-matched	TRA	4
	Clone_2312	non-PIT-matched	TRB	6
	Clone_2353	non-PIT-matched	TRA	7
	Clone_2353	non-PIT-matched	TRB	8
	Clone_2356	PIT-matched	TRA	6
	Clone_2356	PIT-matched	TRB	11
	Clone_244	non-PIT-matched	TRA	6
	Clone_244	non-PIT-matched	TRB	11
	Clone_262	non-PIT-matched	TRA	5
	Clone_262	non-PIT-matched	TRB	8
	Clone_271	PIT-matched	TRA	8
	Clone_271	PIT-matched	TRB	6
	Clone_29	PIT-matched	TRA	7
	Clone_29	PIT-matched	TRB	8
	Clone_295	non-PIT-matched	TRA	10
	Clone_295	non-PIT-matched	TRB	3
	Clone_300	non-PIT-matched	TRA	4
	Clone_300	non-PIT-matched	TRB	8
	Clone_478	non-PIT-matched	TRA	8
	Clone_478	non-PIT-matched	TRB	7
	Clone_5	non-PIT-matched	TRA	10
	Clone_5	non-PIT-matched	TRB	5
	Clone_566	PIT-matched	TRA	10
	Clone_566	PIT-matched	TRB	8
	Clone_578	non-PIT-matched	TRA	13
	Clone_578	non-PIT-matched	TRB	9
	Clone_640	PIT-matched	TRA	7
	Clone_640	PIT-matched	TRB	8
	Clone_667	PIT-matched	TRA	9
	Clone_667	PIT-matched	TRB	10
	Clone_81	PIT-matched	TRA	9
	Clone_81	PIT-matched	TRB	6
	Clone_839	non-PIT-matched	TRA	9
	Clone_839	non-PIT-matched	TRB	8
	Clone_855	PIT-matched	TRA	10
	Clone_855	PIT-matched	TRB	5
	Clone_855A	PIT-matched	TRA	9
	Clone_855A	PIT-matched	TRB	5
	Clone_855B	PIT-matched	TRA	10
	Clone_855B	PIT-matched	TRB	6
	Clone_896	PIT-matched	TRA	9
	Clone_896	PIT-matched	TRB	9
	Clone_904	non-PIT-matched	TRA	8
	Clone_904	non-PIT-matched	TRB	9
	Clone_971	non-PIT-matched	TRA	7
	Clone_971	non-PIT-matched	TRB	8
Figure 3D
	MHCiiA	MHCiiB	pepName	pepSeq	PITmatch	CloneID	TRA.junction	TRB.junction	traLen	prbLen	fullTRAseq	fullTRBseq	MHCa	MHCb	TRA_CDR1	TRA_CDR2	TRB_CDR1	TRB_CDR2	traR13	trbR13	variable	contacts	chain
	DRB1*0401	DRA*0101	GAD65 377-396	HKWKLSGVERANSVTWNPHK	PIT-matched	Clone_109	CAATTDKLIF	CASSLAYGTHRYNEQFF	10	17	DQQVKQNSPSLSVQEGRISILNCDYTNSMFDYFLWYKKYPAEGPTFLISISSIKDKNEDGRFTVFLNKSAKHLSLHIVPSQPGDSAVYFCAATTDKLIFGTGTRLQVFP	GAGVSQSPSNKVTEKGKDVELRCDPISGHTALYWYRQSLGQGLEFLIYFQGNSAPDKSGLPSDRFSAERTGGSVSTLTIQRTQQEDSAVYLCASSLAYGTHRYNEQFFGPGTRLTVL	IKEEHVIIQAEFYLNPDQSGEFMFDFDGDEIFHVDMAKKETVWRLEEFGRFASFEAQGALANIAVDKANLEIMTKRSNYTPIT	TRPRFLEQVKHECHFFNGTERVRFLDRYFYHQEEYVRFDSDVGEYRAVTELGRPDAEYWNSQKDLLEQKRAAVDTYCRHNYGVGESFTVQR	NSMFDY	ISSIKDK	SGHTA	FQGNSA	2.5	0.125	TraCDR1	5	TRA
	DRB1*0401	DRA*0101	GAD65_113-132	DVMNILLQYVVKSFDRSTKV	PIT-matched	Clone_640	CAAAGNQFYF	CASSFTYNEQFF	10	12	KNEVEQSPQNLTAQEGEFITINCSYSVGISALHWLQQHPGGGIVSLFMLSSGKKKHGRLIATINIQEKHSSLHITASHPRDSAVYICAAAGNQFYFGTGTSLTVIP	DAGVIQSPRHEVTEMGQEVTLRCKPISGHDYLFWYRQTMMRGLELLIYFNNNVPIDDSGMPEDRFSAKMPNASFSTLKIQPSEPRDSAVYFCASSFTYNEQFFGPGTRLTVL	IKEEHVIIQAEFYLNPDQSGEFMFDFDGDEIFHVDMAKKETVWRLEEFGRFASFEAQGALANIAVDKANLEIMTKRSNYTPIT	TRPRFLEQVKHECHFFNGTERVRFLDRYFYHQEEYVRFDSDVGEYRAVTELGRPDAEYWNSQKDLLEQKRAAVDTYCRHNYGVGESFTVQR	VGISA	LSSGK	SGHDY	FNNNVP	1.33333	0.75	TraCDR1	4	TRA
	DRB1*0401	DRA*0101	IGRP_305-324	QLYHFLQIPTHEEHLFYVLS	PIT-matched	Clone_2356	CAGQTGANNLFF	CASSQEVGTVPNQPQHF	12	17	GQQVMQIPQYQHVQEGEDFTTYCNSSTTLSNIQWYKQRPGGHPVFLIQLVKSGEVKKQKRLTFQFGEAKKNSSLHITATQTTDVGTYFCAGQTGANNLFFGTGTRLTVIP	ETGVTQTPRHLVMGMTNKKSLKCEQHLGHNAMYWYKQSAKKPLELMFVYSLEERVENNSVPSRFSPECPNSSHLFLHLHTLQPEDSALYLCASSQEVGTVPNQPQHFGDGTRLSIL			TTLSN	LVKSGEV	LGHNA	YSLEER	0.25	0.125	TraCDR1	1	TRA
	DRB1*0401	DRA*0101	ZNT8 1-20	MEFLERTYLVNDKAAKMYAF	PIT-matched	Clone_1826	CAENRSDYKLSF	CASSSQGQGKETQYF	12	15	GESVGLHLPTLSVQEGDNSIINCAYSNSASDYFIWYKQESGKGPQFIIDIRSNMDKRQGQRVTVLLNKTVKHLSLQIAATQPGDSAVYFCAENRSDYKLSFGAGTTVTVRA	DVKVTQSSRYLVKRTGEKVFLECVQDMDHENMFWYRQDPGLGLRLIYFSYDVKMKEKGDIPEGYSVSREKKERFSLILESASTNQTSMYLCASSSQGQGKETQYFGPGTRLLVL			NSASDY	IRSNMDK	MDHEN	SYDVKM	1	0.333333	TraCDR1	5	TRA
	DRB1*0401	DRA*0101	GAD65 265-284	KGMAALPRLIAFTSEHSHFS	non-PIT-matched	Clone_478	CAVRDMRGAGSYQLTF	CASSLGTGTGVYEQYF	16	16	AQSVAQPEDQVNVAEGNPLTVKCTYSVSGNPYLFWYVQYPNRGLQFLLKYITGDNLVKGSYGFEAEFNKSQTSFHLKKPSALVSDSALYFCAVRDMRGAGSYQLTFGKGTKLSVIP	NAGVTQTPKFQVLKTGQSMTLQCAQDMNHEYMSWYRQDPGMGLRLIHYSVGAGITDQGEVPNGYNVSRSTTEDFPLRLLSAAPSQTSVYFCASSLGTGTGVYEQYFGPGTRLTVT			VGISA	LSSGK	MNHEY	SVGAGI	0	0.4	TraCDR1	0	TRA
	DRB1*0401	DRA*0101	GAD65 553-572	KVNFFRMVISNPAATHQDID	non-PIT-matched	Clone_578	CAVGAGYGGATNKLIF	CASSFRGGGNPYEQYF	16	16	AQSVTQPDIHITVSEGASLELRCNYSYGATPYLFWYVQSPGQGLQLLLKYFSGDTLVQGIKGFEAEFKRSQSSFNLRKPSVHWSDAAEYFCAVGAGYGGATNKLIFGTGTLLAVQP	DAGVIQSPRHEVTEMGQEVTLRCKPISGHNSLFWYRQTMMRGLELLIYFNNNVPIDDSGMPEDRFSAKMPNASFSTLKIQPSEPRDSAVYFCASSFRGGGNPYEQYFGPGTRLTVT			YGATPY	YFSGDTLV	SGHNS	FNNNVP	1	0.166667	TraCDR1	6	TRA
	DRB1*0401	DRA*0101	IGRP_305-324	QLYHFLQIPTHEEHLFYVLS	non-PIT-matched	Clone_5	CAVRDSFSGGYQKVTF	CASSPLAGAWSYEQYF	16	16	AQSVAQPEDQVNVAEGNPLTVKCTYSVSGNPYLFWYVQYPNRGLQFLLKYITGDNLVKGSYGFEAEFNKSQTSFHLKKPSALVSDSALYFCAVRDSFSGGYQKVTFGTGTKLQVIP	DAGVIQSPRHEVTEMGQEVTLRCKPISGHDYLFWYRQTMMRGLELLIYFNNNVPIDDSGMPEDRFSAKMPNASFSTLKIQPSEPRDSAVYFCASSPLAGAWSYEQYFGPGTRLTVT			VSGNPY	YITGDNLV	SGHDY	FNNNVP	0.285714	0	TraCDR1	2	TRA
	DRB1*0401	DRA*0101	IGRP_305-324	QLYHFLQIPTHEEHLFYVLS	non-PIT-matched	Clone_2353	CILRDTISNFGNEKLTF	CASSFGSSYYGYTF	17	14	DAKTTQPNSMESNEEEPVHLPCNHSTISGTDYIHWYRQLPSQGPEYVIHGLTSNVNNRMASLAIAEDRKSSTLILHRATLRDAAVYYCILRDTISNFGNEKLTFGTGTRLTIIP	DTGVSQDPRHKITKRGQNVTFRCDPISEHNRLYWYRQTLGQGPEFLTYFQNEAQLEKSRLLSDRFSAERPKGSFSTLEIQRTEQGDSAMYLCASSFGSSYYGYTFGSGTRLTVV			TISGTDY	GLTSN	SEHNR	FQNEAQ	0.166667	0.5	TraCDR1	1	TRA
	DRB1*0401	DRA*0101	ZNT8 266-285	ILKDFSILLMEGVPKSLNYS	non-PIT-matched	Clone_110	CAASIGGGGSYIPTF	CASSLAGTDTQYF	15	13	GENVEQHPSTLSVQEGDSAVIKCTYSDSASNYFPWYKQELGKGSQLIIDIRSNVGEKKDQRIAVTLNKTAKHFSLHITETQPEDSAVYFCAASIGGGGSYIPTFGRGTSLIVHP	GAGVSQTPSNKVTEKGKYVELRCDPISGHTALYWYRQSLGQGPEFLIYFQGTGAADDSGLPNDRFFAVRPEGSVSTLKIQRTERGDSAVYLCASSLAGTDTQYFGPGTRLTVL			DSASNY	IRSNVGE	SGHTA	FQGTGA	0.285714	0.5	TraCDR1	2	TRA
	DRB1*0401	DRA*0101	GAD65 353-372	ICKKYKIWMHVDAAWGGGLL	non-PIT-matched	Clone_2312	CAMREMNQAGTALIF	CASTKGGTHQPQHF	15	14	QKITQTQPGMFVQEKEAVTLDCTYDTSDQSYGLFWYKQPSSGEMIFLIYQGSYDEQNATEGRYSLNFQKARKSANLVISASQLGDSAMYFCAMREMNQAGTALIFGKGTTLSVSS	NAGVTQTPKFRVLKTGQSMTLLCAQDMNHEYMYWYRQDPGMGLRLIHYSVGEGTTAKGEVPDGYNVSRLKKQNFLLGLESAAPSQTSVYFCASTKGGTHQPQHFGDGTRLSIL			TSDQSYG	QGSYDEQN	MNHEY	SVGEGT	0	0.666667	TraCDR1	0	TRA
	DRB1*0401	DRA*0101	GAD65_113-132	DVMNILLQYVVKSFDRSTKV	PIT-matched	Clone_667	CAERLYGNNRLAF	CASTLLWGGDSYEQYF	13	16	GEDVEQSLFLSVREGDSSVINCTYTDSSSTYLYWYKQEPGAGLQLLTYIFSNMDMKQDQRLTVLLNKKDKHLSLRIADTQTGDSAIYFCAERLYGNNRLAFGKGNQVVVIP	NAGVTQTPKFQVLKTGQSMTLQCAQDMNHNSMYWYRQDPGMGLRLIYYSASEGTTDKGEVPNGYNVSRLNKREFSLRLESAAPSQTSVYFCASTLLWGGDSYEQYFGPGTRLTVT			DSSSTY	IFSNMDM	MNHNS	SASEGT	0.5	0.285714	TraCDR1	3	TRA
	DRB1*0401	DRA*0101	GAD65_113-132	DVMNILLQYVVKSFDRSTKV	PIT-matched	Clone_2062	CAVQAGNAGNMLTF	CASASGVVGELFF	14	13	EDQVTQSPEALRLQEGESSSLNCSYTVSGLRGLFWYRQDPGKGPEFLFTLYSAGEEKEKERLKATLTKKESFLHITAPKPEDSATYLCAVQAGNAGNMLTFGGGTRLMVKP	GAGVSQSPRYKVTKRGQDVALRCDPISGHVSLYWYRQALGQGPEFLTYFNYEAQQDKSGLPNDRFSAERPEGSISTLTIQRTEQRDSAMYRCASASGVVGELFFGEGSRLTVL			VSGLRG	LYSAGEE	SGHVS	FNYEAQ	1	0.333333	TraCDR1	4	TRA
	DRB1*0401	DRA*0101	GAD65_113-132	DVMNILLQYVVKSFDRSTKV	non-PIT-matched	Clone_262	CAMEGGRYNTPLVF	CASSVNRGHNTEAFF	14	15	QKEVEQDPGPLSVPEGAIVSLNCTYSNSAFQYFMWYRQYSRKGPELLMYTYSSGNKEDGRFTAQVDKSSKYISLFIRDSQPSDSATYLCAMEGGRYNTPLVFGKGTRLSVIA	DAGVTQSPTHLIKTRGQQVTLRCSPKSGHDTVSWYQQALGQGPQFIFQYYEEEERQRGNFPDRFSGHQFPNYSSELNVNALLLGDSALYLCASSVNRGHNTEAFFGQGTRLTVV			NSAFQY	TYSSGN	SGHDT	YYEEEE	0.666667	0.2	TraCDR1	2	TRA
	DRB1*0401	DRA*0101	GAD65_113-132	DVMNILLQYVVKSFDRSTKV	PIT-matched	Clone_271	CAVQAGNAGNMLTF	CASSLGVTGELFF	14	13	EDQVTQSPEALRLQEGESSSLNCSYTVSGLRGLFWYRQDPGKGPEFLFTLYSAGEEKEKERLKATLTKKESFLHITAPKPEDSATYLCAVQAGNAGNMLTFGGGTRLMVKP	GAGVSQSPRYKVTKRGQDVALRCDPISGHVSLYWYRQALGQGPEFLTYFNYEAQQDKSGLPNDRFSAERPEGSISTLTIQRTEQRDSAMYRCASSLGVTGELFFGEGSRLTVL			VSGLRG	LYSAGEE	SGHVS	FNYEAQ	1	0.25	TraCDR1	4	TRA
	DRB1*0401	DRA*0101	GAD65_113-132	DVMNILLQYVVKSFDRSTKV	non-PIT-matched	Clone_2073	CAVKLQGGSEKLVF	CASKYNRGEQPQHF	14	14	AQSVTQLDSQVPVFEEAPVELRCNYSSSVSVYLFWYVQYPNQGLQLLLKYLSGSTLVESINGFEAEFNKSQTSFHLRKPSVHISDTAEYFCAVKLQGGSEKLVFGKGTKLTVNP	EPEVTQTPSHQVTQMGQEVILRCVPISNHLYFYWYRQILGQKVEFLVSFYNNEISEKSEIFDDQFSVERPDGSNFTLKIRSTKLEDSAMYFCASKYNRGEQPQHFGDGTRLSIL			SSVSVY	YLSGSTLV	SNHLY	FYNNEI	0.8	0.5	TraCDR1	4	TRA
	DRB1*0401	DRA*0101	GAD65_113-132	DVMNILLQYVVKSFDRSTKV	non-PIT-matched	Clone_904	CALSDYSGTSYGKLTF	CASSLIPYNEQFF	16	13	GDSVTQMEGPVTLSEEAFLTINCTYTATGYPSLFWYVQYPGEGLQLLLKATKADDKGSNKGFEATYRKETTSFHLEKGSVQVSDSAVYFCALSDYSGTSYGKLTFGQGTILTVHP	EAGVAQSPRYKIIEKRQSVAFWCNPISGHATLYWYQQILGQGPKLLIQFQNNGVVDDSQLPKDRFSAERLKGVDSTLKIQPAKLEDSAVYLCASSLIPYNEQFFGPGTRLTVL			ATGYPS	ATKADDK	SGHAT	FQNNGV	0.6	0.75	TraCDR1	3	TRA
	DRB1*0401	DRA*0101	IGRP 241-260	KWCANPDWIHIDTTPFAGLV	PIT-matched	Clone_855A	CVVSVGTNAGKSTF	CASSFSGELFF	14	11	AQSVTQLDSHVSVSEGTPVLLRCNYSSSYSPSLFWYVQHPNKGLQLLLKYTSAATLVKGINGFEAEFKKSETSFHLTKPSAHMSDAAEYFCVVSVGTNAGKSTFGDGTTLTVKP	EAGVVQSPRYKIIEKKQPVAFWCNPISGHNTLYWYRQNLGQGPELLIRYENEEAVDDSQLPKDRFSAERLKGVDSTLKIQPAELGDSAVYLCASSFSGELFFGEGSRLTVL			SSYSPS	YTSAATLV	SGHNT	YENEEA	0.6	1	TraCDR1	3	TRA
	DRB1*0401	DRA*0101	IGRP 241-260	KWCANPDWIHIDTTPFAGLV	PIT-matched	Clone_855B	CATDEGGSYIPTF	CASSFSGELFF	14	11	SQQGEEDPQALSIQEGENATMNCSYKTSINNLQWYRQNSGRGLVHLILIRSNEREKHSGRLRVTLDTSKKSSSLLITASRAADTASYFCATDEGGSYIPTFGRGTSLIVHP	EAGVVQSPRYKIIEKKQPVAFWCNPISGHNTLYWYRQNLGQGPELLIRYENEEAVDDSQLPKDRFSAERLKGVDSTLKIQPAELGDSAVYLCASSFSGELFFGEGSRLTVL			TSINN	IRSNERE	SGHNT	YENEEA	1	0.5	TraCDR1	4	TRA
	DRB1*0401	DRA*0101	IGRP 241-260	KWCANPDWIHIDTTPFAGLV	PIT-matched	Clone_896	CAVNPNQAGTALIF	CASAPQEAQPQHF	14	13	QKEVEQNSGPLSVPEGAIASLNCTYSDRGSQSFFWYRQYSGKSPELIMSIYSNGDKEDGRFTAQLNKASQYVSLLIRDSQPSDSATYLCAVNPNQAGTALIFGKGTTLSVSS	NAGVTQTPKFRILKIGQSMTLQCAQDMNHNYMYWYRQDPGMGLKLIYYSVGAGITDKGEVPNGYNVSRSTTEDFPLRLELAAPSQTSVYFCASAPQEAQPQHFGDGTRLSIL			DRGSQS	IYSNGD	MNHNY	SVGAGI	0.333333	0.8	TraCDR1	2	TRA
	DRB1*0401	DRA*0101	IGRP 241-260	KWCANPDWIHIDTTPFAGLV	non-PIT-matched	Clone_971	CAVEDLNQAGTALIF	CASSLALGQGNQQFF	15	15	KDQVFQPSTVASSEGAVVEIFCNHSVSNAYNFFWYLHFPGCAPRLLVKGSKPSQQGRYNMTYERFSSSLLILQVREADAAVYYCAVEDLNQAGTALIFGKGTTLSVSS	KAGVTQTPRYLIKTRGQQVTLSCSPISGHRSVSWYQQTPGQGLQFLFEYFSETQRNKGNFPGRFSGRQFSNSRSEMNVSTLELGDSALYLCASSLALGQGNQQFFGPGTRLTVL			VSNAYN	GSKP	SGHRS	YFSETQ	0.4	0.2	TraCDR1	2	TRA
	DRB1*0401	DRA*0101	IGRP_305-324	QLYHFLQIPTHEEHLFYVLS	PIT-matched	Clone_29	CAATRTSGTYKYIF	CASSPWGAGGTDTQYF	14	16	DQQVKQNSPSLSVQEGRISILNCDYTNSMFDYFLWYKKYPAEGPTFLISISSIKDKNEDGRFTVFLNKSAKHLSLHIVPSQPGDSAVYFCAATRTSGTYKYIFGTGTRLKVLA	NAGVTQTPKFRILKIGQSMTLQCTQDMNHNYMYWYRQDPGMGLKLIYYSVGAGITDKGEVPNGYNVSRSTTEDFPLRLELAAPSQTSVYFCASSPWGAGGTDTQYFGPGTRLTVL			NSMFDY	ISSIKDK	MNHNY	SVGAGI	0.166667	0.6	TraCDR1	1	TRA
	DRB1*0401	DRA*0101	IGRP_305-324	QLYHFLQIPTHEEHLFYVLS	non-PIT-matched	Clone_300	CATDSSSGSARQLTF	CASSLVGGRVDWREQYF	15	17	SQQGEEDPQALSIQEGENATMNCSYKTSINNLQWYRQNSGRGLVHLILIRSNEREKHSGRLRVTLDTSKKSSSLLITASRAADTASYFCATDSSSGSARQLTFGSGTQLTVLP	KAGVTQTPRYLIKTRGQQVTLSCSPISGHRSVSWYQQTPGQGLQFLFEYFSETQRNKGNFPGRFSGRQFSNSRSEMNVSTLELGDSALYLCASSLVGGRVDWREQYFGPGTRLTVT			TSINN	IRSNERE	SGHRS	YFSETQ	0	0.2	TraCDR1	0	TRA
	DRB1*0401	DRA*0101	ZNT8 1-20	MEFLERTYLVNDKAAKMYAF	PIT-matched	Clone_1662	CAASGANSGYALNF	CAWSAQGETQYF	14	12	GENVEQHPSTLSVQEGDSAVIKCTYSDSASNYFPWYKQELGKRPQLIIDIRSNVGEKKDQRIAVTLNKTAKHFSLHITETQPEDSAVYFCAASGANSGYALNFGKGTSLLVTP	SQTIHQWPATLVQPVGSPLSLECTVEGTSNPNLYWYRQAAGRGLQLLFYSVGIGQISSEVPQNLSASRPQDRQFILSSKKLLLSDSGFYLCAWSAQGETQYFGPGTRLLVL			DSASNY	IRSNVGE	GTSNPN	SVGIG	0.428571	0.2	TraCDR1	3	TRA
	DRB1*0401	DRA*0101	ZNT8 266-285	ILKDFSILLMEGVPKSLNYS	non-PIT-matched	Clone_295	CAESTSGSARQLTF	CAWMGGYNEQFF	14	12	GEDVEQSLFLSVREGDSSVINCTYTDSSSTYLYWYKQEPGAGLQLLTYIFSNMDMKQDQRLTVLLNKKDKHLSLRIADTQTGDSAIYFCAESTSGSARQLTFGSGTQLTVLP	SQTIHQWPATLVQPVGSPLSLECTVEGTSNPNLYWYRQAAGRGLQLLFYSVGIGQISSEVPQNLSASRPQDRQFILSSKKLLLSDSGFYLCAWMGGYNEQFFGPGTRLTVL			DSSSTY	IFSNMDM	GTSNPN	SVGIG	0.666667	0.5	TraCDR1	4	TRA
	DRB1*0401	DRA*0101	GAD65 377-396	HKWKLSGVERANSVTWNPHK	PIT-matched	Clone_81	CAASRYSGGGADGLTF	CASSPQGGNTEAFF	16	14	DQQVKQNSPSLSVQEGRISILNCDYTNSMFDYFLWYKKYPAEGPTFLISISSIKDKNEDGRFTVFLNKSAKHLSLHIVPSQPGDSAVYFCAASRYSGGGADGLTFGKGTHLIIQP	DAGVIQSPRHEVTEMGQEVTLRCKPISGHDYLFWYRQTMMRGLELLIYFNNNVPIDDSGMPEDRFSAKMPNASFSTLKIQPSEPRDSAVYFCASSPQGGNTEAFFGQGTRLTVV			NSMFDY	ISSIKDK	SGHDY	FNNNVP	0.8	1	TraCDR1	4	TRA
	DRB1*0401	DRA*0101	GAD65 377-396	HKWKLSGVERANSVTWNPHK	PIT-matched	Clone_140	CAASNPDYKLSF	CASSFTEGNTEAFF	12	14	QQQVKQSPQSLIVQKGGISIINCAYENTAFDYFPWYQQFPGKGPALLIAIRPDVSEKKEGRFTISFNKSAKQFSLHIMDSQPGDSATYFCAASNPDYKLSFGAGTTVTVRA	KAGVTQTPRYLIKTRGQQVTLSCSPISGHRSVSWYQQTPGQGLQFLFEYFSETQRNKGNFPGRFSGRQFSNSRSEMNVSTLELGDSALYLCASSFTEGNTEAFFGQGTRLTVV			NTAFDY	IRPDVSE	SGHRS	YFSETQ	0.5	0.333333	TraCDR1	2	TRA
	DRB1*0401	DRA*0101	GAD65 273-292	LIAFTSEHSHFSLKKGAAAL	non-PIT-matched	Clone_244	CAASEPDKLIF	CASSSQGANYGYTF	11	14	QQQVKQSPQSLIVQKGGISIINCAYENTAFDYFPWYQQFPGKGPALLIAIRPDVSEKKEGRFTISFNKSAKQFSLHIMDSQPGDSATYFCAASEPDKLIFGTGTRLQVFP	EAQVTQNPRYLITVTGKKLTVTCSQNMNHEYMSWYRQDPGLGLRQIYYSMNVEVTDKGDVPEGYKVSRKEKRNFPLILESPSPNQTSLYFCASSSQGANYGYTFGSGTRLTVV			NTAFDY	IRPDVSE	MNHEY	SMNVEV	1.5	0.6	TraCDR1	3	TRA
	DRB1*0401	DRA*0101	GAD65 113-132	DVMNILLQYVVKSFDRSTKV	non-PIT-matched	Clone_839	CATDEGGSYIPTF	CASSFSGELFF	13	11	SQQGEEDPQALSIQEGENATMNCSYKTSINNLQWYRQNSGRGLVHLILIRSNEREKHSGRLRVTLDTSKKSSSLLITASRAADTASYFCATDEGGSYIPTFGRGTSLIVHP	EAGVVQSPRYKIIEKKQPVAFWCNPISGHNTLYWYRQNLGQGPELLIRYENEEAVDDSQLPKDRFSAERLKGVDSTLKIQPAELGDSAVYLCASSFSGELFFGEGSRLTVL			TSINN	IRSNERE	SGHNT	YENEEA	0.8	1.5	TraCDR1	4	TRA
	DRB1*0401	DRA*0101	IGRP 241-260	KWCANPDWIHIDTTPFAGLV	PIT-matched	Clone_855	CVVSVGTNAGKSTF	CASSFSGELFF	14	11	AQSVTQLDSHVSVSEGTPVLLRCNYSSSYSPSLFWYVQHPNKGLQLLLKYTSAATLVKGINGFEAEFKKSETSFHLTKPSAHMSDAAEYFCVVSVGTNAGKSTFGDGTTLTVKP	EAGVVQSPRYKIIEKKQPVAFWCNPISGHNTLYWYRQNLGQGPELLIRYENEEAVDDSQLPKDRFSAERLKGVDSTLKIQPAELGDSAVYLCASSFSGELFFGEGSRLTVL			SSYSPS	YTSAATLV	SGHNT	YENEEA	0.5	1	TraCDR1	3	TRA
	DRB1*0401	DRA*0101	GAD65 377-396	HKWKLSGVERANSVTWNPHK	PIT-matched	Clone_566	CAASRYSGGGADGLTF	CASSVQGGNTEAFF	16	14	DQQVKQNSPSLSVQEGRISILNCDYTNSMFDYFLWYKKYPAEGPTFLISISSIKDKNEDGRFTVFLNKSAKHLSLHIVPSQPGDSAVYFCAASRYSGGGADGLTFGKGTHLIIQP	DAGVIQSPRHEVTEMGQEVTLRCKPISGHDYLFWYRQTMMRGLELLIYFNNNVPIDDSGMPEDRFSAKMPNASFSTLKIQPSEPRDSAVYFCASSVQGGNTEAFFGQGTRLTVV			NSMFDY	ISSIKDK	SGHDY	FNNNVP	0.666667	0.5	TraCDR1	4	TRA

## Sheet: Figure 4
Figure 4A
	cloneID	junction_alpha	junction_beta	concentration	percent_proliferation	bg_subtracted_proliferation	broad_specificity	peptide_specificity	study_group	donors	isletMatch	PITmatch	traJuncLen	trbJuncLen
	Clone_2073	CAVKLQGGSEKLVF	CASKYNRGEQPQHF	0.0001	11.4	0	GAD65	GAD65 105-124	T1D	20729	FALSE	non-PIT-matched	14	14
	Clone_2073	CAVKLQGGSEKLVF	CASKYNRGEQPQHF	0.01	50.5	39.1	GAD65	GAD65 105-124	T1D	20729	FALSE	non-PIT-matched	14	14
	Clone_2073	CAVKLQGGSEKLVF	CASKYNRGEQPQHF	0.03	79.3	67.9	GAD65	GAD65 105-124	T1D	20729	FALSE	non-PIT-matched	14	14
	Clone_2073	CAVKLQGGSEKLVF	CASKYNRGEQPQHF	0.1	89.7	78.3	GAD65	GAD65 105-124	T1D	20729	FALSE	non-PIT-matched	14	14
	Clone_2073	CAVKLQGGSEKLVF	CASKYNRGEQPQHF	0.3	92	80.6	GAD65	GAD65 105-124	T1D	20729	FALSE	non-PIT-matched	14	14
	Clone_2073	CAVKLQGGSEKLVF	CASKYNRGEQPQHF	0.9	97.7	86.3	GAD65	GAD65 105-124	T1D	20729	FALSE	non-PIT-matched	14	14
	Clone_2073	CAVKLQGGSEKLVF	CASKYNRGEQPQHF	2.7	96.6	85.2	GAD65	GAD65 105-124	T1D	20729	FALSE	non-PIT-matched	14	14
	Clone_2073	CAVKLQGGSEKLVF	CASKYNRGEQPQHF	8.1	91.3	79.9	GAD65	GAD65 105-124	T1D	20729	FALSE	non-PIT-matched	14	14
	Clone_667	CAERLYGNNRLAF	CASTLLWGGDSYEQYF	0.0001	23	0	GAD65	GAD65 113-132	T1D	T1D10396	TRUE	PIT-matched	13	16
	Clone_667	CAERLYGNNRLAF	CASTLLWGGDSYEQYF	0.01	27.2	4.2	GAD65	GAD65 113-132	T1D	T1D10396	TRUE	PIT-matched	13	16
	Clone_667	CAERLYGNNRLAF	CASTLLWGGDSYEQYF	0.03	27.1	4.1	GAD65	GAD65 113-132	T1D	T1D10396	TRUE	PIT-matched	13	16
	Clone_667	CAERLYGNNRLAF	CASTLLWGGDSYEQYF	0.1	32	9	GAD65	GAD65 113-132	T1D	T1D10396	TRUE	PIT-matched	13	16
	Clone_667	CAERLYGNNRLAF	CASTLLWGGDSYEQYF	0.3	32.9	9.9	GAD65	GAD65 113-132	T1D	T1D10396	TRUE	PIT-matched	13	16
	Clone_667	CAERLYGNNRLAF	CASTLLWGGDSYEQYF	0.9	51.5	28.5	GAD65	GAD65 113-132	T1D	T1D10396	TRUE	PIT-matched	13	16
	Clone_667	CAERLYGNNRLAF	CASTLLWGGDSYEQYF	2.7	81.7	58.7	GAD65	GAD65 113-132	T1D	T1D10396	TRUE	PIT-matched	13	16
	Clone_667	CAERLYGNNRLAF	CASTLLWGGDSYEQYF	8.1	86.8	63.8	GAD65	GAD65 113-132	T1D	T1D10396	TRUE	PIT-matched	13	16
	Clone_640	CAAAGNQFYF	CASSFTYNEQFF	0.0001	19.5	0	GAD65	GAD65 113-132	T1D	26886:10573:10010	TRUE	PIT-matched	10	12
	Clone_640	CAAAGNQFYF	CASSFTYNEQFF	0.01	15.4	-4.1	GAD65	GAD65 113-132	T1D	26886:10573:10010	TRUE	PIT-matched	10	12
	Clone_640	CAAAGNQFYF	CASSFTYNEQFF	0.03	15.9	-3.6	GAD65	GAD65 113-132	T1D	26886:10573:10010	TRUE	PIT-matched	10	12
	Clone_640	CAAAGNQFYF	CASSFTYNEQFF	0.1	18.4	-1.1	GAD65	GAD65 113-132	T1D	26886:10573:10010	TRUE	PIT-matched	10	12
	Clone_640	CAAAGNQFYF	CASSFTYNEQFF	0.3	22.2	2.7	GAD65	GAD65 113-132	T1D	26886:10573:10010	TRUE	PIT-matched	10	12
	Clone_640	CAAAGNQFYF	CASSFTYNEQFF	0.9	46.8	27.3	GAD65	GAD65 113-132	T1D	26886:10573:10010	TRUE	PIT-matched	10	12
	Clone_640	CAAAGNQFYF	CASSFTYNEQFF	2.7	48	28.5	GAD65	GAD65 113-132	T1D	26886:10573:10010	TRUE	PIT-matched	10	12
	Clone_640	CAAAGNQFYF	CASSFTYNEQFF	8.1	61.9	42.4	GAD65	GAD65 113-132	T1D	26886:10573:10010	TRUE	PIT-matched	10	12
	Clone_271	CAVQAGNAGNMLTF	CASSLGVTGELFF	0.0001	18	0	GAD65	GAD65 113-132	T1D	10256:T1D6	TRUE	PIT-matched	14	13
	Clone_271	CAVQAGNAGNMLTF	CASSLGVTGELFF	0.01	21.1	3.1	GAD65	GAD65 113-132	T1D	10256:T1D6	TRUE	PIT-matched	14	13
	Clone_271	CAVQAGNAGNMLTF	CASSLGVTGELFF	0.03	23.8	5.8	GAD65	GAD65 113-132	T1D	10256:T1D6	TRUE	PIT-matched	14	13
	Clone_271	CAVQAGNAGNMLTF	CASSLGVTGELFF	0.1	31.2	13.2	GAD65	GAD65 113-132	T1D	10256:T1D6	TRUE	PIT-matched	14	13
	Clone_271	CAVQAGNAGNMLTF	CASSLGVTGELFF	0.3	47.2	29.2	GAD65	GAD65 113-132	T1D	10256:T1D6	TRUE	PIT-matched	14	13
	Clone_271	CAVQAGNAGNMLTF	CASSLGVTGELFF	0.9	53.6	35.6	GAD65	GAD65 113-132	T1D	10256:T1D6	TRUE	PIT-matched	14	13
	Clone_271	CAVQAGNAGNMLTF	CASSLGVTGELFF	2.7	67.8	49.8	GAD65	GAD65 113-132	T1D	10256:T1D6	TRUE	PIT-matched	14	13
	Clone_271	CAVQAGNAGNMLTF	CASSLGVTGELFF	8.1	80.8	62.8	GAD65	GAD65 113-132	T1D	10256:T1D6	TRUE	PIT-matched	14	13
	Clone_262	CAMEGGRYNTPLVF	CASSVNRGHNTEAFF	0.0001	20.2	0	GAD65	GAD65 113-132	T1D	T1D6	FALSE	non-PIT-matched	14	15
	Clone_262	CAMEGGRYNTPLVF	CASSVNRGHNTEAFF	0.01	25	4.8	GAD65	GAD65 113-132	T1D	T1D6	FALSE	non-PIT-matched	14	15
	Clone_262	CAMEGGRYNTPLVF	CASSVNRGHNTEAFF	0.03	27.5	7.3	GAD65	GAD65 113-132	T1D	T1D6	FALSE	non-PIT-matched	14	15
	Clone_262	CAMEGGRYNTPLVF	CASSVNRGHNTEAFF	0.1	29.2	9	GAD65	GAD65 113-132	T1D	T1D6	FALSE	non-PIT-matched	14	15
	Clone_262	CAMEGGRYNTPLVF	CASSVNRGHNTEAFF	0.3	47.1	26.9	GAD65	GAD65 113-132	T1D	T1D6	FALSE	non-PIT-matched	14	15
	Clone_262	CAMEGGRYNTPLVF	CASSVNRGHNTEAFF	0.9	80	59.8	GAD65	GAD65 113-132	T1D	T1D6	FALSE	non-PIT-matched	14	15
	Clone_262	CAMEGGRYNTPLVF	CASSVNRGHNTEAFF	2.7	84.6	64.4	GAD65	GAD65 113-132	T1D	T1D6	FALSE	non-PIT-matched	14	15
	Clone_262	CAMEGGRYNTPLVF	CASSVNRGHNTEAFF	8.1	88.4	68.2	GAD65	GAD65 113-132	T1D	T1D6	FALSE	non-PIT-matched	14	15
	Clone_904	CALSDYSGTSYGKLTF	CASSLIPYNEQFF	0.0001	22.3	0	GAD65	GAD65 113-132	HC	HC12	FALSE	non-PIT-matched	16	13
	Clone_904	CALSDYSGTSYGKLTF	CASSLIPYNEQFF	0.01	22.9	0.6	GAD65	GAD65 113-132	HC	HC12	FALSE	non-PIT-matched	16	13
	Clone_904	CALSDYSGTSYGKLTF	CASSLIPYNEQFF	0.03	22.1	-0.2	GAD65	GAD65 113-132	HC	HC12	FALSE	non-PIT-matched	16	13
	Clone_904	CALSDYSGTSYGKLTF	CASSLIPYNEQFF	0.1	21.6	-0.7	GAD65	GAD65 113-132	HC	HC12	FALSE	non-PIT-matched	16	13
	Clone_904	CALSDYSGTSYGKLTF	CASSLIPYNEQFF	0.3	27.3	5	GAD65	GAD65 113-132	HC	HC12	FALSE	non-PIT-matched	16	13
	Clone_904	CALSDYSGTSYGKLTF	CASSLIPYNEQFF	0.9	31.4	9.1	GAD65	GAD65 113-132	HC	HC12	FALSE	non-PIT-matched	16	13
	Clone_904	CALSDYSGTSYGKLTF	CASSLIPYNEQFF	2.7	53.7	31.4	GAD65	GAD65 113-132	HC	HC12	FALSE	non-PIT-matched	16	13
	Clone_904	CALSDYSGTSYGKLTF	CASSLIPYNEQFF	8.1	73.3	51	GAD65	GAD65 113-132	HC	HC12	FALSE	non-PIT-matched	16	13
	Clone_478	CAVRDMRGAGSYQLTF	CASSLGTGTGVYEQYF	0.0001	12.9	0	GAD65	GAD65 265-284	T1D	10059	FALSE	non-PIT-matched	16	16
	Clone_478	CAVRDMRGAGSYQLTF	CASSLGTGTGVYEQYF	0.01	15.6	2.7	GAD65	GAD65 265-284	T1D	10059	FALSE	non-PIT-matched	16	16
	Clone_478	CAVRDMRGAGSYQLTF	CASSLGTGTGVYEQYF	0.03	26.1	13.2	GAD65	GAD65 265-284	T1D	10059	FALSE	non-PIT-matched	16	16
	Clone_478	CAVRDMRGAGSYQLTF	CASSLGTGTGVYEQYF	0.1	68.4	55.5	GAD65	GAD65 265-284	T1D	10059	FALSE	non-PIT-matched	16	16
	Clone_478	CAVRDMRGAGSYQLTF	CASSLGTGTGVYEQYF	0.3	83.7	70.8	GAD65	GAD65 265-284	T1D	10059	FALSE	non-PIT-matched	16	16
	Clone_478	CAVRDMRGAGSYQLTF	CASSLGTGTGVYEQYF	0.9	90.3	77.4	GAD65	GAD65 265-284	T1D	10059	FALSE	non-PIT-matched	16	16
	Clone_478	CAVRDMRGAGSYQLTF	CASSLGTGTGVYEQYF	2.7	93.7	80.8	GAD65	GAD65 265-284	T1D	10059	FALSE	non-PIT-matched	16	16
	Clone_478	CAVRDMRGAGSYQLTF	CASSLGTGTGVYEQYF	8.1	82	69.1	GAD65	GAD65 265-284	T1D	10059	FALSE	non-PIT-matched	16	16
	Clone_2312	CAMREMNQAGTALIF	CASTKGGTHQPQHF	0.0001	13.7	0	GAD65	GAD65 353-372	HC	HC3	FALSE	non-PIT-matched	15	14
	Clone_2312	CAMREMNQAGTALIF	CASTKGGTHQPQHF	0.01	17.9	4.2	GAD65	GAD65 353-372	HC	HC3	FALSE	non-PIT-matched	15	14
	Clone_2312	CAMREMNQAGTALIF	CASTKGGTHQPQHF	0.03	17.4	3.7	GAD65	GAD65 353-372	HC	HC3	FALSE	non-PIT-matched	15	14
	Clone_2312	CAMREMNQAGTALIF	CASTKGGTHQPQHF	0.1	23.8	10.1	GAD65	GAD65 353-372	HC	HC3	FALSE	non-PIT-matched	15	14
	Clone_2312	CAMREMNQAGTALIF	CASTKGGTHQPQHF	0.3	33.1	19.4	GAD65	GAD65 353-372	HC	HC3	FALSE	non-PIT-matched	15	14
	Clone_2312	CAMREMNQAGTALIF	CASTKGGTHQPQHF	0.9	80.9	67.2	GAD65	GAD65 353-372	HC	HC3	FALSE	non-PIT-matched	15	14
	Clone_2312	CAMREMNQAGTALIF	CASTKGGTHQPQHF	2.7	94.4	80.7	GAD65	GAD65 353-372	HC	HC3	FALSE	non-PIT-matched	15	14
	Clone_2312	CAMREMNQAGTALIF	CASTKGGTHQPQHF	8.1	93	79.3	GAD65	GAD65 353-372	HC	HC3	FALSE	non-PIT-matched	15	14
	Clone_109	CAATTDKLIF	CASSLAYGTHRYNEQFF	0.0001	8.33	0	GAD65	GAD65 377-396	T1D	T1D8	TRUE	PIT-matched	10	17
	Clone_109	CAATTDKLIF	CASSLAYGTHRYNEQFF	0.01	12.3	3.97	GAD65	GAD65 377-396	T1D	T1D8	TRUE	PIT-matched	10	17
	Clone_109	CAATTDKLIF	CASSLAYGTHRYNEQFF	0.03	14	5.67	GAD65	GAD65 377-396	T1D	T1D8	TRUE	PIT-matched	10	17
	Clone_109	CAATTDKLIF	CASSLAYGTHRYNEQFF	0.1	15.4	7.07	GAD65	GAD65 377-396	T1D	T1D8	TRUE	PIT-matched	10	17
	Clone_109	CAATTDKLIF	CASSLAYGTHRYNEQFF	0.3	21.6	13.27	GAD65	GAD65 377-396	T1D	T1D8	TRUE	PIT-matched	10	17
	Clone_109	CAATTDKLIF	CASSLAYGTHRYNEQFF	0.9	40.1	31.77	GAD65	GAD65 377-396	T1D	T1D8	TRUE	PIT-matched	10	17
	Clone_109	CAATTDKLIF	CASSLAYGTHRYNEQFF	2.7	48.6	40.27	GAD65	GAD65 377-396	T1D	T1D8	TRUE	PIT-matched	10	17
	Clone_109	CAATTDKLIF	CASSLAYGTHRYNEQFF	8.1	41.6	33.27	GAD65	GAD65 377-396	T1D	T1D8	TRUE	PIT-matched	10	17
	Clone_578	CAVGAGYGGATNKLIF	CASSFRGGGNPYEQYF	0.0001	10.1	0	GAD65	GAD65 553-572	T1D	T1D10507	FALSE	non-PIT-matched	16	16
	Clone_578	CAVGAGYGGATNKLIF	CASSFRGGGNPYEQYF	0.01	13.5	3.4	GAD65	GAD65 553-572	T1D	T1D10507	FALSE	non-PIT-matched	16	16
	Clone_578	CAVGAGYGGATNKLIF	CASSFRGGGNPYEQYF	0.03	16.5	6.4	GAD65	GAD65 553-572	T1D	T1D10507	FALSE	non-PIT-matched	16	16
	Clone_578	CAVGAGYGGATNKLIF	CASSFRGGGNPYEQYF	0.1	18.5	8.4	GAD65	GAD65 553-572	T1D	T1D10507	FALSE	non-PIT-matched	16	16
	Clone_578	CAVGAGYGGATNKLIF	CASSFRGGGNPYEQYF	0.3	22.3	12.2	GAD65	GAD65 553-572	T1D	T1D10507	FALSE	non-PIT-matched	16	16
	Clone_578	CAVGAGYGGATNKLIF	CASSFRGGGNPYEQYF	0.9	24.3	14.2	GAD65	GAD65 553-572	T1D	T1D10507	FALSE	non-PIT-matched	16	16
	Clone_578	CAVGAGYGGATNKLIF	CASSFRGGGNPYEQYF	2.7	20.8	10.7	GAD65	GAD65 553-572	T1D	T1D10507	FALSE	non-PIT-matched	16	16
	Clone_578	CAVGAGYGGATNKLIF	CASSFRGGGNPYEQYF	8.1	15.7	5.6	GAD65	GAD65 553-572	T1D	T1D10507	FALSE	non-PIT-matched	16	16
	Clone_855	CVVSVGTNAGKSTF	CASSFSGELFF	0.0001	15	0	IGRP	IGRP 241-260	HC	HC7	TRUE	PIT-matched	14	11
	Clone_855	CVVSVGTNAGKSTF	CASSFSGELFF	0.01	55.7	40.7	IGRP	IGRP 241-260	HC	HC7	TRUE	PIT-matched	14	11
	Clone_855	CVVSVGTNAGKSTF	CASSFSGELFF	0.03	77.2	62.2	IGRP	IGRP 241-260	HC	HC7	TRUE	PIT-matched	14	11
	Clone_855	CVVSVGTNAGKSTF	CASSFSGELFF	0.1	82.2	67.2	IGRP	IGRP 241-260	HC	HC7	TRUE	PIT-matched	14	11
	Clone_855	CVVSVGTNAGKSTF	CASSFSGELFF	0.3	88.4	73.4	IGRP	IGRP 241-260	HC	HC7	TRUE	PIT-matched	14	11
	Clone_855	CVVSVGTNAGKSTF	CASSFSGELFF	0.9	89.7	74.7	IGRP	IGRP 241-260	HC	HC7	TRUE	PIT-matched	14	11
	Clone_855	CVVSVGTNAGKSTF	CASSFSGELFF	2.7	88.2	73.2	IGRP	IGRP 241-260	HC	HC7	TRUE	PIT-matched	14	11
	Clone_855	CVVSVGTNAGKSTF	CASSFSGELFF	8.1	64.4	49.4	IGRP	IGRP 241-260	HC	HC7	TRUE	PIT-matched	14	11
	Clone_971	CAVEDLNQAGTALIF	CASSLALGQGNQQFF	0.0001	18.1	0	IGRP	IGRP 241-260	T1D	T1D4	FALSE	non-PIT-matched	15	15
	Clone_971	CAVEDLNQAGTALIF	CASSLALGQGNQQFF	0.01	22	3.9	IGRP	IGRP 241-260	T1D	T1D4	FALSE	non-PIT-matched	15	15
	Clone_971	CAVEDLNQAGTALIF	CASSLALGQGNQQFF	0.03	21.5	3.4	IGRP	IGRP 241-260	T1D	T1D4	FALSE	non-PIT-matched	15	15
	Clone_971	CAVEDLNQAGTALIF	CASSLALGQGNQQFF	0.1	33.3	15.2	IGRP	IGRP 241-260	T1D	T1D4	FALSE	non-PIT-matched	15	15
	Clone_971	CAVEDLNQAGTALIF	CASSLALGQGNQQFF	0.3	36.5	18.4	IGRP	IGRP 241-260	T1D	T1D4	FALSE	non-PIT-matched	15	15
	Clone_971	CAVEDLNQAGTALIF	CASSLALGQGNQQFF	0.9	44.2	26.1	IGRP	IGRP 241-260	T1D	T1D4	FALSE	non-PIT-matched	15	15
	Clone_971	CAVEDLNQAGTALIF	CASSLALGQGNQQFF	2.7	59.7	41.6	IGRP	IGRP 241-260	T1D	T1D4	FALSE	non-PIT-matched	15	15
	Clone_971	CAVEDLNQAGTALIF	CASSLALGQGNQQFF	8.1	47	28.9	IGRP	IGRP 241-260	T1D	T1D4	FALSE	non-PIT-matched	15	15
	Clone_896	CAVNPNQAGTALIF	CASAPQEAQPQHF	0.0001	18.5	0	IGRP	IGRP 241-260	HC	HC12	TRUE	PIT-matched	14	13
	Clone_896	CAVNPNQAGTALIF	CASAPQEAQPQHF	0.01	18.6	0.1	IGRP	IGRP 241-260	HC	HC12	TRUE	PIT-matched	14	13
	Clone_896	CAVNPNQAGTALIF	CASAPQEAQPQHF	0.03	18.8	0.3	IGRP	IGRP 241-260	HC	HC12	TRUE	PIT-matched	14	13
	Clone_896	CAVNPNQAGTALIF	CASAPQEAQPQHF	0.1	24.7	6.2	IGRP	IGRP 241-260	HC	HC12	TRUE	PIT-matched	14	13
	Clone_896	CAVNPNQAGTALIF	CASAPQEAQPQHF	0.3	26.1	7.6	IGRP	IGRP 241-260	HC	HC12	TRUE	PIT-matched	14	13
	Clone_896	CAVNPNQAGTALIF	CASAPQEAQPQHF	0.9	27	8.5	IGRP	IGRP 241-260	HC	HC12	TRUE	PIT-matched	14	13
	Clone_896	CAVNPNQAGTALIF	CASAPQEAQPQHF	2.7	29	10.5	IGRP	IGRP 241-260	HC	HC12	TRUE	PIT-matched	14	13
	Clone_896	CAVNPNQAGTALIF	CASAPQEAQPQHF	8.1	43	24.5	IGRP	IGRP 241-260	HC	HC12	TRUE	PIT-matched	14	13
	Clone_5	CAVRDSFSGGYQKVTF	CASSPLAGAWSYEQYF	0.0001	9.03	0	IGRP	IGRP 305-324	HC	HC5	FALSE	non-PIT-matched	16	16
	Clone_5	CAVRDSFSGGYQKVTF	CASSPLAGAWSYEQYF	0.01	12.4	3.37	IGRP	IGRP 305-324	HC	HC5	FALSE	non-PIT-matched	16	16
	Clone_5	CAVRDSFSGGYQKVTF	CASSPLAGAWSYEQYF	0.03	15.7	6.67	IGRP	IGRP 305-324	HC	HC5	FALSE	non-PIT-matched	16	16
	Clone_5	CAVRDSFSGGYQKVTF	CASSPLAGAWSYEQYF	0.1	61.8	52.77	IGRP	IGRP 305-324	HC	HC5	FALSE	non-PIT-matched	16	16

## Sheet: Figure 5
Figure 5A										Figure 5B-D
	gene	junction	vdjdb.score	juncLen	sum	NoEpitopes	hydro	group			gene	junction	vdjdb.score	juncLen	sum	NoEpitopes	hydro	group	CDR3.IMGT	N.REGION	N1.REGION	CDR3	Nregion
	TRA	AQGLLTGGGNKLTF	0	14	1	one	0.262857	oneSpecificity			TRA	AQGLLTGGGNKLTF	0	14	1	one	0.262857	oneSpecificity	NA	NA	NA	NA	NA
	TRA	ASMFSGGGNEKFTF	0	14	1	one	0.202857	oneSpecificity			TRA	ASMFSGGGNEKFTF	0	14	1	one	0.202857	oneSpecificity	NA	NA	NA	NA	NA
	TRA	ASMYKGGGNEKFTF	0	14	1	one	0.0421429	oneSpecificity			TRA	ASMYKGGGNEKFTF	0	14	1	one	0.0421429	oneSpecificity	NA	NA	NA	NA	NA
	TRA	CAAAASGGSYIPTF	3	14	1	one	0.447857	oneSpecificity			TRA	CAAAASGGSYIPTF	3	14	1	one	0.447857	oneSpecificity	gctgccgccgcatcaggaggaagctacatacctaca	ccgcc		36	5
	TRA	CAAAAYNQGGKLIF	0	14	1	one	0.320714	oneSpecificity			TRA	CAAAAYNQGGKLIF	0	14	1	one	0.320714	oneSpecificity	gctgccgccgcctataaccagggaggaaagcttatc	ccgccgcc		36	8
	TRA	CAAADDKIIF	0	10	1	one	0.28	oneSpecificity			TRA	CAAADDKIIF	0	10	1	one	0.28	oneSpecificity	gccgccgccgatgacaagatcatc	ccgcc		24	5
	TRA	CAAAFSGGGADGLTF	0	15	1	one	0.466667	oneSpecificity			TRA	CAAAFSGGGADGLTF	0	15	1	one	0.466667	oneSpecificity	gcagcagccttctcaggaggaggtgctgacggactcacc	gccttc		39	6
	TRA	CAAAGAGSYQLTF	0	13	1	one	0.396923	oneSpecificity			TRA	CAAAGAGSYQLTF	0	13	1	one	0.396923	oneSpecificity	gccgccgccggggctgggagttaccaactcact	ccgcc		33	5
	TRA	CAAAGGGNKLTF	0	12	1	one	0.2925	oneSpecificity			TRA	CAAAGGGNKLTF	0	12	1	one	0.2925	oneSpecificity	gctgccgccggaggaggaaacaaactcacc	gccgcc		30	6
	TRA	CAAAGGTSYGKLTF	0	14	1	one	0.308571	oneSpecificity			TRA	CAAAGGTSYGKLTF	0	14	1	one	0.308571	oneSpecificity	gctgccgctggtggtactagctatggaaagctgaca	cc		36	2
	TRA	CAAAGGVYSGGGADGLTF	0	18	1	one	0.450556	oneSpecificity			TRA	CAAAGGVYSGGGADGLTF	0	18	1	one	0.450556	oneSpecificity	gccgccgccggcggcgtgtattcaggaggaggtgctgacggactcacc	ccgccggcggcg		48	12
	TRA	CAAAGNKLTF	0	10	1	one	0.255	oneSpecificity			TRA	CAAAGNKLTF	0	10	1	one	0.255	oneSpecificity	gcagcagccggcaacaagctaact	gcc		24	3
	TRA	CAAAGRGEIGNMLTF	0	15	1	one	0.250667	oneSpecificity			TRA	CAAAGRGEIGNMLTF	0	15	1	one	0.250667	oneSpecificity	gcagcagccggcagaggcgagatcggcaacatgctcacc	gccggcagaggcgagatc		39	18
	TRA	CAAAGSQGNLIF	0	12	1	one	0.410833	oneSpecificity			TRA	CAAAGSQGNLIF	0	12	1	one	0.410833	oneSpecificity	gcagcagccggaagccaaggaaatctcatc	gcc		30	3
	TRA	CAAAGVGAAGNKLTF	0	15	1	one	0.388667	oneSpecificity			TRA	CAAAGVGAAGNKLTF	0	15	1	one	0.388667	oneSpecificity	gcagcagccggcgtgggcgctgcaggcaacaagctaact	gccggcgtgggc		39	12
	TRA	CAAAHSNSGYALNF	0	14	1	one	0.245714	oneSpecificity			TRA	CAAAHSNSGYALNF	0	14	1	one	0.245714	oneSpecificity	gcagcagcccactcaaattccgggtatgcactcaac	gccc		36	4
	TRA	CAAAIQGAQKLVF	0	13	1	one	0.366154	oneSpecificity			TRA	CAAAIQGAQKLVF	0	13	1	one	0.366154	oneSpecificity	gctgccgccattcagggagcccagaagctggta	ccgcc		33	5
	TRA	CAAAKEPTNTGNQFYF	0	16	1	one	0.04	oneSpecificity			TRA	CAAAKEPTNTGNQFYF	0	16	1	one	0.04	oneSpecificity	gcagcagccaaggagcccaccaacaccggtaaccagttctat	gccaaggagcccacc		42	15
	TRA	CAAAKGAQKLVF	0	12	1	one	0.2275	oneSpecificity			TRA	CAAAKGAQKLVF	0	12	1	one	0.2275	oneSpecificity	gcagcagccaagggagcccagaagctggta	gcca		30	4
	TRA	CAAALYNNAGNMLTF	0	15	1	one	0.338	oneSpecificity			TRA	CAAALYNNAGNMLTF	0	15	1	one	0.338	oneSpecificity	gctgccgccctgtacaataatgcaggcaacatgctcacc	ccgccctgtac		39	11
	TRA	CAAAPSTSGTYKYIF	0	15	1	one	0.258667	oneSpecificity			TRA	CAAAPSTSGTYKYIF	0	15	1	one	0.258667	oneSpecificity	gcagcagcccccagcacctcaggaacctacaaatacatc	gcccccagc		39	9
	TRA	CAAAQETSGSRLTF	0	14	1	one	0.0214286	oneSpecificity			TRA	CAAAQETSGSRLTF	0	14	1	one	0.0214286	oneSpecificity	NA	NA	NA	NA	NA
	TRA	CAAAQGGSEKLVF	0	13	1	one	0.243846	oneSpecificity			TRA	CAAAQGGSEKLVF	0	13	1	one	0.243846	oneSpecificity	gctgccgcccagggcggatctgaaaagctggtc	ccgcc		33	5
	TRA	CAAARIDSSYKLIF	0	14	1	one	0.152143	oneSpecificity			TRA	CAAARIDSSYKLIF	0	14	1	one	0.152143	oneSpecificity	gcagcagccagaatcgatagcagctataaattgatc	gccagaatc		36	9
	TRA	CAAARVGGSQGNLIF	0	15	1	one	0.264	oneSpecificity			TRA	CAAARVGGSQGNLIF	0	15	1	one	0.264	oneSpecificity	gctgccgccagagtgggaggaagccaaggaaatctcatc	ccgccagagtg		39	11
	TRA	CAAASGGTSYGKLTF	0	15	1	one	0.276	oneSpecificity			TRA	CAAASGGTSYGKLTF	0	15	1	one	0.276	oneSpecificity	gccgccgccagcggtggtactagctatggaaagctgaca	ccgccagc		39	8
	TRA	CAAASGSARQLTF	0	13	1	one	0.131538	oneSpecificity			TRA	CAAASGSARQLTF	0	13	1	one	0.131538	oneSpecificity	gctgccgcctctggttctgcaaggcaactgacc	ccgcc		33	5
	TRA	CAAASGYGQNFVF	0	13	1	one	0.386154	oneSpecificity			TRA	CAAASGYGQNFVF	0	13	1	one	0.386154	oneSpecificity	gctgccgccagcggctatggtcagaattttgtc	ccgccagcgg		33	10
	TRA	CAAASNFGNEKLTF	0	14	1	one	0.145714	oneSpecificity			TRA	CAAASNFGNEKLTF	0	14	1	one	0.145714	oneSpecificity	gcagcagcctctaactttggaaatgagaaattaacc	gcc		36	3
	TRA	CAAATDSWGKLQF	0	13	1	one	0.17	oneSpecificity			TRA	CAAATDSWGKLQF	0	13	1	one	0.17	oneSpecificity	NA	NA	NA	NA	NA
	TRA	CAAAYGGTSYGKLTF	0	15	1	one	0.305333	oneSpecificity			TRA	CAAAYGGTSYGKLTF	0	15	1	one	0.305333	oneSpecificity	gcagcagcctacggtggtactagctatggaaagctgaca	gcctac		39	6
	TRA	CAAAYGQNFVF	0	11	1	one	0.429091	oneSpecificity			TRA	CAAAYGQNFVF	0	11	1	one	0.429091	oneSpecificity	gcagcagcctatggtcagaattttgtc	gc		27	2
	TRA	CAAAYNNDMRF	0	11	1	one	-0.0681818	oneSpecificity			TRA	CAAAYNNDMRF	0	11	1	one	-0.0681818	oneSpecificity	gcagcagcctacaacaatgacatgcgc	gcctac		27	6
	TRA	CAAAYYGNNRLAF	0	13	1	one	0.148462	oneSpecificity			TRA	CAAAYYGNNRLAF	0	13	1	one	0.148462	oneSpecificity	gcagcagcctactatgggaacaacagactcgct	gcct		33	4
	TRA	CAACAEYGNKLVF	0	13	1	one	0.268462	oneSpecificity			TRA	CAACAEYGNKLVF	0	13	1	one	0.268462	oneSpecificity	gcagcctgcgccgaatatggaaacaaactggtc	cctgcgcc		33	8
	TRA	CAACISGGYQKVTF	0	14	1	one	0.293571	oneSpecificity			TRA	CAACISGGYQKVTF	0	14	1	one	0.293571	oneSpecificity	gcagcctgcatctctgggggttaccagaaagttacc	gcctgcatc		36	9
	TRA	CAACNNAGNMLTF	0	13	1	one	0.263077	oneSpecificity			TRA	CAACNNAGNMLTF	0	13	1	one	0.263077	oneSpecificity	gctgcctgcaataatgcaggcaacatgctcacc	cctgc		33	5
	TRA	CAACRRAGKSTF	0	12	1	one	-0.223333	oneSpecificity			TRA	CAACRRAGKSTF	0	12	1	one	-0.223333	oneSpecificity	gcagcctgcagaagagcaggcaaatcaacc	cctgcagaaga		30	11
	TRA	CAACYNTDKLIF	0	12	1	one	0.206667	oneSpecificity			TRA	CAACYNTDKLIF	0	12	1	one	0.206667	oneSpecificity	gcagcatgctataacaccgacaagctcatc	tgc		30	3
	TRA	CAADATSGTYKYIF	0	14	1	one	0.217143	oneSpecificity			TRA	CAADATSGTYKYIF	0	14	1	one	0.217143	oneSpecificity	gcagcagacgccacctcaggaacctacaaatacatc	gacgcc		36	6
	TRA	CAADEESGGSYIPTF	0	15	1	one	0.176667	oneSpecificity			TRA	CAADEESGGSYIPTF	0	15	1	one	0.176667	oneSpecificity	gccgccgacgaggagtcaggaggaagctacatacctaca	ccgacgaggag		39	11
	TRA	CAADGGATNKLIF	0	13	1	one	0.27	oneSpecificity			TRA	CAADGGATNKLIF	0	13	1	one	0.27	oneSpecificity	gctgccgacggcggtgctacaaacaagctcatc	ccgac		33	5
	TRA	CAADGNAGKSTF	0	12	1	one	0.0741667	oneSpecificity			TRA	CAADGNAGKSTF	0	12	1	one	0.0741667	oneSpecificity	gctgccgacggcaatgcaggcaaatcaacc	ccgacgg		30	7
	TRA	CAADGNQFYF	0	10	1	one	0.212	oneSpecificity			TRA	CAADGNQFYF	0	10	1	one	0.212	oneSpecificity	gccgccgacggtaaccagttctat	ccga		24	4
	TRA	CAADGVWRYGQNFVF	0	15	1	one	0.202667	oneSpecificity			TRA	CAADGVWRYGQNFVF	0	15	1	one	0.202667	oneSpecificity	gcagcagacggcgtgtggagatatggtcagaattttgtc	gacggcgtgtggaga		39	15
	TRA	CAADHGSGNTGKLIF	0	15	1	one	0.186	oneSpecificity			TRA	CAADHGSGNTGKLIF	0	15	1	one	0.186	oneSpecificity	gctgccgaccacggctctggcaacacaggcaaactaatc	ccgaccac		39	8
	TRA	CAADLDNYGQNFVF	0	14	1	one	0.184286	oneSpecificity			TRA	CAADLDNYGQNFVF	0	14	1	one	0.184286	oneSpecificity	gccgccgacctggataactatggtcagaattttgtc	ccgacct		36	7
	TRA	CAADLGDSSYKLIF	0	14	1	one	0.235714	oneSpecificity			TRA	CAADLGDSSYKLIF	0	14	1	one	0.235714	oneSpecificity	gccgccgacctgggcgatagcagctataaattgatc	ccgacctgggc		36	11
	TRA	CAADLQNFVF	0	10	1	one	0.352	oneSpecificity			TRA	CAADLQNFVF	0	10	1	one	0.352	oneSpecificity	gctgccgacctgcagaattttgtc	ccgacctg		24	8
	TRA	CAADLQTGANNLFF	0	14	1	one	0.269286	oneSpecificity			TRA	CAADLQTGANNLFF	0	14	1	one	0.269286	oneSpecificity	gcagcagacctgcaaactggggcaaacaacctcttc	gacctg		36	6
	TRA	CAADNAGNMLTF	0	12	1	one	0.250833	oneSpecificity			TRA	CAADNAGNMLTF	0	12	1	one	0.250833	oneSpecificity	gctgccgacaatgcaggcaacatgctcacc	gccgac		30	6
	TRA	CAADNARLMF	0	10	1	one	0.083	oneSpecificity			TRA	CAADNARLMF	0	10	1	one	0.083	oneSpecificity	gccgccgacaatgccagactcatg	ccg		24	3
	TRA	CAADNNAGNMLTF	0	13	1	one	0.171538	oneSpecificity			TRA	CAADNNAGNMLTF	0	13	1	one	0.171538	oneSpecificity	gcagccgacaataatgcaggcaacatgctcacc	ccgac		33	5
	TRA	CAADNNDMRF	0	10	1	one	-0.253	oneSpecificity			TRA	CAADNNDMRF	0	10	1	one	-0.253	oneSpecificity	gcagccgacaacaatgacatgcgc	ccgac		24	5
	TRA	CAADNQGGKLIF	1	12	1	one	0.174167	oneSpecificity			TRA	CAADNQGGKLIF	1	12	1	one	0.174167	oneSpecificity	gcagccgacaaccagggaggaaagcttatc	ccgac		30	5
	TRA	CAADNSGGYQKVTF	0	14	1	one	0.0542857	oneSpecificity			TRA	CAADNSGGYQKVTF	0	14	1	one	0.0542857	oneSpecificity	gctgccgacaattctgggggttaccagaaagttacc	ccgac		36	5
	TRA	CAADNTGTASKLTF	0	14	1	one	0.0978571	oneSpecificity			TRA	CAADNTGTASKLTF	0	14	1	one	0.0978571	oneSpecificity	gcagcagacaataccggcactgccagtaaactcacc	gac		36	3
	TRA	CAADPGFQKLVF	0	12	1	one	0.283333	oneSpecificity			TRA	CAADPGFQKLVF	0	12	1	one	0.283333	oneSpecificity	gccgccgaccccggctttcagaaacttgta	ccgacccc		30	8
	TRA	CAADPLHLNAGGTSYGKLTF	0	20	1	one	0.224	oneSpecificity			TRA	CAADPLHLNAGGTSYGKLTF	0	20	1	one	0.224	oneSpecificity	gctgccgaccccctgcacctgaatgctggtggtactagctatggaaagctgaca	ccgaccccctgcacctg		54	17
	TRA	CAADQTGANNLFF	0	13	1	one	0.208462	oneSpecificity			TRA	CAADQTGANNLFF	0	13	1	one	0.208462	oneSpecificity	gctgccgaccaaactggggcaaacaacctcttc	ccgac		33	5
	TRA	CAADSDSWGKLQF	0	13	1	one	0.0430769	oneSpecificity			TRA	CAADSDSWGKLQF	0	13	1	one	0.0430769	oneSpecificity	NA	NA	NA	NA	NA
	TRA	CAADSGAGSYQLTF	0	14	1	one	0.247143	oneSpecificity			TRA	CAADSGAGSYQLTF	0	14	1	one	0.247143	oneSpecificity	gctgccgactctggggctgggagttaccaactcact	ccg		36	3
	TRA	CAADSGGSNYKLTF	0	14	1	one	0.100714	oneSpecificity			TRA	CAADSGGSNYKLTF	0	14	1	one	0.100714	oneSpecificity	gcagcagacagtggaggtagcaactataaactgaca	gac		36	3
	TRA	CAADSGNTPLVF	0	12	1	one	0.295833	oneSpecificity			TRA	CAADSGNTPLVF	0	12	1	one	0.295833	oneSpecificity	gctgccgactcaggaaacacacctcttgtc	ccgac		30	5
	TRA	CAADSGTYKYIF	0	12	1	one	0.205833	oneSpecificity			TRA	CAADSGTYKYIF	0	12	1	one	0.205833	oneSpecificity	gccgccgactcaggaacctacaaatacatc	ccga		30	4
	TRA	CAADSGYALNF	0	11	1	one	0.298182	oneSpecificity			TRA	CAADSGYALNF	0	11	1	one	0.298182	oneSpecificity	gcagcagactccgggtatgcactcaac	gac		27	3
	TRA	CAADSHGSSNTGKLIF	0	16	1	one	0.121875	oneSpecificity			TRA	CAADSHGSSNTGKLIF	0	16	1	one	0.121875	oneSpecificity	gcagcagacagccacggcagcagcaacacaggcaaactaatc	gacagccacggcagc		42	15
	TRA	CAADSNARFMF	0	11	1	one	0.0709091	oneSpecificity			TRA	CAADSNARFMF	0	11	1	one	0.0709091	oneSpecificity	NA	NA	NA	NA	NA
	TRA	CAADSNARLMF	0	11	1	one	0.0590909	oneSpecificity			TRA	CAADSNARLMF	0	11	1	one	0.0590909	oneSpecificity	gcagccgacagcaatgccagactcatg	ccgacag		27	7
	TRA	CAADSSNTGKLIF	0	13	1	one	0.157692	oneSpecificity			TRA	CAADSSNTGKLIF	0	13	1	one	0.157692	oneSpecificity	gcagcagacagcagcaacacaggcaaactaatc	gacagc		33	6
	TRA	CAADSSTSGTYKYIF	0	15	1	one	0.137333	oneSpecificity			TRA	CAADSSTSGTYKYIF	0	15	1	one	0.137333	oneSpecificity	gcagcagacagcagcacctcaggaacctacaaatacatc	gacagcagc		39	9
	TRA	CAADSSYKLIF	0	11	1	one	0.241818	oneSpecificity			TRA	CAADSSYKLIF	0	11	1	one	0.241818	oneSpecificity	gccgccgatagcagctataaattgatc	cc		27	2
	TRA	CAADTITSSLHGGTSYGKLTF	0	21	1	one	0.208571	oneSpecificity			TRA	CAADTITSSLHGGTSYGKLTF	0	21	1	one	0.208571	oneSpecificity	gctgccgacaccatcaccagcagcctgcacggtggtactagctatggaaagctgaca	ccgacaccatcaccagcagcctgcac		57	26
	TRA	CAADTLLNAGGTSYGKLTF	3	19	1	one	0.247895	oneSpecificity			TRA	CAADTLLNAGGTSYGKLTF	3	19	1	one	0.247895	oneSpecificity	gcagcagacaccctgctgaatgctggtggtactagctatggaaagctgaca	gacaccctgctg		51	12
	TRA	CAADYSGAGSYQLTF	0	15	1	one	0.248	oneSpecificity			TRA	CAADYSGAGSYQLTF	0	15	1	one	0.248	oneSpecificity	gctgccgactactctggggctgggagttaccaactcact	ccgac		39	5
	TRA	CAADYTGNQFYF	0	12	1	one	0.194167	oneSpecificity			TRA	CAADYTGNQFYF	0	12	1	one	0.194167	oneSpecificity	gcagcagactacaccggtaaccagttctat	gact		30	4
	TRA	CAAEAGNHRGSTLGRLYF	2	18	1	one	-0.00277778	oneSpecificity			TRA	CAAEAGNHRGSTLGRLYF	2	18	1	one	-0.0027778	oneSpecificity	gcagcagaggccggcaaccacagaggctcaaccctggggaggctatac	gaggccggcaacc		48	13
	TRA	CAAEDAGGTSYGKLTF	0	16	1	one	0.1675	oneSpecificity			TRA	CAAEDAGGTSYGKLTF	0	16	1	one	0.1675	oneSpecificity	gcagcagaggacgctggtggtactagctatggaaagctgaca	gaggac		42	6
	TRA	CAAEDNTDKLIF	3	12	1	one	0.0241667	oneSpecificity			TRA	CAAEDNTDKLIF	3	12	1	one	0.0241667	oneSpecificity	gcagcagaggacaacaccgacaagctcatc	gaggac		30	6
	TRA	CAAEETSYDKVIF	0	13	1	one	0.102308	oneSpecificity			TRA	CAAEETSYDKVIF	0	13	1	one	0.102308	oneSpecificity	gcagcagaggagacctcctacgacaaggtgata	gaggag		33	6
	TRA	CAAEGAQKLVF	0	11	1	one	0.260909	oneSpecificity			TRA	CAAEGAQKLVF	0	11	1	one	0.260909	oneSpecificity	gcagcagagggagcccagaagctggta	g		27	1
	TRA	CAAEGGGGNKLTF	2	13	1	one	0.202308	oneSpecificity			TRA	CAAEGGGGNKLTF	2	13	1	one	0.202308	oneSpecificity	gcagcagagggcggaggaggaaacaaactcacc	gagggc		33	6
	TRA	CAAEGNEAGNMLTF	0	14	1	one	0.207857	oneSpecificity			TRA	CAAEGNEAGNMLTF	0	14	1	one	0.207857	oneSpecificity	gcagcagagggcaacgaggcaggcaacatgctcacc	gagggcaacgag		36	12
	TRA	CAAEGNTPLVF	0	11	1	one	0.353636	oneSpecificity			TRA	CAAEGNTPLVF	0	11	1	one	0.353636	oneSpecificity	gcagcagagggaaacacacctcttgtc	gag		27	3
	TRA	CAAEGSFQKLVF	0	12	1	one	0.271667	oneSpecificity			TRA	CAAEGSFQKLVF	0	12	1	one	0.271667	oneSpecificity	gcagcagagggcagctttcagaaacttgta	gagggca		30	7
	TRA	CAAEGTDDMRF	0	11	1	one	-0.116364	oneSpecificity			TRA	CAAEGTDDMRF	0	11	1	one	-0.116364	oneSpecificity	gccgccgagggcaccgacgacatgcgc	ccgagggcaccgac		27	14
	TRA	CAAEGTYKYIF	0	11	1	one	0.255455	oneSpecificity			TRA	CAAEGTYKYIF	0	11	1	one	0.255455	oneSpecificity	gctgccgagggaacctacaaatacatc	ccgag		27	5
	TRA	CAAEGYGGSQGNLIF	0	15	1	one	0.319333	oneSpecificity			TRA	CAAEGYGGSQGNLIF	0	15	1	one	0.319333	oneSpecificity	gctgccgagggctatggaggaagccaaggaaatctcatc	ccgagggc		39	8
	TRA	CAAEINAGGTSYGKLTF	0	17	1	one	0.245882	oneSpecificity			TRA	CAAEINAGGTSYGKLTF	0	17	1	one	0.245882	oneSpecificity	gccgccgagatcaatgctggtggtactagctatggaaagctgaca	ccgagatc		45	8
	TRA	CAAENNNDMRF	0	11	1	one	-0.286364	oneSpecificity			TRA	CAAENNNDMRF	0	11	1	one	-0.286364	oneSpecificity	gcagcagagaataacaatgacatgcgc	gag		27	3
	TRA	CAAENQGGKLIF	3	12	1	one	0.1875	oneSpecificity			TRA	CAAENQGGKLIF	3	12	1	one	0.1875	oneSpecificity	gcagcagagaaccagggaggaaagcttatc	gag		30	3
	TRA	CAAENTDKLIF	0	11	1	one	0.108182	oneSpecificity			TRA	CAAENTDKLIF	0	11	1	one	0.108182	oneSpecificity	gctgccgagaacaccgacaagctcatc	gccgag		27	6
	TRA	CAAEPLVF	0	8	1	one	0.53	oneSpecificity			TRA	CAAEPLVF	0	8	1	one	0.53	oneSpecificity	gcagcagagcctcttgtc	gag		18	3
	TRA	CAAERDDKIIF	0	11	1	one	-0.0990909	oneSpecificity			TRA	CAAERDDKIIF	0	11	1	one	-0.0990909	oneSpecificity	gcagcagagagagatgacaagatcatc	gag		27	3
	TRA	CAAERSNDYKLSF	0	13	1	one	-0.213077	oneSpecificity			TRA	CAAERSNDYKLSF	0	13	1	one	-0.213077	oneSpecificity	gctgccgagagatctaacgactacaagctcagc	ccgagaga		33	8
	TRA	CAAESGATNKLIF	0	13	1	one	0.231538	oneSpecificity			TRA	CAAESGATNKLIF	0	13	1	one	0.231538	oneSpecificity	gcagcagagagcggtgctacaaacaagctcatc	gaga		33	4
	TRA	CAAESTYNTDKLIF	0	14	1	one	0.0871429	oneSpecificity			TRA	CAAESTYNTDKLIF	0	14	1	one	0.0871429	oneSpecificity	gcagcagagagcacctataacaccgacaagctcatc	gagagcacc		36	9
	TRA	CAAETGANNLFF	0	12	1	one	0.31	oneSpecificity			TRA	CAAETGANNLFF	0	12	1	one	0.31	oneSpecificity	gcagcagagactggggcaaacaacctcttc	gag		30	3
	TRA	CAAETGSRLTF	0	11	1	one	0.0645455	oneSpecificity			TRA	CAAETGSRLTF	0	11	1	one	0.0645455	oneSpecificity	NA	NA	NA	NA	NA
	TRA	CAAETTSGTYKYIF	0	14	1	one	0.180714	oneSpecificity			TRA	CAAETTSGTYKYIF	0	14	1	one	0.180714	oneSpecificity	gctgccgagactacctcaggaacctacaaatacatc	ccgag		36	5
	TRA	CAAEVMGDYKLSF	0	13	1	one	0.224615	oneSpecificity			TRA	CAAEVMGDYKLSF	0	13	1	one	0.224615	oneSpecificity	gcagcagaggtgatgggcgactacaagctcagc	gaggtgatggg		33	11
	TRA	CAAEVVSSGSARQLTF	0	16	1	one	0.145625	oneSpecificity			TRA	CAAEVVSSGSARQLTF	0	16	1	one	0.145625	oneSpecificity	gccgccgaggtggtgtcttctggttctgcaaggcaactgacc	ccgaggtggtg		42	11
	TRA	CAAEYNFNKFYF	0	12	1	one	0.151667	oneSpecificity			TRA	CAAEYNFNKFYF	0	12	1	one	0.151667	oneSpecificity	gctgccgagtacaacttcaacaaattttac	ccgag		30	5
	TRA	CAAEYNQGGKLIF	0	13	1	one	0.193077	oneSpecificity			TRA	CAAEYNQGGKLIF	0	13	1	one	0.193077	oneSpecificity	gctgccgagtataaccagggaggaaagcttatc	ccgag		33	5
	TRA	CAAFESNDYKLSF	0	13	1	one	0.0730769	oneSpecificity			TRA	CAAFESNDYKLSF	0	13	1	one	0.0730769	oneSpecificity	gctgccttcgagtctaacgactacaagctcagc	ccttcgag		33	8
	TRA	CAAFFKTQGGSEKLVF	0	16	1	one	0.21125	oneSpecificity			TRA	CAAFFKTQGGSEKLVF	0	16	1	one	0.21125	oneSpecificity	gccgccttcttcaagactcagggcggatctgaaaagctggtc	ccttcttcaag		42	11
	TRA	CAAFGAAGNKLTF	0	13	1	one	0.372308	oneSpecificity			TRA	CAAFGAAGNKLTF	0	13	1	one	0.372308	oneSpecificity	gccgccttcggcgctgcaggcaacaagctaact	ccttcggc		33	8
	TRA	CAAFGAGNMLTF	0	12	1	one	0.53	oneSpecificity			TRA	CAAFGAGNMLTF	0	12	1	one	0.53	oneSpecificity	gcagcattcggcgcaggcaacatgctcacc	ttcggc		30	6
											TRA	CAAFGGSYIPTF	0	12	1	one	0.533333	oneSpecificity	gcagcattcggaggaagctacatacctaca	ttc		30	3
											TRA	CAAFKAAGNKLTF	0	13	1	one	0.22	oneSpecificity	gctgccttcaaagctgcaggcaacaagctaact	cct		33	3
											TRA	CAAFKPNTGNQFYF	0	14	1	one	0.142857	oneSpecificity	gcagcattcaagcccaacaccggtaaccagttctat	ttcaagccc		36	9
											TRA	CAAFLPMNTGFQKLTF	0	16	1	one	0.326875	oneSpecificity	NA	NA	NA	NA	NA
											TRA	CAAFMDSNYQLIW	0	13	1	one	0.32	oneSpecificity	gctgccttcatggatagcaactatcagttaatc	cctt		33	4
											TRA	CAAFNNYGQNFVF	0	13	1	one	0.286923	oneSpecificity	gcagcattcaacaactatggtcagaattttgtc	ttcaac		33	6
											TRA	CAAFNSGGSNYKLTF	0	15	1	one	0.181333	oneSpecificity	gcagcattcaatagtggaggtagcaactataaactgaca	ttc		39	3
											TRA	CAAFNYQLIW	0	10	1	one	0.46	oneSpecificity	gccgccttcaactatcagttaatc	cctt		24	4
											TRA	CAAFQGAQKLVF	2	12	1	one	0.329167	oneSpecificity	NA	NA	NA	NA	NA
											TRA	CAAFRAGKSTF	0	11	1	one	0.0681818	oneSpecificity	gcagcattcagagcaggcaaatcaacc	ttcaga		27	6
											TRA	CAAFRDSGAGSYQLTF	0	16	1	one	0.1325	oneSpecificity	gcagcattcagagactctggggctgggagttaccaactcact	ttcagag		42	7
											TRA	CAAFRTIIQGAQKLVF	0	16	1	one	0.258125	oneSpecificity	gctgccttcagaaccatcattcagggagcccagaagctggta	ccttcagaaccatc		42	14
											TRA	CAAFSGFGNEKLTF	0	14	1	one	0.276429	oneSpecificity	gcagcattcagcggctttggaaatgagaaattaacc	ttcagcgg		36	8
											TRA	CAAFSGGYNKLIF	0	13	1	one	0.393077	oneSpecificity	gctgccttttctggtggctacaataagctgatt	cc		33	2
											TRA	CAAFSGGYQKVTF	0	13	1	one	0.279231	oneSpecificity	gctgccttctctgggggttaccagaaagttacc	ccttc		33	5
											TRA	CAAFSGYSTLTF	0	12	1	one	0.4375	oneSpecificity	gctgccttctcaggatacagcaccctcacc	ccttc		30	5
											TRA	CAAFSNTGKLIF	0	12	1	one	0.36	oneSpecificity	gctgccttcagcaacacaggcaaactaatc	ccttc		30	5
											TRA	CAAFTGGGNKLTF	0	13	1	one	0.31	oneSpecificity	gcagcattcacgggaggaggaaacaaactcacc	t		33	1
											TRA	CAAFTSGTYKYIF	0	13	1	one	0.346923	oneSpecificity	gctgccttcacctcaggaacctacaaatacatc	ccttc		33	5
											TRA	CAAFTTGTYKYIF	0	13	1	one	0.356923	oneSpecificity	gcagccttcaccaccggaacctacaaatacatc	ccttcaccacc		33	11
											TRA	CAAFWGKLTF	0	10	1	one	0.471	oneSpecificity	gctgccttctggggaaagctgaca	ccttctgg		24	8
											TRA	CAAFYGNKLVF	0	11	1	one	0.41	oneSpecificity	gcagcattctatggaaacaaactggtc	ttc		27	3
											TRA	CAAFYGQNFVF	0	11	1	one	0.480909	oneSpecificity	gcagcattctatggtcagaattttgtc	tt		27	2
											TRA	CAAFYSGTYKYIF	0	13	1	one	0.370769	oneSpecificity	gcagcattctactcaggaacctacaaatacatc	ttcta		33	5
											TRA	CAAFYSTLTF	0	10	1	one	0.495	oneSpecificity	gcagccttctacagcaccctcacc	ccttc		24	5
											TRA	CAAGAAQGAQKLVF	1	14	1	one	0.32	oneSpecificity	gctgccggcgccgcccagggagcccagaagctggta	ccggcgccgcc		36	11
											TRA	CAAGAGKSTF	0	10	1	one	0.257	oneSpecificity	gcagcaggcgcaggcaaatcaacc	ggc		24	3
											TRA	CAAGAGSYQLTF	0	12	1	one	0.378333	oneSpecificity	gccgccggggctgggagttaccaactcact	cc		30	2
											TRA	CAAGAGTASKLTF	0	13	1	one	0.323077	oneSpecificity	gcagcaggcgccggcactgccagtaaactcacc	ggcg		33	4
											TRA	CAAGALNTNAGKSTF	0	15	1	one	0.176	oneSpecificity	gctgccggcgccctgaacaccaatgcaggcaaatcaacc	ccggcgccctg		39	11
											TRA	CAAGAQKLVF	0	10	1	one	0.361	oneSpecificity	gccgccggagcccagaagctggta	cc		24	2
											TRA	CAAGARAGGTSYGKLTF	0	17	1	one	0.17	oneSpecificity	gccgccggcgccagagctggtggtactagctatggaaagctgaca	ccggcgccaga		45	11
											TRA	CAAGARDYKLSF	0	12	1	one	0.0025	oneSpecificity	gcagcaggcgccagagactacaagctcagc	ggcgccaga		30	9
											TRA	CAAGASGSRLTF	0	12	1	one	0.201667	oneSpecificity	NA	NA	NA	NA	NA
											TRA	CAAGDDKIIF	0	10	1	one	0.266	oneSpecificity	gcagcaggcgatgacaagatcatc	ggc		24	3
											TRA	CAAGDGGATNKLIF	0	14	1	one	0.285	oneSpecificity	gcagcaggcgacggcggtgctacaaacaagctcatc	ggcgac		36	6
											TRA	CAAGDGNALNF	0	11	1	one	0.263636	oneSpecificity	gcagcaggcgacggcaacgcactcaac	ggcgacggcaac		27	12
											TRA	CAAGDGNKLVF	0	11	1	one	0.24	oneSpecificity	gcagcaggcgacggaaacaaactggtc	ggcgac		27	6
											TRA	CAAGDQGAQKLVF	0	13	1	one	0.18	oneSpecificity	gcagcaggcgaccagggagcccagaagctggta	ggcgac		33	6
											TRA	CAAGDRGSTLGRLYF	0	15	1	one	0.0233333	oneSpecificity	gcagcaggcgacagaggctcaaccctggggaggctatac	gg		39	2
											TRA	CAAGDSGGYNKLIF	0	14	1	one	0.25	oneSpecificity	gcagcaggcgactctggtggctacaataagctgatt	ggcgac		36	6
											TRA	CAAGDYKLSF	0	10	1	one	0.194	oneSpecificity	gcagcaggcgactacaagctcagc	gg		24	2
											TRA	CAAGEGNKLVF	0	11	1	one	0.254545	oneSpecificity	gcagcaggcgagggaaacaaactggtc	ggcgag		27	6
											TRA	CAAGEKLVF	0	9	1	one	0.344444	oneSpecificity	gcagcaggcgagaaactggtc	ggcgag		21	6
											TRA	CAAGESTGNQFYF	0	13	1	one	0.194615	oneSpecificity	gcagcaggcgagagcaccggtaaccagttctat	ggcgagag		33	8
											TRA	CAAGEYGNKLVF	0	12	1	one	0.255	oneSpecificity	gcagcaggcgaatatggaaacaaactggtc	ggc		30	3
											TRA	CAAGFDRGSTLGRLYF	0	16	1	one	0.09625	oneSpecificity	gctgccggcttcgacagaggctcaaccctggggaggctatac	ccggctt		42	7
											TRA	CAAGFGTDKLIF	0	12	1	one	0.405	oneSpecificity	gcagcaggcttcggcaccgacaagctcatc	ggcttcgg		30	8
											TRA	CAAGFQKLVF	0	10	1	one	0.418	oneSpecificity	gcagccggctttcagaaacttgta	cc		24	2
											TRA	CAAGGAGGTSYGKLTF	0	16	1	one	0.33	oneSpecificity	gcagcaggcggcgctggtggtactagctatggaaagctgaca	ggcggc		42	6
											TRA	CAAGGAGNMLTF	0	12	1	one	0.470833	oneSpecificity	gccgccggcggcgcaggcaacatgctcacc	ccggcggc		30	8
											TRA	CAAGGDDKIIF	0	11	1	one	0.285455	oneSpecificity	gcagcaggcggcgatgacaagatcatc	ggcggc		27	6
											TRA	CAAGGDGFQKLVF	0	13	1	one	0.326154	oneSpecificity	gctgccggcggcgacggctttcagaaacttgta	ccggcggcgac		33	11
											TRA	CAAGGDKLTF	0	10	1	one	0.229	oneSpecificity	gcagcaggcggagacaagctgact	g		24	1
											TRA	CAAGGGGADGLTF	0	13	1	one	0.45	oneSpecificity	gctgccggcggaggaggtgctgacggactcacc	ccggc		33	5
											TRA	CAAGGGGYQKVTF	0	13	1	one	0.275385	oneSpecificity	gctgccggcggcgggggttaccagaaagttacc	ccggcggc		33	8
											TRA	CAAGGGSNYKLTF	0	13	1	one	0.228462	oneSpecificity	gctgccggcggaggtagcaactataaactgaca	ccggc		33	5
											TRA	CAAGGGTSYGKLTF	0	14	1	one	0.298571	oneSpecificity	gcagcaggcggtggtactagctatggaaagctgaca	ggc		36	3
											TRA	CAAGGNTGKLIF	0	12	1	one	0.355833	oneSpecificity	gcagccggcggcaacacaggcaaactaatc	ccggc		30	5
											TRA	CAAGGPMNRDDKIIF	0	15	1	one	0.0393333	oneSpecificity	gctgccggcggccccatgaacagagatgacaagatcatc	ccggcggccc		39	10
											TRA	CAAGGSGGYQKVTF	0	14	1	one	0.242857	oneSpecificity	gcagcaggcggctctgggggttaccagaaagttacc	ggcggc		36	6
											TRA	CAAGGSNYKLTF	0	12	1	one	0.2075	oneSpecificity	gccgccggaggtagcaactataaactgaca	cc		30	2
											TRA	CAAGGSQGNLIF	1	12	1	one	0.399167	oneSpecificity	gcagccggaggaagccaaggaaatctcatc	cc		30	2
											TRA	CAAGGSYIPTF	0	11	1	one	0.473636	oneSpecificity	gcagcaggcggaagctacatacctaca	ggc		27	3
											TRA	CAAGGTSYGKLTF	0	13	1	one	0.284615	oneSpecificity	gctgccggtggtactagctatggaaagctgaca	cc		33	2
											TRA	CAAGGYNKLIF	0	11	1	one	0.372727	oneSpecificity	gctgccggtggctacaataagctgatt	gcc		27	3
											TRA	CAAGGYQKVTF	0	11	1	one	0.238182	oneSpecificity	gccgccgggggttaccagaaagttacc	cc		27	2
											TRA	CAAGHASGGSYIPTF	0	15	1	one	0.382	oneSpecificity	gctgccggccacgcatcaggaggaagctacatacctaca	ccggccac		39	8
											TRA	CAAGHIIQGAQKLVF	0	15	1	one	0.373333	oneSpecificity	gcagcaggccacatcattcagggagcccagaagctggta	ggccacatc		39	9
											TRA	CAAGIIQGAQKLVF	0	14	1	one	0.428571	oneSpecificity	gcagcaggcatcattcagggagcccagaagctggta	ggcatc		36	6
											TRA	CAAGLGGGADGLTF	0	14	1	one	0.493571	oneSpecificity	gcagcaggcctgggaggaggtgctgacggactcacc	ggcctg		36	6
											TRA	CAAGLNRDDKIIF	0	13	1	one	0.0315385	oneSpecificity	gcagcaggcctgaacagagatgacaagatcatc	ggcc		33	4
											TRA	CAAGLYSSASKIIF	0	14	1	one	0.418571	oneSpecificity	gctgccggcctgtacagcagtgcttccaagataatc	ccggcct		36	7
											TRA	CAAGMNYGGSQGNLIF	0	16	1	one	0.336875	oneSpecificity	gcagcaggcatgaattatggaggaagccaaggaaatctcatc	gg		42	2
											TRA	CAAGNDGGSQGNLIF	0	15	1	one	0.239333	oneSpecificity	gcagcaggcaacgacggaggaagccaaggaaatctcatc	ggcaacgac		39	9
											TRA	CAAGNDMRF	0	9	1	one	-0.0411111	oneSpecificity	gctgccggcaatgacatgcgc	ccgg		21	4
											TRA	CAAGNKLTF	0	9	1	one	0.214444	oneSpecificity	gcagcaggcaacaagctaact			21	0
											TRA	CAAGNNFGNEKLTF	0	14	1	one	0.0928571	oneSpecificity	gccgccggcaacaactttggaaatgagaaattaacc	ccggcaac		36	8
											TRA	CAAGNNNARLMF	0	12	1	one	0.0541667	oneSpecificity	gccgccggcaataacaatgccagactcatg	ccggc		30	5
											TRA	CAAGNRDDKIIF	0	12	1	one	-0.0541667	oneSpecificity	gctgccggcaacagagatgacaagatcatc	ccggc		30	5
											TRA	CAAGNSNTGNQFYF	0	14	1	one	0.122143	oneSpecificity	gctgccggcaacagcaacaccggtaaccagttctat	ccggcaacagc		36	11
											TRA	CAAGNTGFQKLVF	0	13	1	one	0.294615	oneSpecificity	gctgccggcaacacaggctttcagaaacttgta	ccggc		33	5
											TRA	CAAGNTNAGKSTF	0	13	1	one	0.0738461	oneSpecificity	gctgccggcaacaccaatgcaggcaaatcaacc	ccggc		33	5
											TRA	CAAGPGGADGLTF	0	13	1	one	0.422308	oneSpecificity	gcagcaggccccggaggtgctgacggactcacc	ggcccc		33	6
											TRA	CAAGPRNFGNEKLTF	0	15	1	one	-0.022	oneSpecificity	gcagcaggccccagaaactttggaaatgagaaattaacc	ggccccaga		39	9
											TRA	CAAGPSGGYQKVTF	0	14	1	one	0.217143	oneSpecificity	gctgccggcccctctgggggttaccagaaagttacc	ccggcccc		36	8
											TRA	CAAGPSLGGSNYKLTF	0	16	1	one	0.248125	oneSpecificity	gcagcaggccccagcctgggaggtagcaactataaactgaca	ggccccagcctg		42	12
											TRA	CAAGQDYKLSF	0	11	1	one	0.0990909	oneSpecificity	gcagcaggccaggactacaagctcagc	ggccag		27	6
											TRA	CAAGRDDKIIF	2	11	1	one	0.0118182	oneSpecificity	gccgccggcagagatgacaagatcatc	ccgg		27	4
											TRA	CAAGRGGKLIF	0	11	1	one	0.233636	oneSpecificity	gcagcaggcagaggaggaaagcttatc	ggcaga		27	6
											TRA	CAAGRGTYKYIF	0	12	1	one	0.125	oneSpecificity	gcagcaggcagaggaacctacaaatacatc	ggcag		30	5
											TRA	CAAGRISSGSARQLTF	0	16	1	one	0.015	oneSpecificity	gctgccggcagaatctcttctggttctgcaaggcaactgacc	ccggcagaatc		42	11
											TRA	CAAGRSNDYKLSF	0	13	1	one	-0.119231	oneSpecificity	gctgccggcagatctaacgactacaagctcagc	ccggcaga		33	8
											TRA	CAAGRYNFNKFYF	0	13	1	one	0.0392308	oneSpecificity	gcagcaggcagatacaacttcaacaaattttac	ggcag		33	5
											TRA	CAAGSGTYKYIF	0	12	1	one	0.320833	oneSpecificity	gcagcaggctcaggaacctacaaatacatc	gg		30	2
											TRA	CAAGSGYALNF	0	11	1	one	0.423636	oneSpecificity	gccgccggctccgggtatgcactcaac	ccggc		27	5
											TRA	CAAGTASKLTF	0	11	1	one	0.281818	oneSpecificity	gccgccggcactgccagtaaactcacc			27	0
											TRA	CAAGTKIIF	0	9	1	one	0.49	oneSpecificity	gcagcaggcaccaagataatc	ggca		21	4
											TRA	CAAGTQGAQKLVF	0	13	1	one	0.245385	oneSpecificity	gcagcaggcacccagggagcccagaagctggta	ggcacc		33	6
											TRA	CAAGTSYDKVIF	0	12	1	one	0.274167	oneSpecificity	gctgccggcacctcctacgacaaggtgata	gccggc		30	6
											TRA	CAAGTYKYIF	0	10	1	one	0.355	oneSpecificity	gcagcaggcacctacaaatacatc	ggc		24	3
											TRA	CAAGWTGGGNKLTF	0	14	1	one	0.295	oneSpecificity	gcagcaggctggacgggaggaggaaacaaactcacc	ggctgg		36	6
											TRA	CAAGYGTDKLIF	0	12	1	one	0.3275	oneSpecificity	gcagcaggctacggcaccgacaagctcatc	ggctacgg		30	8
											TRA	CAAGYISNFGNEKLTF	0	16	1	one	0.22125	oneSpecificity	gctgccggctacatctctaactttggaaatgagaaattaacc	ccggctacatc		42	11
											TRA	CAAGYNSGGSNYKLTF	0	16	1	one	0.141875	oneSpecificity	gcagcaggctacaatagtggaggtagcaactataaactgaca	ggctac		42	6
											TRA	CAAGYSSASKIIF	0	13	1	one	0.369231	oneSpecificity	gcagcaggctacagcagtgcttccaagataatc	ggc		33	3
											TRA	CAAHDYGGSQGNLIF	0	15	1	one	0.25	oneSpecificity	gcagcacacgactatggaggaagccaaggaaatctcatc	cacgac		39	6
											TRA	CAAHGGFKTIF	0	11	1	one	0.390909	oneSpecificity	gcagcccacggaggcttcaaaactatc	gcccac		27	6
											TRA	CAAHGNQFYF	0	10	1	one	0.262	oneSpecificity	gctgcccacggtaaccagttctat	ccca		24	4
											TRA	CAAHGQNFVF	0	10	1	one	0.344	oneSpecificity	gccgcccacggtcagaattttgtc	cccac		24	5
											TRA	CAAHHKAGNNRKLIW	0	15	1	one	-0.134	oneSpecificity	gccgcccaccacaaggctggcaacaaccgtaagctgatt	cccaccacaag		39	11
											TRA	CAAHMDYGQNFVF	0	13	1	one	0.264615	oneSpecificity	gccgcccacatggactatggtcagaattttgtc	cccacatgg		33	9
											TRA	CAAHNNAGNMLTF	0	13	1	one	0.21	oneSpecificity	gcagcacacaataatgcaggcaacatgctcacc	cac		33	3
											TRA	CAAHNNARLMF	0	11	1	one	0.05	oneSpecificity	gctgcccacaacaatgccagactcatg	cccac		27	5
											TRA	CAAHPGGSQGNLIF	0	14	1	one	0.322143	oneSpecificity	gctgcccaccccggaggaagccaaggaaatctcatc	cccacccc		36	8
											TRA	CAAHQGGKLIF	0	11	1	one	0.306364	oneSpecificity	gcagcccaccagggaggaaagcttatc	gccc		27	4
											TRA	CAAHRDTGNQFYF	0	13	1	one	-0.0661538	oneSpecificity	gctgcccacagagacaccggtaaccagttctat	cccacagag		33	9
											TRA	CAAHRNNNARLMF	0	13	1	one	-0.212308	oneSpecificity	gctgcccacagaaataacaatgccagactcatg	cccacaga		33	8
											TRA	CAAHSGNTPLVF	0	12	1	one	0.3375	oneSpecificity	gcagcacactcaggaaacacacctcttgtc	cac		30	3
											TRA	CAAHSGTYKYIF	0	12	1	one	0.2475	oneSpecificity	gccgcccactcaggaacctacaaatacatc	ccca		30	4
											TRA	CAAHSGYSTLTF	0	12	1	one	0.305	oneSpecificity	gctgcccactcaggatacagcaccctcacc	gcccac		30	6
											TRA	CAAHSWGQGGKLIF	0	14	1	one	0.32	oneSpecificity	gctgcccacagctggggccagggaggaaagcttatc	cccacagctgggg		36	13
											TRA	CAAHTGYGGSQGNLIF	0	16	1	one	0.3175	oneSpecificity	gcagcacacaccggctatggaggaagccaaggaaatctcatc	cacaccggc		42	9
											TRA	CAAHWGEKLTF	0	11	1	one	0.216364	oneSpecificity	gcagcacactggggcgagaaattaacc	cactggggc		27	9
											TRA	CAAHYSNDYKLSF	0	13	1	one	0.0276923	oneSpecificity	gctgcccactactctaacgactacaagctcagc	cccactac		33	8
											TRA	CAAIDDKIIF	0	10	1	one	0.356	oneSpecificity	gccgccatcgatgacaagatcatc	ccatc		24	5
											TRA	CAAIDGQNFVF	0	11	1	one	0.392727	oneSpecificity	gcagcaatcgacggtcagaattttgtc	tcgac		27	5
											TRA	CAAIDHSGGGADGLTF	0	16	1	one	0.329375	oneSpecificity	gcagcaatcgaccactcaggaggaggtgctgacggactcacc	tcgaccac		42	8
											TRA	CAAIDNSGAGSYQLTF	0	16	1	one	0.25375	oneSpecificity	gcagcaatcgacaactctggggctgggagttaccaactcact	tcgaca		42	6
											TRA	CAAIDSNYQLIW	0	12	1	one	0.309167	oneSpecificity	gctgccatcgatagcaactatcagttaatc	ccatc		30	5
											TRA	CAAIDTGTASKLTF	0	14	1	one	0.252143	oneSpecificity	gcagcaatcgacaccggcactgccagtaaactcacc	tcgac		36	5
											TRA	CAAIEAGGTSYGKLTF	0	16	1	one	0.31	oneSpecificity	gcagcaatcgaggctggtggtactagctatggaaagctgaca	tcgag		42	5
											TRA	CAAIEGAGANNLFF	0	14	1	one	0.446429	oneSpecificity	gcagcaatcgagggcgccggggcaaacaacctcttc	tcgagggcgcc		36	11
											TRA	CAAIEISGNTGKLIF	0	15	1	one	0.375333	oneSpecificity	gctgccatcgagatctctggcaacacaggcaaactaatc	ccatcgagat		39	10
											TRA	CAAIESGAGSYQLTF	0	15	1	one	0.333333	oneSpecificity	gcagcaatcgagtctggggctgggagttaccaactcact	tcgag		39	5
											TRA	CAAIGADGLTF	0	11	1	one	0.526364	oneSpecificity	gcagcaatcggtgctgacggactcacc	tc		27	2
											TRA	CAAIGAGSYQLTF	0	13	1	one	0.455385	oneSpecificity	gcagcaatcggggctgggagttaccaactcact	tc		33	2
											TRA	CAAIGARLMF	0	10	1	one	0.437	oneSpecificity	gcagcaatcggcgccagactcatg	tcggc		24	5
											TRA	CAAIGGGTDKLIF	0	13	1	one	0.425385	oneSpecificity	gcagcaatcggcggcggcaccgacaagctcatc	tcggcggcgg		33	10
											TRA	CAAIGGGTSYGKLTF	0	15	1	one	0.370667	oneSpecificity	gcagcaatcggcggtggtactagctatggaaagctgaca	tcggc		39	5
											TRA	CAAIGGSTLGRLYF	2	14	1	one	0.368571	oneSpecificity	gcagcaatcggcggctcaaccctggggaggctatac	tcggc		36	5
											TRA	CAAIGSNYKLTF	0	12	1	one	0.2825	oneSpecificity	gcagcaatcggtagcaactataaactgaca	tc		30	2
											TRA	CAAIKSGGSYIPTF	0	14	1	one	0.350714	oneSpecificity	gcagcaatcaagtcaggaggaagctacatacctaca	tcaag		36	5
											TRA	CAAIKVSDGQKLLF	0	14	1	one	0.203571	oneSpecificity	NA	NA	NA	NA	NA
											TRA	CAAILADYKLSF	3	12	1	one	0.376667	oneSpecificity	gcagcaatcctggccgactacaagctcagc	tcctggc		30	7
											TRA	CAAILGFGNEKLTF	0	14	1	one	0.378571	oneSpecificity	gcagcaatcctgggctttggaaatgagaaattaacc	tcctggg		36	7
											TRA	CAAILLTGGGNKLTF	0	15	1	one	0.422667	oneSpecificity	gcagcaatcctgctcacgggaggaggaaacaaactcacc	tcctg		39	5
											TRA	CAAILRTSYDKVIF	0	14	1	one	0.194286	oneSpecificity	gcagcaatcctgagaacctcctacgacaaggtgata	tcctgag		36	7
											TRA	CAAINCYYGNNRLAF	0	15	1	one	0.146667	oneSpecificity	gcagcaatcaactgctactatgggaacaacagactcgct	tcaactgct		39	9
											TRA	CAAINDYKLSF	0	11	1	one	0.187273	oneSpecificity	gctgccatcaacgactacaagctcagc	ccatc		27	5
											TRA	CAAINPTSGTYKYIF	0	15	1	one	0.269333	oneSpecificity	gcagcaatcaaccccacctcaggaacctacaaatacatc	tcaacccc		39	8
											TRA	CAAINTGNQFYF	0	12	1	one	0.2975	oneSpecificity	gcagcaatcaacaccggtaaccagttctat	tc		30	2
											TRA	CAAINTGTASKLTF	0	14	1	one	0.260714	oneSpecificity	gcagcaatcaataccggcactgccagtaaactcacc	tc		36	2
											TRA	CAAIPGSGGGADGLTF	0	16	1	one	0.448125	oneSpecificity	gcagcaatccccggctcaggaggaggtgctgacggactcacc	tccccggc		42	8
											TRA	CAAIPLNQAGTALIF	0	15	1	one	0.517333	oneSpecificity	gctgccatccccctgaaccaggcaggaactgctctgatc	ccatccccctg		39	11
											TRA	CAAIPLQGAQKLVF	0	14	1	one	0.38	oneSpecificity	gcagcaatccccctgcagggagcccagaagctggta	tccccctg		36	8
											TRA	CAAIPNQAGTALIF	0	14	1	one	0.478571	oneSpecificity	gcagcaatccccaaccaggcaggaactgctctgatc	tcc		36	3
											TRA	CAAIPQGGSEKLVF	0	14	1	one	0.289286	oneSpecificity	gcagcaatcccccagggcggatctgaaaagctggtc	tcccc		36	5
											TRA	CAAIPVRNGRMNYGGSQGNLIF	1	22	1	one	0.0968182	oneSpecificity	gcagcaatccccgtgagaaacggcagaatgaattatggaggaagccaaggaaatctcatc	tccccgtgagaaacggcaga		60	20
											TRA	CAAIPYGNNRLAF	0	13	1	one	0.196154	oneSpecificity	gccgccatcccctatgggaacaacagactcgct	ccatccc		33	7
											TRA	CAAIQDFNYQLIW	0	13	1	one	0.325385	oneSpecificity	gcagcaatccaggacttcaactatcagttaatc	tccaggactt		33	10
											TRA	CAAIRHGNQFYF	0	12	1	one	0.1225	oneSpecificity	gcagcaatcagacacggtaaccagttctat	tcagaca		30	7
											TRA	CAAIRMFSGGYNKLIF	0	16	1	one	0.2875	oneSpecificity	gcagcaatcagaatgttttctggtggctacaataagctgatt	tcaga		42	5
											TRA	CAAIRNDYKLSF	0	12	1	one	-0.0391667	oneSpecificity	gcagcaatcagaaacgactacaagctcagc	tcaga		30	5
											TRA	CAAIRSASKIIF	0	12	1	one	0.2575	oneSpecificity	gcagcaatcagaagtgcttccaagataatc	tcaga		30	5
											TRA	CAAIRSQGNLIF	0	12	1	one	0.223333	oneSpecificity	gccgccatcagaagccaaggaaatctcatc	ccatca		30	6
											TRA	CAAIRSSGSRLTF	2	13	1	one	-0.0007692	oneSpecificity	NA	NA	NA	NA	NA
											TRA	CAAISDGQKLLF	0	12	1	one	0.2725	oneSpecificity	NA	NA	NA	NA	NA
											TRA	CAAISDYKLSF	0	11	1	one	0.241818	oneSpecificity	gcagcaatcagcgactacaagctcagc	tcag		27	4
											TRA	CAAISGAGSYQLTF	0	14	1	one	0.41	oneSpecificity	gctgccatctctggggctgggagttaccaactcact	ccat		36	4
											TRA	CAAISGGGADGLTF	0	14	1	one	0.469286	oneSpecificity	gcagcaatctcaggaggaggtgctgacggactcacc	tc		36	2
											TRA	CAAISGGSYIPTF	0	13	1	one	0.493077	oneSpecificity	gcagcaatctcaggaggaagctacatacctaca	tc		33	2
											TRA	CAAISGTYKYIF	0	12	1	one	0.395833	oneSpecificity	gcagcaatctcaggaacctacaaatacatc	t		30	1
											TRA	CAAISGYSTLTF	0	12	1	one	0.453333	oneSpecificity	gcagcaatctcaggatacagcaccctcacc	tc		30	2
											TRA	CAAISLSDGQKLLF	0	14	1	one	0.296429	oneSpecificity	NA	NA	NA	NA	NA
											TRA	CAAISNAGGTSYGKLTF	2	17	1	one	0.278824	oneSpecificity	gcagcaatcagcaatgctggtggtactagctatggaaagctgaca	tcagc		45	5
											TRA	CAAISNFGNEKLTF	0	14	1	one	0.2	oneSpecificity	gcagcaatctctaactttggaaatgagaaattaacc	tc		36	2
											TRA	CAAISNTGKLIF	0	12	1	one	0.375833	oneSpecificity	gcagcaatcagcaacacaggcaaactaatc	tc		30	2
											TRA	CAAISSGSARQLTF	0	14	1	one	0.163571	oneSpecificity	gcagcaatctcttctggttctgcaaggcaactgacc	tc		36	2
											TRA	CAAISSSGTYKYIF	0	14	1	one	0.313571	oneSpecificity	gcagcaatcagcagctcaggaacctacaaatacatc	tcagcag		36	7
											TRA	CAAISVGGSNYKLTF	0	15	1	one	0.318	oneSpecificity	gcagcaatcagcgtgggaggtagcaactataaactgaca	tcagcgtg		39	8
											TRA	CAAITFTGGGNKLTF	0	15	1	one	0.357333	oneSpecificity	gcagcaatcaccttcacgggaggaggaaacaaactcacc	tcacct		39	6
											TRA	CAAITGAGSYQLTF	0	14	1	one	0.419286	oneSpecificity	gcagcaatcaccggggctgggagttaccaactcact	tcacc		36	5
											TRA	CAAITGFQKLVF	0	12	1	one	0.459167	oneSpecificity	gcagcaatcacaggctttcagaaacttgta	t		30	1
											TRA	CAAITGNQFYF	0	11	1	one	0.395455	oneSpecificity	gcagcaatcaccggtaaccagttctat	t		27	1
											TRA	CAAIYESRGSTLGRLYF	0	17	1	one	0.0876471	oneSpecificity	gcagcaatctacgagagcagaggctcaaccctggggaggctatac	tctacgagag		45	10
											TRA	CAAIYGGATNKLIF	0	14	1	one	0.432143	oneSpecificity	gcagcaatctatggcggtgctacaaacaagctcatc	tc		36	2
											TRA	CAAIYSGGYQKVTF	0	14	1	one	0.291429	oneSpecificity	gcagcaatctactctgggggttaccagaaagttacc	tctac		36	5
											TRA	CAAIYSGTSYGKLTF	0	15	1	one	0.312	oneSpecificity	gcagcaatctacagcggtactagctatggaaagctgaca	tctacagc		39	8
											TRA	CAAKAAGNKLTF	0	12	1	one	0.139167	oneSpecificity	gcagcaaaggctgcaggcaacaagctaact	ag		30	2
											TRA	CAAKAPYGQNFVF	0	13	1	one	0.256923	oneSpecificity	gcagcaaaggccccctatggtcagaattttgtc	aggcccc		33	7
											TRA	CAAKARWGAQKLVF	0	14	1	one	0.0721429	oneSpecificity	gcagcaaaggccagatggggagcccagaagctggta	aggccagatg		36	10
											TRA	CAAKDEKLTF	0	10	1	one	-0.091	oneSpecificity	gcagcaaaggacgagaaattaacc	aggac		24	5
											TRA	CAAKDENAGGTSYGKLTF	0	18	1	one	0.0222222	oneSpecificity	gcagccaaggacgagaatgctggtggtactagctatggaaagctgaca	ccaaggacgag		48	11
											TRA	CAAKDNYGQNFVF	0	13	1	one	0.0707692	oneSpecificity	gcagcaaaggataactatggtcagaattttgtc	a		33	1
											TRA	CAAKDSGGGADGLTF	0	15	1	one	0.186	oneSpecificity	gcagcaaaggactcaggaggaggtgctgacggactcacc	aggac		39	5
											TRA	CAAKDSNYQLIW	0	12	1	one	0.0691667	oneSpecificity	gccgccaaggatagcaactatcagttaatc	ccaa		30	4
											TRA	CAAKDSYDKVIF	0	12	1	one	0.0383333	oneSpecificity	gcagcaaaggactcctacgacaaggtgata	agga		30	4
											TRA	CAAKEATGRRALTF	0	14	1	one	-0.135714	oneSpecificity	gctgccaaggaggccacgggcaggagagcacttact	ccaaggaggc		36	10
											TRA	CAAKEGGSEKLVF	0	13	1	one	0.0892308	oneSpecificity	gcagcaaaggagggcggatctgaaaagctggtc	agg		33	3
											TRA	CAAKENYGQNFVF	0	13	1	one	0.0830769	oneSpecificity	gcagcaaaggagaactatggtcagaattttgtc	aggag		33	5
											TRA	CAAKFGNEKLTF	0	12	1	one	0.0733333	oneSpecificity	gctgccaagtttggaaatgagaaattaacc	ccaag		30	5
											TRA	CAAKFTYYGQNFVF	0	14	1	one	0.285714	oneSpecificity	gcagccaagttcacctactatggtcagaattttgtc	ccaagttcacct		36	12
											TRA	CAAKGGNEKLTF	0	12	1	one	0.0141667	oneSpecificity	gcagcaaagggcggaaatgagaaattaacc	agggc		30	5
											TRA	CAAKGGPDNQGGKLIF	0	16	1	one	0.104375	oneSpecificity	gcagcaaagggcggccccgacaaccagggaggaaagcttatc	agggcggccccgac		42	14
											TRA	CAAKGGSEKLVF	0	12	1	one	0.158333	oneSpecificity	gcagcaaagggcggatctgaaaagctggtc			30	0
											TRA	CAAKGGSEKLVF	3	12	1	one	0.158333	oneSpecificity	gcagcaaagggcggatctgaaaagctggtc			30	0
											TRA	CAAKGGSTLGRLYF	0	14	1	one	0.162857	oneSpecificity	gcagcaaagggcggctcaaccctggggaggctatac	agggc		36	5
											TRA	CAAKGSGAGKSTF	0	13	1	one	0.105385	oneSpecificity	gcagcaaagggcagcggcgcaggcaaatcaacc	agggcagcggc		33	11
											TRA	CAAKGSNYKLTF	0	12	1	one	0.0425	oneSpecificity	gcagcaaagggtagcaactataaactgaca	ag		30	2
											TRA	CAAKGSQGNLIF	0	12	1	one	0.234167	oneSpecificity	gcagcaaagggaagccaaggaaatctcatc	ag		30	2
											TRA	CAAKGSSNTGKLIF	0	14	1	one	0.137857	oneSpecificity	gcagcaaagggcagcagcaacacaggcaaactaatc	agggcagc		36	8
											TRA	CAAKGSYNNNDMRF	0	14	1	one	-0.239286	oneSpecificity	gcagcaaagggcagctacaataacaatgacatgcgc	agggcagc		36	8
											TRA	CAAKGTASKLTF	0	12	1	one	0.133333	oneSpecificity	gcagcaaagggcactgccagtaaactcacc	ag		30	2
											TRA	CAAKGTSYDKVIF	0	13	1	one	0.137692	oneSpecificity	gcagcaaagggcacctcctacgacaaggtgata	agggc		33	5
											TRA	CAAKGYGQNFVF	0	12	1	one	0.256667	oneSpecificity	gcagcaaagggctatggtcagaattttgtc	aggg		30	4
											TRA	CAAKKGNQFYF	0	11	1	one	0.00181818	oneSpecificity	gcagcaaagaagggtaaccagttctat	agaag		27	5
											TRA	CAAKKYNFNKFYF	0	13	1	one	-0.0338462	oneSpecificity	gcagcaaagaagtacaacttcaacaaattttac	agaag		33	5
											TRA	CAAKLGGSGGGADGLTF	0	17	1	one	0.335882	oneSpecificity	gcagcaaagctgggcggctcaggaggaggtgctgacggactcacc	agctgggcggc		45	11
											TRA	CAAKLKLTGEGSNYKLTF	0	18	1	one	0.0455556	oneSpecificity	gcagcaaagctgaagctgaccggcgagggtagcaactataaactgaca	agctgaagctgaccggcgag		48	20
											TRA	CAAKLMYNTDKLIF	0	14	1	one	0.170714	oneSpecificity	gccgccaagctgatgtataacaccgacaagctcatc	ccaagctgatg		36	11
											TRA	CAAKLRNTDKLIF	0	13	1	one	-0.08	oneSpecificity	gcagcaaagctgagaaacaccgacaagctcatc	agctgaga		33	8
											TRA	CAAKNDYKLSF	0	11	1	one	-0.0745455	oneSpecificity	gccgccaagaacgactacaagctcagc	ccaag		27	5
											TRA	CAAKNRDDKIIF	0	12	1	one	-0.219167	oneSpecificity	gcagcaaagaacagagatgacaagatcatc	a		30	1
											TRA	CAAKNSGGYQKVTF	0	14	1	one	0.0114286	oneSpecificity	gctgccaagaattctgggggttaccagaaagttacc	ccaa		36	4
											TRA	CAAKNTGNQFYF	0	12	1	one	0.0575	oneSpecificity	gcagcaaagaacaccggtaaccagttctat	a		30	1
											TRA	CAAKPDYKLSF	0	11	1	one	0.00727273	oneSpecificity	gcagcaaagcccgactacaagctcagc	agcc		27	4
											TRA	CAAKPEAGNTPLVF	0	14	1	one	0.223571	oneSpecificity	gcagcaaagcccgaggccggaaacacacctcttgtc	agcccgaggcc		36	11
											TRA	CAAKPLFINEKLTF	0	14	1	one	0.211429	oneSpecificity	gccgccaagcccctgttcatcaatgagaaattaacc	ccaagcccctgttcatc		36	17
											TRA	CAAKPSGTYKYIF	0	13	1	one	0.153077	oneSpecificity	gcagcaaagccctcaggaacctacaaatacatc	agc		33	3
											TRA	CAAKQGAQKLVF	0	12	1	one	0.105	oneSpecificity	gccgccaagcagggagcccagaagctggta	ccaag		30	5
											TRA	CAAKRNSGYSTLTF	0	14	1	one	-0.0535714	oneSpecificity	gcagcaaagagaaattcaggatacagcaccctcacc	agaga		36	5
											TRA	CAAKRQGAQKLVF	0	13	1	one	-0.0976923	oneSpecificity	gcagcaaagagacagggagcccagaagctggta	agaga		33	5
											TRA	CAAKRSGGGADGLTF	0	15	1	one	0.0773333	oneSpecificity	gcagcaaagagatcaggaggaggtgctgacggactcacc	agaga		39	5
											TRA	CAAKSISTDSWGKLQF	0	16	1	one	0.069375	oneSpecificity	NA	NA	NA	NA	NA
											TRA	CAAKSSGSARQLTF	0	14	1	one	-0.0421429	oneSpecificity	gcagcaaagtcttctggttctgcaaggcaactgacc	ag		36	2
											TRA	CAAKTDKLIF	0	10	1	one	0.121	oneSpecificity	gcagcaaagaccgacaagctcatc	ag		24	2
											TRA	CAAKTGTASKLTF	0	13	1	one	0.119231	oneSpecificity	gcagcaaagaccggcactgccagtaaactcacc	ag		33	2
											TRA	CAAKTLNDYKLSF	0	13	1	one	0.0146154	oneSpecificity	gcagcaaagaccctgaacgactacaagctcagc	agaccctg		33	8
											TRA	CAAKTSYDKVIF	0	12	1	one	0.109167	oneSpecificity	gccgccaaaacctcctacgacaaggtgata	cc		30	2
											TRA	CAAKVYGNEKLTF	0	13	1	one	0.0792308	oneSpecificity	gcagcaaaggtgtacggaaatgagaaattaacc	aggtgtac		33	8
											TRA	CAAKWGGGADGLTF	0	14	1	one	0.334286	oneSpecificity	gcagcaaagtggggaggaggtgctgacggactcacc	agtgg		36	5
											TRA	CAALADNQGGKLIF	0	14	1	one	0.269286	oneSpecificity	gcagcactggccgacaaccagggaggaaagcttatc	ctggccgac		36	9
											TRA	CAALAGTASKLTF	1	13	1	one	0.367692	oneSpecificity	gcagcactggccggcactgccagtaaactcacc	ctgg		33	4
											TRA	CAALANQAGTALIF	1	14	1	one	0.491429	oneSpecificity	gctgccctggccaaccaggcaggaactgctctgatc	ccc		36	3
											TRA	CAALAWRAYNNNDMRF	0	16	1	one	-0.098125	oneSpecificity	gcagcactggcctggagagcctacaataacaatgacatgcgc	ctggcctggagagcc		42	15
											TRA	CAALDGIKAAGNKLTF	0	16	1	one	0.230625	oneSpecificity	gctgccctggacggcatcaaagctgcaggcaacaagctaact	gccctggacggc		42	12
											TRA	CAALDNYGQNFVF	0	13	1	one	0.267692	oneSpecificity	gctgccctggataactatggtcagaattttgtc	ccct		33	4
											TRA	CAALDQTGANNLFF	0	14	1	one	0.269286	oneSpecificity	gcagcactggaccaaactggggcaaacaacctcttc	ctggac		36	6
											TRA	CAALDSGAGNMLTF	0	14	1	one	0.367857	oneSpecificity	gctgccctggacagcggcgcaggcaacatgctcacc	ccctggacagcggc		36	14
											TRA	CAALDSSYKLIF	0	12	1	one	0.31	oneSpecificity	gctgccctggatagcagctataaattgatc	ccc		30	3
											TRA	CAALEETNAGKSTF	0	14	1	one	0.06	oneSpecificity	gcagcactggaggagaccaatgcaggcaaatcaacc	ctggaggag		36	9
											TRA	CAALELNYGQNFVF	0	14	1	one	0.335714	oneSpecificity	gcagccctggagctgaactatggtcagaattttgtc	ccctggagctg		36	11
											TRA	CAALEPGFQKLVF	0	13	1	one	0.355385	oneSpecificity	gcagcactggagcccggctttcagaaacttgta	ctggagccc		33	9
											TRA	CAALERYGGSQGNLIF	0	16	1	one	0.1775	oneSpecificity	gctgccctggagagatatggaggaagccaaggaaatctcatc	ccctggagaga		42	11
											TRA	CAALETSYDKVIF	0	13	1	one	0.240769	oneSpecificity	gcagcactggagacctcctacgacaaggtgata	ctggag		33	6
											TRA	CAALEVQGAQKLVF	0	14	1	one	0.297143	oneSpecificity	gcagccctggaggtgcagggagcccagaagctggta	gccctggaggtg		36	12
											TRA	CAALFAGNMLTF	0	12	1	one	0.578333	oneSpecificity	gctgccctgttcgcaggcaacatgctcacc	ccctgttc		30	8
											TRA	CAALFPRQLTF	0	11	1	one	0.247273	oneSpecificity	gctgccctgttccccaggcaactgacc	ccctgttcccc		27	11
											TRA	CAALFTGGFKTIF	0	13	1	one	0.530769	oneSpecificity	gcagcactgttcactggaggcttcaaaactatc	ctgttc		33	6
											TRA	CAALFTGGGNKLTF	0	14	1	one	0.363571	oneSpecificity	gctgccctgttcacgggaggaggaaacaaactcacc	ccctgt		36	6
											TRA	CAALFTGNQFYF	0	12	1	one	0.435	oneSpecificity	gcagcactgttcaccggtaaccagttctat	ctgtt		30	5
											TRA	CAALGAQKLVF	0	11	1	one	0.424545	oneSpecificity	gcagcactgggagcccagaagctggta	ct		27	2
											TRA	CAALGCGANSKLTF	0	14	1	one	0.3	oneSpecificity	gcagccctgggctgcggagccaatagtaagctgaca	ccctgggctgc		36	11
											TRA	CAALGDSNYQLIW	0	13	1	one	0.297692	oneSpecificity	gctgccctgggcgatagcaactatcagttaatc	ccctgggc		33	8
											TRA	CAALGGDKIIF	2	11	1	one	0.463636	oneSpecificity	gctgccctgggcggcgacaagatcatc	ccctgggcggc		27	11
											TRA	CAALGGGYKLSF	2	12	1	one	0.405	oneSpecificity	gcagcactgggcggcggctacaagctcagc	ctgggcggcgg		30	11
											TRA	CAALGNQFYF	0	10	1	one	0.408	oneSpecificity	gctgccctgggtaaccagttctat	ccctg		24	5
											TRA	CAALGQNFVF	0	10	1	one	0.49	oneSpecificity	gcagcactgggtcagaattttgtc	ctg		24	3
											TRA	CAALGTGGFKTIF	0	13	1	one	0.476154	oneSpecificity	gcagcactgggcactggaggcttcaaaactatc	ctgggc		33	6
											TRA	CAALGTGNQFYF	0	12	1	one	0.375833	oneSpecificity	gcagcactgggcaccggtaaccagttctat	ctggg		30	5
											TRA	CAALGWDSNYQLIW	0	14	1	one	0.334286	oneSpecificity	gcagcactgggctgggatagcaactatcagttaatc	ctgggctg		36	8
											TRA	CAALGYGGATNKLIF	0	15	1	one	0.414	oneSpecificity	gctgccctgggctatggcggtgctacaaacaagctcatc	ccctgggc		39	8
											TRA	CAALHGTNSKLTF	0	13	1	one	0.181538	oneSpecificity	gcagccctgcacggcaccaatagtaagctgaca	ccctgcacggca		33	12
											TRA	CAALHLMDSNYQLIW	0	15	1	one	0.312667	oneSpecificity	gctgccctgcacctgatggatagcaactatcagttaatc	ccctgcacctg		39	11
											TRA	CAALHLNGQLSVIW	0	14	1	one	0.446429	oneSpecificity	gctgccctgcacctgaacggccagctgagcgtgatc	ccctgcacctgaacggccagctgagcgtg		36	29
											TRA	CAALISGGYNKLIF	0	14	1	one	0.454286	oneSpecificity	gctgccctgatctctggtggctacaataagctgatt	ccctgatc		36	8
											TRA	CAALISNAGGTSYGKLTF	0	18	1	one	0.322222	oneSpecificity	gctgccctgatcagcaatgctggtggtactagctatggaaagctgaca	ccctgatcagc		48	11
											TRA	CAALITQGGSEKLVF	3	15	1	one	0.329333	oneSpecificity	gctgccctgatcactcagggcggatctgaaaagctggtc	ccctgatc		39	8
											TRA	CAALIYNQGGKLIF	0	14	1	one	0.406429	oneSpecificity	gctgccctgatttataaccagggaggaaagcttatc	ccc		36	3
											TRA	CAALKTSYDKVIF	0	13	1	one	0.182308	oneSpecificity	gctgccctgaaaacctcctacgacaaggtgata	ccc		33	3
											TRA	CAALLDFGNEKLTF	0	14	1	one	0.257143	oneSpecificity	gctgccctgctggactttggaaatgagaaattaacc	ccctgctgg		36	9
											TRA	CAALLYNFNKFYF	0	13	1	one	0.36	oneSpecificity	gctgccctgctgtacaacttcaacaaattttac	ccctgctg		33	8
											TRA	CAALMGNQFYF	0	11	1	one	0.429091	oneSpecificity	gcagccctgatgggtaaccagttctat	gccctgatg		27	9
											TRA	CAALMNRDDKIIF	0	13	1	one	0.0438462	oneSpecificity	gcagcactgatgaacagagatgacaagatcatc	ctg		33	3
											TRA	CAALMNSGYSTLTF	0	14	1	one	0.355714	oneSpecificity	gctgccctgatgaattcaggatacagcaccctcacc	ccctg		36	5
											TRA	CAALNNARLMF	0	11	1	one	0.182727	oneSpecificity	gcagcactgaacaatgccagactcatg	ctg		27	3
											TRA	CAALNQGGKLIF	0	12	1	one	0.3375	oneSpecificity	gctgccctgaaccagggaggaaagcttatc	ccctg		30	5
											TRA	CAALNRDDKIIF	0	12	1	one	-0.0058333	oneSpecificity	gctgccctgaacagagatgacaagatcatc	ccc		30	3
											TRA	CAALNSGGSNYKLTF	0	15	1	one	0.172667	oneSpecificity	gctgccctgaatagtggaggtagcaactataaactgaca	ccct		39	4
											TRA	CAALNSGGYQKVTF	0	14	1	one	0.194286	oneSpecificity	gctgccctgaattctgggggttaccagaaagttacc	ccc		36	3
											TRA	CAALNSGNTPLVF	0	13	1	one	0.363846	oneSpecificity	gctgccctgaattcaggaaacacacctcttgtc	ccct		33	4
											TRA	CAALNTDKLIF	0	11	1	one	0.271818	oneSpecificity	gcagcactgaacaccgacaagctcatc	ctg		27	3
											TRA	CAALNTGNQFYF	0	12	1	one	0.270833	oneSpecificity	gcagccctgaacaccggtaaccagttctat	ccct		30	4
											TRA	CAALNTGTASKLTF	2	14	1	one	0.237857	oneSpecificity	gccgccctgaataccggcactgccagtaaactcacc	ccctg		36	5
											TRA	CAALPAGGGADGLTF	0	15	1	one	0.478	oneSpecificity	gcagcactgcccgccggaggaggtgctgacggactcacc	ctgcccgcc		39	9
											TRA	CAALPGGGADGLTF	0	14	1	one	0.467857	oneSpecificity	gcagcactgcccggaggaggtgctgacggactcacc	ctgccc		36	6
											TRA	CAALPGGGNKLTF	0	13	1	one	0.313077	oneSpecificity	gcagcactgcccggaggaggaaacaaactcacc	ctgccc		33	6
											TRA	CAALPQGGSEKLVF	0	14	1	one	0.266429	oneSpecificity	gctgccctgccccagggcggatctgaaaagctggtc	ccctgccc		36	8
											TRA	CAALPSADYKLSF	1	13	1	one	0.236923	oneSpecificity	gcagcactgcccagcgccgactacaagctcagc	ctgcccagcgc		33	11
											TRA	CAALQGSNYKLTF	0	13	1	one	0.170769	oneSpecificity	gcagcactgcagggtagcaactataaactgaca	ctgcag		33	6
											TRA	CAALQSNDYKLSF	0	13	1	one	0.0546154	oneSpecificity	gcagcactgcagtctaacgactacaagctcagc	ctgcag		33	6
											TRA	CAALRNTAGNMLTF	0	14	1	one	0.170714	oneSpecificity	gcagcactgagaaacaccgcaggcaacatgctcacc	ctgagaaacacc		36	12
											TRA	CAALRTDSWGKLQF	0	14	1	one	0.00857143	oneSpecificity	NA	NA	NA	NA	NA
											TRA	CAALRTGANNLFF	0	13	1	one	0.23	oneSpecificity	gcagcactgagaactggggcaaacaacctcttc	ctgag		33	5
											TRA	CAALSGAGSYQLTF	0	14	1	one	0.387143	oneSpecificity	gcagcactgtctggggctgggagttaccaactcact	ctg		36	3
											TRA	CAALSGGGADGLTF	0	14	1	one	0.446429	oneSpecificity	gctgccctgtcaggaggaggtgctgacggactcacc	ccctg		36	5
											TRA	CAALSNFGNEKLTF	0	14	1	one	0.177143	oneSpecificity	gcagcactgtctaactttggaaatgagaaattaacc	ctg		36	3
											TRA	CAALSSGSARQLTF	0	14	1	one	0.140714	oneSpecificity	gcagcactgtcttctggttctgcaaggcaactgacc	ctg		36	3
											TRA	CAALTDSWGKLQF	2	13	1	one	0.203846	oneSpecificity	NA	NA	NA	NA	NA
											TRA	CAALTGFQKLVF	2	12	1	one	0.4325	oneSpecificity	gccgccctgacaggctttcagaaacttgta	ccctg		30	5
											TRA	CAALTPYFGNEKLTF	0	15	1	one	0.251333	oneSpecificity	gcagcactgaccccctactttggaaatgagaaattaacc	ctgaccccct		39	10
											TRA	CAALVGANNLFF	0	12	1	one	0.554167	oneSpecificity	gctgccctggtgggggcaaacaacctcttc	ccctggtg		30	8
											TRA	CAALVYGQNFVF	0	12	1	one	0.52	oneSpecificity	gctgccctggtgtatggtcagaattttgtc	ccctggtg		30	8
											TRA	CAALWGWELPTHF	0	13	1	one	0.451538	oneSpecificity	NA	NA	NA	NA	NA
											TRA	CAALWSNQFYF	0	11	1	one	0.384545	oneSpecificity	gcagcactgtggagcaaccagttctat	ctgtggagc		27	9
											TRA	CAALYGGSQGNLIF	0	14	1	one	0.436429	oneSpecificity	gcagccctgtatggaggaagccaaggaaatctcatc	ccctg		36	5
											TRA	CAALYNDYKLSF	0	12	1	one	0.166667	oneSpecificity	gctgccctgtacaacgactacaagctcagc	ccctgtac		30	8
											TRA	CAALYNNNDMRF	0	12	1	one	-0.0908333	oneSpecificity	gcagcactgtacaataacaatgacatgcgc	c		30	1
											TRA	CAALYNQGGKLIF	0	13	1	one	0.331538	oneSpecificity	gctgccctgtataaccagggaggaaagcttatc	ccctg		33	5
											TRA	CAALYSSASKIIF	0	13	1	one	0.413846	oneSpecificity	gccgccctgtacagcagtgcttccaagataatc	ccct		33	4
											TRA	CAAMAGGGNKLTF	0	13	1	one	0.319231	oneSpecificity	gcagcaatggccggaggaggaaacaaactcacc	tggcc		33	5
											TRA	CAAMDSSYKLIF	0	12	1	one	0.275	oneSpecificity	gctgccatggatagcagctataaattgatc	cc		30	2
											TRA	CAAMEETSGSRLTF	0	14	1	one	0.0307143	oneSpecificity	NA	NA	NA	NA	NA
											TRA	CAAMEGAQKLVF	3	12	1	one	0.2925	oneSpecificity	gcagcaatggagggagcccagaagctggta	tgg		30	3
											TRA	CAAMEISNFGNEKLTF	0	16	1	one	0.16875	oneSpecificity	gcagcaatggagatctctaactttggaaatgagaaattaacc	tggagatc		42	8
											TRA	CAAMEYGNKLVF	0	12	1	one	0.268333	oneSpecificity	gctgccatggaatatggaaacaaactggtc			30	0
											TRA	CAAMGGADGLTF	0	12	1	one	0.460833	oneSpecificity	gcagcaatgggaggtgctgacggactcacc	tg		30	2
											TRA	CAAMGGNTGGFKTIF	0	15	1	one	0.364667	oneSpecificity	gctgccatgggcggaaatactggaggcttcaaaactatc	ccatggg		39	7
											TRA	CAAMIYSGAGSYQLTF	0	16	1	one	0.415	oneSpecificity	gcagcaatgatctactctggggctgggagttaccaactcact	tgatc		42	5
											TRA	CAAMKTSYDKVIF	0	13	1	one	0.15	oneSpecificity	gcagcaatgaaaacctcctacgacaaggtgata			33	0
											TRA	CAAMMSGGSNYKLTF	0	15	1	one	0.239333	oneSpecificity	gcagcaatgatgagtggaggtagcaactataaactgaca	tgatg		39	5
											TRA	CAAMNNTNAGKSTF	0	14	1	one	0.0242857	oneSpecificity	gcagcaatgaacaacaccaatgcaggcaaatcaacc	tgaac		36	5
											TRA	CAAMNTGFQKLVF	0	13	1	one	0.306923	oneSpecificity	gcagcaatgaacacaggctttcagaaacttgta			33	0
											TRA	CAAMNTGGFKTIF	0	13	1	one	0.346923	oneSpecificity	gcagcaatgaatactggaggcttcaaaactatc	tg		33	2
											TRA	CAAMRGGGADGLTF	0	14	1	one	0.248571	oneSpecificity	gcagcaatgagaggaggaggtgctgacggactcacc	tgag		36	4
											TRA	CAAMSSGGGADGLTF	0	15	1	one	0.376667	oneSpecificity	gcagcaatgagctcaggaggaggtgctgacggactcacc	tgagc		39	5
											TRA	CAAMTNDYKLSF	0	12	1	one	0.105833	oneSpecificity	gcagcaatgaccaacgactacaagctcagc	tgacc		30	5
											TRA	CAANADAGGTSYGKLTF	0	17	1	one	0.191765	oneSpecificity	gcagccaacgccgacgctggtggtactagctatggaaagctgaca	gccaacgccgac		45	12
											TRA	CAANAGGADGLTF	0	13	1	one	0.363846	oneSpecificity	gccgccaacgccggaggtgctgacggactcacc	ccaacgcc		33	8
											TRA	CAANAGGTSYGKLTF	0	15	1	one	0.236	oneSpecificity	gccgccaatgctggtggtactagctatggaaagctgaca	cc		39	2
											TRA	CAANAGNNRKLIW	0	13	1	one	-0.0376923	oneSpecificity	gctgccaatgctggcaacaaccgtaagctgatt	cc		33	2
											TRA	CAANANFGNEKLTF	0	14	1	one	0.102857	oneSpecificity	gcagcaaacgccaactttggaaatgagaaattaacc	acgcc		36	5
											TRA	CAANARLMF	0	9	1	one	0.192222	oneSpecificity	gcagccaatgccagactcatg	gc		21	2
											TRA	CAANDMRF	0	8	1	one	-0.10625	oneSpecificity	gcagccaatgacatgcgc	c		18	1
											TRA	CAANEKLTF	0	9	1	one	0.0788889	oneSpecificity	gcagcaaacgagaaattaacc	ac		21	2
											TRA	CAANFGGSYIPTF	0	13	1	one	0.432308	oneSpecificity	gcagcaaacttcggaggaagctacatacctaca	acttc		33	5
											TRA	CAANFGNEKLTF	0	12	1	one	0.133333	oneSpecificity	gcagcaaactttggaaatgagaaattaacc			30	0
											TRA	CAANFNKFYF	0	10	1	one	0.23	oneSpecificity	gcagcaaacttcaacaaattttac			24	0
											TRA	CAANGAGNNRKLIW	0	14	1	one	-0.0007143	oneSpecificity	gcagcaaacggcgctggcaacaaccgtaagctgatt	acggc		36	5
											TRA	CAANGENNAGNMLTF	0	15	1	one	0.139333	oneSpecificity	gcagcaaacggcgagaataatgcaggcaacatgctcacc	acggcgag		39	8
											TRA	CAANIGGGSNYKLTF	0	15	1	one	0.238	oneSpecificity	gcagcaaacatcggcggaggtagcaactataaactgaca	acatcggc		39	8
											TRA	CAANLNQGGKLIF	0	13	1	one	0.251538	oneSpecificity	gccgccaacctgaaccagggaggaaagcttatc	ccaacctg		33	8
											TRA	CAANMNNNAGNMLTF	0	15	1	one	0.147333	oneSpecificity	gcagccaacatgaataataatgcaggcaacatgctcacc	ccaa		39	4
											TRA	CAANNDYKLSF	0	11	1	one	-0.0090909	oneSpecificity	gcagccaacaacgactacaagctcagc	ccaac		27	5
											TRA	CAANNNAGNMLTF	0	13	1	one	0.180769	oneSpecificity	gcagcaaacaataatgcaggcaacatgctcacc	ac		33	2
											TRA	CAANNNDMRF	0	10	1	one	-0.241	oneSpecificity	gcagcaaacaacaatgacatgcgc	ac		24	2
											TRA	CAANNQGGKLIF	0	12	1	one	0.184167	oneSpecificity	gcagcaaacaaccagggaggaaagcttatc	ac		30	2
											TRA	CAANPPGRRALTF	0	13	1	one	-0.0592308	oneSpecificity	gcagcaaacccccccggcaggagagcacttact	accccccc		33	8
											TRA	CAANPSNTGKLIF	0	13	1	one	0.19	oneSpecificity	gcagcaaaccccagcaacacaggcaaactaatc	acccc		33	5
											TRA	CAANQAGTALIF	0	12	1	one	0.433333	oneSpecificity	gccgccaaccaggcaggaactgctctgatc			30	0
											TRA	CAANQGGSEKLVF	0	13	1	one	0.136154	oneSpecificity	gctgccaaccagggcggatctgaaaagctggtc	gccaac		33	6
											TRA	CAANRGPTDKLIF	0	13	1	one	-3.42e-17	oneSpecificity	gcagcaaacagaggccccaccgacaagctcatc	acagaggccc		33	10
											TRA	CAANRLGGTSYGKLTF	0	16	1	one	0.090625	oneSpecificity	gctgccaacagactgggtggtactagctatggaaagctgaca	ccaacagactg		42	11
											TRA	CAANRNNNARLMF	0	13	1	one	-0.241538	oneSpecificity	gcagcaaacagaaataacaatgccagactcatg	acaga		33	5
											TRA	CAANRVGSARLMF	0	13	1	one	0.0446154	oneSpecificity	gcagcaaacagagtgggcagcgccagactcatg	acagagtgggcagc		33	14
											TRA	CAANSGAGSYQLTF	0	14	1	one	0.255714	oneSpecificity	gcagcaaactctggggctgggagttaccaactcact			36	0
											TRA	CAANSGGGADGLTF	0	14	1	one	0.315	oneSpecificity	gccgccaactcaggaggaggtgctgacggactcacc	ccaac		36	5
											TRA	CAANSGGSYIPTF	0	13	1	one	0.326923	oneSpecificity	gccgccaactcaggaggaagctacatacctaca	ccaac		33	5
											TRA	CAANSGGYQKVTF	0	13	1	one	0.127692	oneSpecificity	gctgccaattctgggggttaccagaaagttacc	cc		33	2
											TRA	CAANSGNTPLVF	2	12	1	one	0.305833	oneSpecificity	gcagcaaactcaggaaacacacctcttgtc	ac		30	2
											TRA	CAANSGYALNF	0	11	1	one	0.309091	oneSpecificity	gctgccaattccgggtatgcactcaac	gcc		27	3
											TRA	CAANSMKTSYDKVIF	0	15	1	one	0.066	oneSpecificity	gcagcaaacagcatgaaaacctcctacgacaaggtgata	acag		39	4
											TRA	CAANTGTASKLTF	0	13	1	one	0.174615	oneSpecificity	gcagccaataccggcactgccagtaaactcacc	cc		33	2
											TRA	CAANTNAGKSTF	0	12	1	one	0.04	oneSpecificity	gcagcaaacaccaatgcaggcaaatcaacc			30	0
											TRA	CAANWIGNTPLVF	0	13	1	one	0.464615	oneSpecificity	gcagcaaactggatcggaaacacacctcttgtc	actggatc		33	8
											TRA	CAANYGAGSYQLTF	0	14	1	one	0.287143	oneSpecificity	gcagcaaactacggggctgggagttaccaactcact	actac		36	5
											TRA	CAANYGGSQGNLIF	0	14	1	one	0.305	oneSpecificity	gcagccaattatggaggaagccaaggaaatctcatc	cc		36	2
											TRA	CAANYGGSQGNLIF	1	14	1	one	0.305	oneSpecificity	gcagccaattatggaggaagccaaggaaatctcatc	cc		36	2
											TRA	CAANYGQNFVF	0	11	1	one	0.301818	oneSpecificity	gctgccaactatggtcagaattttgtc	gcc		27	3
											TRA	CAAPARLMF	0	9	1	one	0.292222	oneSpecificity	gcagcacccgccagactcatg	ccc		21	3
											TRA	CAAPATYNQGGKLIF	0	15	1	one	0.262667	oneSpecificity	gcagcacccgccacctataaccagggaggaaagcttatc	cccgccacc		39	9
											TRA	CAAPDFYNQGGKLIF	0	15	1	one	0.244	oneSpecificity	gcagcacccgacttctataaccagggaggaaagcttatc	cccgacttc		39	9
											TRA	CAAPDGDTSGTYKYIF	0	16	1	one	0.1325	oneSpecificity	gcagcacccgacggcgacacctcaggaacctacaaatacatc	cccgacggcgac		42	12
											TRA	CAAPDNYGQNFVF	0	13	1	one	0.195385	oneSpecificity	gctgcccccgataactatggtcagaattttgtc	ccccc		33	5
											TRA	CAAPEAGGTSYGKLTF	0	16	1	one	0.23125	oneSpecificity	gccgcccccgaggctggtggtactagctatggaaagctgaca	cccccgag		42	8
											TRA	CAAPEPPNTGNQFYF	0	15	1	one	0.120667	oneSpecificity	gcagcacccgagccccccaacaccggtaaccagttctat	cccgagcccccc		39	12
											TRA	CAAPGAGSYQLTF	1	13	1	one	0.358462	oneSpecificity	gctgcccccggggctgggagttaccaactcact	ccccc		33	5
											TRA	CAAPGANNLFF	0	11	1	one	0.420909	oneSpecificity	gcagcacccggggcaaacaacctcttc	ccc		27	3
											TRA	CAAPGGATNKLIF	0	13	1	one	0.348462	oneSpecificity	gccgcccccggcggtgctacaaacaagctcatc	ccccc		33	5
											TRA	CAAPGGFGNEKLTF	0	14	1	one	0.247143	oneSpecificity	gccgcccccggcggctttggaaatgagaaattaacc	cccccggcgg		36	10
											TRA	CAAPGGGGSQGNLIF	0	15	1	one	0.391333	oneSpecificity	gccgcccccggcggcggaggaagccaaggaaatctcatc	cccccggcggc		39	11
											TRA	CAAPGGSQGNLIF	0	13	1	one	0.377692	oneSpecificity	gccgcccccggaggaagccaaggaaatctcatc	ccccc		33	5
											TRA	CAAPGNTPLVF	0	11	1	one	0.431818	oneSpecificity	gcagcacccggaaacacacctcttgtc	ccc		27	3
											TRA	CAAPGNYGQNFVF	0	13	1	one	0.301538	oneSpecificity	gcagcacccggcaactatggtcagaattttgtc	cccggc		33	6
											TRA	CAAPGPAGGTSYGKLTF	0	17	1	one	0.296471	oneSpecificity	gccgcccccggccccgctggtggtactagctatggaaagctgaca	cccccggcccc		45	11
											TRA	CAAPGSQGNLIF	0	12	1	one	0.369167	oneSpecificity	gctgcccccggaagccaaggaaatctcatc	ccccc		30	5
											TRA	CAAPGSVGARLMF	0	13	1	one	0.345385	oneSpecificity	gcagcacccggcagcgtgggcgccagactcatg	cccggcagcgtgggc		33	15
											TRA	CAAPGTGANNLFF	0	13	1	one	0.389231	oneSpecificity	gcagcacccggcactggggcaaacaacctcttc	cccggc		33	6
											TRA	CAAPHSGAGSYQLTF	0	15	1	one	0.272	oneSpecificity	gctgccccccactctggggctgggagttaccaactcact	gcccccc		39	7
											TRA	CAAPIPGNTPLVF	0	13	1	one	0.480769	oneSpecificity	gcagcacccatccccggaaacacacctcttgtc	cccatcccc		33	9
											TRA	CAAPITQGGSEKLVF	0	15	1	one	0.266667	oneSpecificity	gctgcccccatcactcagggcggatctgaaaagctggtc	cccccatc		39	8
											TRA	CAAPKGANNLFF	0	12	1	one	0.260833	oneSpecificity	gcagcccccaagggggcaaacaacctcttc	cccccaag		30	8
											TRA	CAAPKGNAGNNRKLIW	0	16	1	one	-0.086875	oneSpecificity	gcagcacccaagggcaatgctggcaacaaccgtaagctgatt	cccaagggc		42	9
											TRA	CAAPLDDKIIF	0	11	1	one	0.305455	oneSpecificity	gctgcccccctggatgacaagatcatc	cccccctg		27	8
											TRA	CAAPLMNSGYSTLTF	0	15	1	one	0.34	oneSpecificity	gctgcccccctgatgaattcaggatacagcaccctcacc	cccccctg		39	8
											TRA	CAAPLSGGYNKLIF	0	14	1	one	0.364286	oneSpecificity	gcagcacccctgtctggtggctacaataagctgatt	cccctg		36	6
											TRA	CAAPMDSGYALNF	0	13	1	one	0.310769	oneSpecificity	gcagcacccatggactccgggtatgcactcaac	cccatggac		33	9
											TRA	CAAPMDYSSASKIIF	0	15	1	one	0.278667	oneSpecificity	gcagcacccatggactacagcagtgcttccaagataatc	cccatggac		39	9
											TRA	CAAPMEYGNKLVF	0	13	1	one	0.256923	oneSpecificity	gccgcccccatggaatatggaaacaaactggtc	gccc		33	4
											TRA	CAAPMTTDSWGKLQF	0	15	1	one	0.153333	oneSpecificity	NA	NA	NA	NA	NA
											TRA	CAAPNAGGTSYGKLTF	0	16	1	one	0.22875	oneSpecificity	gcagcccccaatgctggtggtactagctatggaaagctgaca	ccccc		42	5
											TRA	CAAPNDMRF	0	9	1	one	-0.0811111	oneSpecificity	gcagcacccaatgacatgcgc	cc		21	2
											TRA	CAAPNTDKLIF	0	11	1	one	0.186364	oneSpecificity	gctgcccccaacaccgacaagctcatc	ccccc		27	5
											TRA	CAAPNTGNQFYF	0	12	1	one	0.1925	oneSpecificity	gccgcccccaacaccggtaaccagttctat	ccccc		30	5
											TRA	CAAPPDSNSGYALNF	0	15	1	one	0.170667	oneSpecificity	gcagcaccccccgactcaaattccgggtatgcactcaac	ccccccg		39	7
											TRA	CAAPPGETSGSRLTF	0	15	1	one	0.0833333	oneSpecificity	NA	NA	NA	NA	NA
											TRA	CAAPPGFGNEKLTF	0	14	1	one	0.221429	oneSpecificity	gctgccccccccggctttggaaatgagaaattaacc	ccccccccgg		36	10
											TRA	CAAPPKNRDDKIIF	0	14	1	one	-0.170714	oneSpecificity	gctgccccccccaagaacagagatgacaagatcatc	ccccccccaa		36	10
											TRA	CAAPPSFGNEKLTF	0	14	1	one	0.174286	oneSpecificity	gctgccccccccagctttggaaatgagaaattaacc	ccccccccag		36	10
											TRA	CAAPPSNTGKLIF	0	13	1	one	0.259231	oneSpecificity	gctgccccccccagcaacacaggcaaactaatc	cccccccc		33	8
											TRA	CAAPPVNQGGKLIF	0	14	1	one	0.307857	oneSpecificity	gccgccccccccgtgaaccagggaggaaagcttatc	ccccccccgtg		36	11
											TRA	CAAPPVSNFGNEKLTF	0	16	1	one	0.17125	oneSpecificity	gcagcaccccccgtgtctaactttggaaatgagaaattaacc	ccccccgtg		42	9
											TRA	CAAPPYSGAGSYQLTF	0	16	1	one	0.30375	oneSpecificity	gcagcacccccctactctggggctgggagttaccaactcact	cccccc		42	6
											TRA	CAAPQEYGNKLVF	0	13	1	one	0.142308	oneSpecificity	gcagcaccccaggaatatggaaacaaactggtc	cccca		33	5
											TRA	CAAPQGAGTALIF	0	13	1	one	0.506154	oneSpecificity	gccgccccccagggcgcaggaactgctctgatc	ccccccagggc		33	11
											TRA	CAAPQTGGFKTIF	0	13	1	one	0.301538	oneSpecificity	gctgccccccagactggaggcttcaaaactatc	ccccccag		33	8
											TRA	CAAPQTTSGTYKYIF	0	15	1	one	0.169333	oneSpecificity	gcagcaccccagactacctcaggaacctacaaatacatc	ccccag		39	6
											TRA	CAAPRGGTDKLIF	0	13	1	one	0.0969231	oneSpecificity	gcagcacccagaggcggcaccgacaagctcatc	cccagaggcgg		33	11
											TRA	CAAPRNNNARLMF	0	13	1	one	-0.172308	oneSpecificity	gcagcccccagaaataacaatgccagactcatg	cccccaga		33	8
											TRA	CAAPSAYSGAGSYQLTF	0	17	1	one	0.304706	oneSpecificity	gcagcacccagcgcctactctggggctgggagttaccaactcact	cccagcgcc		45	9
											TRA	CAAPSDDKIIF	0	11	1	one	0.192727	oneSpecificity	gcagcacccagcgatgacaagatcatc	cccagc		27	6
											TRA	CAAPSGAGSYQLTF	0	14	1	one	0.32	oneSpecificity	gcagcaccctctggggctgggagttaccaactcact	cc		36	2
											TRA	CAAPSGGGADGLTF	0	14	1	one	0.379286	oneSpecificity	gcagcaccctcaggaggaggtgctgacggactcacc	ccc		36	3
											TRA	CAAPSGGSNYKLTF	0	14	1	one	0.173571	oneSpecificity	gcagcacccagtggaggtagcaactataaactgaca	ccc		36	3
											TRA	CAAPSGNNQGGKLIF	0	15	1	one	0.175333	oneSpecificity	gccgcccccagcggcaacaaccagggaggaaagcttatc	cccccagcggcaac		39	14
											TRA	CAAPSGNTPLVF	0	12	1	one	0.380833	oneSpecificity	gccgccccctcaggaaacacacctcttgtc	ccccc		30	5
											TRA	CAAPSGTGANNLFF	0	14	1	one	0.348571	oneSpecificity	gcagcccccagcggcactggggcaaacaacctcttc	cccccagcggc		36	11
											TRA	CAAPSLRGAQKLVF	0	14	1	one	0.148571	oneSpecificity	gcagcacccagcctgagaggagcccagaagctggta	cccagcctgaga		36	12
											TRA	CAAPSLSAGNMLTF	0	14	1	one	0.393571	oneSpecificity	gcagcacccagcctgagcgcaggcaacatgctcacc	cccagcctgagc		36	12
											TRA	CAAPSNAGGTSYGKLTF	0	17	1	one	0.204706	oneSpecificity	gcagcacccagcaatgctggtggtactagctatggaaagctgaca	cccagc		45	6
											TRA	CAAPSNNNDMRF	0	12	1	one	-0.205833	oneSpecificity	gccgcccccagcaataacaatgacatgcgc	cccccag		30	7
											TRA	CAAPSQGGSEKLVF	0	14	1	one	0.177857	oneSpecificity	gcagcacccagccagggcggatctgaaaagctggtc	cccagc		36	6
											TRA	CAAPSSNTGKLIF	0	13	1	one	0.236154	oneSpecificity	gctgcccccagcagcaacacaggcaaactaatc	cccccagc		33	8
											TRA	CAAPSWVYGNKLVF	0	14	1	one	0.367857	oneSpecificity	gcagcacccagctgggtgtatggaaacaaactggtc	cccagctgggtg		36	12
											TRA	CAAPTDSWGKLQF	0	13	1	one	0.131538	oneSpecificity	NA	NA	NA	NA	NA
											TRA	CAAPTGFGNEKLTF	3	14	1	one	0.209286	oneSpecificity	gcagcacccaccggctttggaaatgagaaattaacc	cccaccgg		36	8
											TRA	CAAPTGNNNDMRF	0	13	1	one	-0.143077	oneSpecificity	gcagcacccaccggcaataacaatgacatgcgc	cccaccgg		33	8
											TRA	CAAPTNNNDMRF	0	12	1	one	-0.195	oneSpecificity	gcagcacccaccaataacaatgacatgcgc	cccac		30	5
											TRA	CAAPTPTSGTYKYIF	0	15	1	one	0.234	oneSpecificity	gccgcccccacccccacctcaggaacctacaaatacatc	cccccaccccc		39	11
											TRA	CAAPTQNAGNNRKLIW	0	16	1	one	-0.079375	oneSpecificity	gcagcacccacccagaatgctggcaacaaccgtaagctgatt	cccacccag		42	9
											TRA	CAAPVDGGNMLTF	0	13	1	one	0.373077	oneSpecificity	gctgcccccgtggacggcggcaacatgctcacc	cccccgtggacggc		33	14
											TRA	CAAPVENRDDKIIF	0	14	1	one	-0.0478571	oneSpecificity	gctgcccccgtggagaacagagatgacaagatcatc	cccccgtgga		36	10
											TRA	CAAPVGTYKYIF	0	12	1	one	0.395833	oneSpecificity	gctgcccccgtgggaacctacaaatacatc	cccccgtg		30	8
											TRA	CAAPWGNFNKFYF	0	13	1	one	0.285385	oneSpecificity	gctgccccctggggcaacttcaacaaattttac	ccccctgggg		33	10
											TRA	CAAPYFGNEKLTF	0	13	1	one	0.212308	oneSpecificity	gctgccccctactttggaaatgagaaattaacc	ccccct		33	6
											TRA	CAAPYSGGGADGLTF	0	15	1	one	0.371333	oneSpecificity	gccgccccctattcaggaggaggtgctgacggactcacc	ccccc		39	5
											TRA	CAAPYSGGSNYKLTF	3	15	1	one	0.179333	oneSpecificity	gcagcaccctacagtggaggtagcaactataaactgaca	ccctac		39	6
											TRA	CAAPYSGGYQKVTF	0	14	1	one	0.201429	oneSpecificity	gccgccccctactctgggggttaccagaaagttacc	ccccctac		36	8
											TRA	CAAPYSKIIF	0	10	1	one	0.418	oneSpecificity	gcagcaccctacagcaagatcatc	ccctacag		24	8
											TRA	CAAPYSSASKIIF	0	13	1	one	0.341538	oneSpecificity	gcagcaccctacagcagtgcttccaagataatc	ccc		33	3
											TRA	CAAPYSSNTGKLIF	0	14	1	one	0.237857	oneSpecificity	gcagcaccctacagcagcaacacaggcaaactaatc	ccctacagc		36	9
											TRA	CAAPYTPGGATNKLIF	0	16	1	one	0.30375	oneSpecificity	gcagcaccctacacccccggcggtgctacaaacaagctcatc	ccctacaccccc		42	12
											TRA	CAAQAGYQGAQKLVF	0	15	1	one	0.218	oneSpecificity	gcagcacaggccggctaccagggagcccagaagctggta	caggccggctac		39	12
											TRA	CAAQANAGKSTF	0	12	1	one	0.09	oneSpecificity	gcagcacaggccaatgcaggcaaatcaacc	cagg		30	4
											TRA	CAAQDGSSNTGKLIF	0	15	1	one	0.112	oneSpecificity	gctgcccaggacggcagcagcaacacaggcaaactaatc	cccaggacggcagc		39	14
											TRA	CAAQDSGGSNYKLTF	0	15	1	one	0.0373333	oneSpecificity	gcagcacaggacagtggaggtagcaactataaactgaca	caggac		39	6
											TRA	CAAQDTNAGKSTF	0	13	1	one	-0.0376923	oneSpecificity	gcagcacaggacaccaatgcaggcaaatcaacc	cagg		33	4
											TRA	CAAQDYKLSF	0	10	1	one	0.061	oneSpecificity	gcagcacaggactacaagctcagc	cag		24	3
											TRA	CAAQEYGNNRLAF	0	13	1	one	-0.0415385	oneSpecificity	gcagcacaggagtatgggaacaacagactcgct	caggag		33	6
											TRA	CAAQGAQKLVF	0	11	1	one	0.250909	oneSpecificity	gccgcccagggagcccagaagctggta	cc		27	2
											TRA	CAAQGGSEKLVF	0	12	1	one	0.2125	oneSpecificity	gccgcccagggcggatctgaaaagctggtc	cc		30	2
											TRA	CAAQGKSGGGADGLTF	0	16	1	one	0.2075	oneSpecificity	gcagcacagggcaagtcaggaggaggtgctgacggactcacc	cagggcaag		42	9
											TRA	CAAQGSQGNLIF	3	12	1	one	0.288333	oneSpecificity	gcagcacagggaagccaaggaaatctcatc	cag		30	3
											TRA	CAAQIKAAGNKLTF	0	14	1	one	0.157143	oneSpecificity	gctgcccagatcaaagctgcaggcaacaagctaact	ccca		36	4
											TRA	CAAQKTSYDKVIF	0	13	1	one	0.0353846	oneSpecificity	gctgcccagaaaacctcctacgacaaggtgata	ccca		33	4
											TRA	CAAQLGDTGNQFYF	0	14	1	one	0.197143	oneSpecificity	gcagcacagctgggcgacaccggtaaccagttctat	cagctgggcg		36	10
											TRA	CAAQLYGQNFVF	0	12	1	one	0.359167	oneSpecificity	gcagcccagctgtatggtcagaattttgtc	cccagctg		30	8
											TRA	CAAQNNDMRF	0	10	1	one	-0.248	oneSpecificity	gcagcacagaacaatgacatgcgc	cag		24	3
											TRA	CAAQPPTGNQFYF	0	13	1	one	0.181538	oneSpecificity	gcagcacagccccccaccggtaaccagttctat	cagccccc		33	8
											TRA	CAAQRANRDDKIIF	1	14	1	one	-0.277857	oneSpecificity	gcagcacagagagccaacagagatgacaagatcatc	cagagagcc		36	9
											TRA	CAAQRPGANNLFF	0	13	1	one	0.0961538	oneSpecificity	gctgcccagagacccggggcaaacaacctcttc	cccagagaccc		33	11
											TRA	CAAQSNMEYGNKLVF	2	15	1	one	0.094	oneSpecificity	gctgcccagagcaacatggaatatggaaacaaactggtc	cccagagcaa		39	10
											TRA	CAAQSTSGTYKYIF	0	14	1	one	0.163571	oneSpecificity	gctgcccagagcacctcaggaacctacaaatacatc	cccagagc		36	8
											TRA	CAAQTGANNLFF	0	12	1	one	0.300833	oneSpecificity	gctgcccaaactggggcaaacaacctcttc	cc		30	2
											TRA	CAAQTGNQFYF	0	11	1	one	0.192727	oneSpecificity	gcagcacagaccggtaaccagttctat	cag		27	3
											TRA	CAAQYNDMRF	0	10	1	one	-0.144	oneSpecificity	gcagcacagtacaatgacatgcgc	cagt		24	4
											TRA	CAARAAGAGSYQLTF	0	15	1	one	0.216667	oneSpecificity	gcagcaagagccgccggggctgggagttaccaactcact	agccgcc		39	7
											TRA	CAARADGQKLLF	0	12	1	one	0.0133333	oneSpecificity	NA	NA	NA	NA	NA
											TRA	CAARAGGTSYGKLTF	0	15	1	one	0.119333	oneSpecificity	gctgccagagctggtggtactagctatggaaagctgaca	ccaga		39	5
											TRA	CAARAHGDNQFYF	0	13	1	one	-0.0146154	oneSpecificity	gcagcaagagcccacggcgacaaccagttctat	agcccacggcgac		33	13
											TRA	CAARALGTGNTPLVF	0	15	1	one	0.280667	oneSpecificity	gcagcaagagccctgggcaccggaaacacacctcttgtc	agccctgggcacc		39	13
											TRA	CAARALYSSASKIIF	0	15	1	one	0.231333	oneSpecificity	gccgccagagccctgtacagcagtgcttccaagataatc	ccagagccct		39	10
											TRA	CAARAMNYGGSQGNLIF	0	17	1	one	0.176471	oneSpecificity	gcagcaagagccatgaattatggaggaagccaaggaaatctcatc	agc		45	3
											TRA	CAARANNARLMF	1	12	1	one	-0.08	oneSpecificity	gcagcaagagccaacaatgccagactcatg	agcc		30	4
											TRA	CAARANTDKLIF	0	12	1	one	0.00166667	oneSpecificity	gcagcaagagccaacaccgacaagctcatc	agcc		30	4
											TRA	CAARAPKAAGNKLTF	0	15	1	one	-0.008	oneSpecificity	gcagcaagagcccccaaagctgcaggcaacaagctaact	agcccc		39	6
											TRA	CAARASPGTYKYIF	0	14	1	one	0.112857	oneSpecificity	gcagcaagagccagccccggaacctacaaatacatc	agccagcccc		36	10
											TRA	CAARATYNFNKFYF	0	14	1	one	0.0428571	oneSpecificity	gcagcaagagccacctacaacttcaacaaattttac	agccacc		36	7
											TRA	CAARAYNTDKLIF	0	13	1	one	0.0215385	oneSpecificity	gcagcaagagcctataacaccgacaagctcatc	agcc		33	4
											TRA	CAARDDKIIF	0	10	1	one	-0.035	oneSpecificity	gcagcaagagatgacaagatcatc			24	0
											TRA	CAARDDSNYQLIW	0	13	1	one	-0.0846154	oneSpecificity	gcagcaagagacgatagcaactatcagttaatc	agac		33	4
											TRA	CAARDEYTDKLIF	0	13	1	one	-0.0923077	oneSpecificity	gcagcaagagacgagtacaccgacaagctcatc	agacgagt		33	8
											TRA	CAARDFGTYKYIF	0	13	1	one	0.100769	oneSpecificity	gcagcaagagacttcggaacctacaaatacatc	agacttc		33	7
											TRA	CAARDGQNFVF	0	11	1	one	0.0372727	oneSpecificity	gcagcaagagacggtcagaattttgtc	agac		27	4
											TRA	CAARDGTYNNNDMRF	0	15	1	one	-0.343333	oneSpecificity	gcagcaagagacggcacctacaataacaatgacatgcgc	agacggcacc		39	10
											TRA	CAARDLGGSQGNLIF	0	15	1	one	0.161333	oneSpecificity	gcagcaagagacctgggaggaagccaaggaaatctcatc	agacctg		39	7
											TRA	CAARDNTGGFKTIF	0	14	1	one	0.0314286	oneSpecificity	gcagcaagagacaatactggaggcttcaaaactatc	agac		36	4
											TRA	CAARDNYGQNFVF	0	13	1	one	-0.0084615	oneSpecificity	gcagccagagataactatggtcagaattttgtc	ccaga		33	5
											TRA	CAARDRDDKIIF	0	12	1	one	-0.315	oneSpecificity	gcagcaagagacagagatgacaagatcatc	ag		30	2
											TRA	CAARDTGTASKLTF	0	14	1	one	-0.0271429	oneSpecificity	gcagcaagagacaccggcactgccagtaaactcacc	agac		36	4
											TRA	CAARDYEAAGNKLTF	0	15	1	one	-0.0493333	oneSpecificity	gcagcaagagactacgaggctgcaggcaacaagctaact	agactacgag		39	10
											TRA	CAAREDQTGANNLFF	0	15	1	one	-0.0373333	oneSpecificity	gcagcaagagaggaccaaactggggcaaacaacctcttc	agaggac		39	7
											TRA	CAAREDSSYKLIF	2	13	1	one	-0.0469231	oneSpecificity	gcagcaagagaggatagcagctataaattgatc	aga		33	3
											TRA	CAAREDSWGKLQF	0	13	1	one	-0.125385	oneSpecificity	NA	NA	NA	NA	NA
											TRA	CAAREEGDARLMF	0	13	1	one	-0.147692	oneSpecificity	gcagcaagagaggagggcgacgccagactcatg	agaggagggcgac		33	13
											TRA	CAAREGAQKLVF	0	12	1	one	0.0283333	oneSpecificity	gcagcaagagagggagcccagaagctggta	ag		30	2
											TRA	CAAREGGGSQGNLIF	0	15	1	one	0.133333	oneSpecificity	gcagcaagagagggcggaggaagccaaggaaatctcatc	agagggc		39	7
											TRA	CAAREGSGNTGKLIF	0	15	1	one	0.0546667	oneSpecificity	gcagcaagagagggctctggcaacacaggcaaactaatc	agag		39	4
											TRA	CAAREGSSNTGKLIF	0	15	1	one	0.0106667	oneSpecificity	gcagcaagagagggcagcagcaacacaggcaaactaatc	agagggcagc		39	10
											TRA	CAAREGTGNQFYF	0	13	1	one	0.0138461	oneSpecificity	gcagcaagagagggcaccggtaaccagttctat	agaggg		33	6
											TRA	CAAREHSNYQLIW	0	13	1	one	-0.0338462	oneSpecificity	gcagcaagagagcacagcaactatcagttaatc	agagcac		33	7
											TRA	CAAREIGNQFYF	0	12	1	one	0.0941667	oneSpecificity	gcagcaagagagatcggtaaccagttctat	agagat		30	6
											TRA	CAARERDDKIIF	0	12	1	one	-0.301667	oneSpecificity	gccgccagagagagagatgacaagatcatc	ccagagag		30	8
											TRA	CAARESYGGATNKLIF	0	16	1	one	0.07625	oneSpecificity	gcagcaagagagagctatggcggtgctacaaacaagctcatc	agagagc		42	7
											TRA	CAARETQGGSEKLVF	0	15	1	one	-0.0513333	oneSpecificity	gcagcaagagagactcagggcggatctgaaaagctggtc	agag		39	4
											TRA	CAARETSGSRLTF	0	13	1	one	-0.153846	oneSpecificity	NA	NA	NA	NA	NA
											TRA	CAAREYGNKLVF	0	12	1	one	0.00416667	oneSpecificity	gcagcaagagaatatggaaacaaactggtc	a		30	1
											TRA	CAARFDSGYALNF	0	13	1	one	0.149231	oneSpecificity	gcagcaagattcgactccgggtatgcactcaac	attcgac		33	7
											TRA	CAARFGGSQGNLIF	0	14	1	one	0.246429	oneSpecificity	gcagcaagattcggaggaagccaaggaaatctcatc	attc		36	4
											TRA	CAARFGNEKLTF	0	12	1	one	-0.0125	oneSpecificity	gcagcaagatttggaaatgagaaattaacc	a		30	1
											TRA	CAARFSDGQKLLF	0	13	1	one	0.0423077	oneSpecificity	NA	NA	NA	NA	NA
											TRA	CAARFTGGGNKLTF	0	14	1	one	0.107143	oneSpecificity	gcagcaagattcacgggaggaggaaacaaactcacc	at		36	2
											TRA	CAARFTGTASKLTF	0	14	1	one	0.122143	oneSpecificity	gccgccagattcaccggcactgccagtaaactcacc	ccagattc		36	8
											TRA	CAARFYDSSNTGKLIF	0	16	1	one	0.060625	oneSpecificity	gcagcaagattctacgacagcagcaacacaggcaaactaatc	attctacgacagc		42	13
											TRA	CAARGAEEDKIIF	0	13	1	one	0.0130769	oneSpecificity	gcagcaagaggcgccgaggaggacaagatcatc	aggcgccgaggag		33	13
											TRA	CAARGAGGTSYGKLTF	0	16	1	one	0.141875	oneSpecificity	gcagcaagaggcgctggtggtactagctatggaaagctgaca	aggc		42	4
											TRA	CAARGANFGNEKLTF	0	15	1	one	0.0113333	oneSpecificity	gcagcaagaggcgccaactttggaaatgagaaattaacc	aggcgcc		39	7
											TRA	CAARGDNNDMRF	0	12	1	one	-0.381667	oneSpecificity	gcagcaagaggcgacaacaatgacatgcgc	aggcgac		30	7
											TRA	CAARGDRGSTLGRLYF	0	16	1	one	-0.13625	oneSpecificity	gcagcaagaggcgacagaggctcaaccctggggaggctatac	agg		42	3
											TRA	CAARGDTGKLIF	0	12	1	one	0.095	oneSpecificity	gcagcaagaggcgacacaggcaaactaatc	aggcg		30	5
											TRA	CAARGEGAQKLVF	0	13	1	one	0.0630769	oneSpecificity	gcagcaagaggcgagggagcccagaagctggta	aggcg		33	5
											TRA	CAARGETSGSRLTF	0	14	1	one	-0.108571	oneSpecificity	NA	NA	NA	NA	NA
											TRA	CAARGFATGFQKLVF	0	15	1	one	0.259333	oneSpecificity	gcagcaagaggcttcgccacaggctttcagaaacttgta	aggcttcgc		39	9
											TRA	CAARGGGFGNEKLTF	0	15	1	one	0.086	oneSpecificity	gcagcaagaggcggcggctttggaaatgagaaattaacc	aggcggcgg		39	9
											TRA	CAARGGGGSQGNLIF	0	15	1	one	0.214667	oneSpecificity	gcagcaagaggcggcggaggaagccaaggaaatctcatc	aggcggc		39	7
											TRA	CAARGGNKLVF	0	11	1	one	0.0918182	oneSpecificity	gcagcaagaggcggaaacaaactggtc	aggc		27	4
											TRA	CAARGGSNYQLIW	0	13	1	one	0.127692	oneSpecificity	gcagcaagaggcggcagcaactatcagttaatc	aggcggc		33	7
											TRA	CAARGGSQGNLIF	0	13	1	one	0.173846	oneSpecificity	gcagcaagaggaggaagccaaggaaatctcatc	a		33	1
											TRA	CAARGGSYQLTF	0	12	1	one	0.115833	oneSpecificity	gctgccagaggcgggagttaccaactcact	ccagaggc		30	8
											TRA	CAARGIAAGNKLTF	0	14	1	one	0.178571	oneSpecificity	gcagcaagaggcatcgctgcaggcaacaagctaact	aggcatc		36	7
											TRA	CAARGIGGQNFVF	0	13	1	one	0.280769	oneSpecificity	gcagcaagaggcatcggcggtcagaattttgtc	aggcatcggc		33	10
											TRA	CAARGIGSGTYKYIF	1	15	1	one	0.212	oneSpecificity	gcagcaagaggcatcggctcaggaacctacaaatacatc	aggcatcgg		39	9
											TRA	CAARGKGSLGGNTPLVF	0	17	1	one	0.171765	oneSpecificity	gcagcaagaggcaagggcagcctgggcggaaacacacctcttgtc	aggcaagggcagcctgggc		45	19
											TRA	CAARGKNAGNMLTF	0	14	1	one	0.0257143	oneSpecificity	gcagcaagaggcaagaatgcaggcaacatgctcacc	aggcaag		36	7
											TRA	CAARGKNYGQNFVF	0	14	1	one	-0.0164286	oneSpecificity	gccgccagaggcaagaactatggtcagaattttgtc	ccagaggcaag		36	11
											TRA	CAARGNNAGNMLTF	0	14	1	one	0.0771429	oneSpecificity	gcagcaagaggcaataatgcaggcaacatgctcacc	aggc		36	4
											TRA	CAARGNNNARLMF	0	13	1	one	-0.144615	oneSpecificity	gctgccagaggcaataacaatgccagactcatg	ccagaggc		33	8
											TRA	CAARGNTDKLIF	0	12	1	one	-0.01	oneSpecificity	gcagcaagaggcaacaccgacaagctcatc	aggc		30	4
											TRA	CAARGPLDTGNQFYF	0	15	1	one	0.08	oneSpecificity	gcagcaagaggccccctggacaccggtaaccagttctat	aggccccctgg		39	11
											TRA	CAARGPSGYSTLTF	0	14	1	one	0.152143	oneSpecificity	gccgccagaggcccctcaggatacagcaccctcacc	ccagaggcccc		36	11
											TRA	CAARGRGGADGLTF	0	14	1	one	0.0221429	oneSpecificity	gcagcaagaggcagaggaggtgctgacggactcacc	aggca		36	5
											TRA	CAARGRGNQFYF	0	12	1	one	-0.13	oneSpecificity	gcagcaagaggcagaggtaaccagttctat	aggcaga		30	7
											TRA	CAARGSQGNLIF	1	12	1	one	0.148333	oneSpecificity	gctgccagaggaagccaaggaaatctcatc	cca		30	3
											TRA	CAARGSRLTF	0	10	1	one	-0.103	oneSpecificity	NA	NA	NA	NA	NA
											TRA	CAARGTASKLTF	0	12	1	one	0.0475	oneSpecificity	gcagcaagaggcactgccagtaaactcacc	a		30	1
											TRA	CAARGTGGGNKLTF	0	14	1	one	0.0564286	oneSpecificity	gcagcaagaggcacgggaggaggaaacaaactcacc	agg		36	3
											TRA	CAARGTTDSWGKLQF	0	15	1	one	-0.034	oneSpecificity	NA	NA	NA	NA	NA
											TRA	CAARGVLTGGGNKLTF	0	16	1	one	0.183125	oneSpecificity	gccgccagaggcgtgctcacgggaggaggaaacaaactcacc	ccagaggcgtg		42	11
											TRA	CAARGVSGGYNKLIF	0	15	1	one	0.196667	oneSpecificity	gctgccagaggcgtgtctggtggctacaataagctgatt	ccagaggcgtg		39	11
											TRA	CAARGYDYKLSF	0	12	1	one	-0.0275	oneSpecificity	gcagcaagaggctacgactacaagctcagc	aggct		30	5
											TRA	CAARGYGQNFVF	0	12	1	one	0.170833	oneSpecificity	gctgccagaggctatggtcagaattttgtc	ccagagg		30	7
											TRA	CAARHGFDDKIIF	0	13	1	one	0.0707692	oneSpecificity	gcagcaagacacggcttcgatgacaagatcatc	acacggcttc		33	10
											TRA	CAARHHYSSASKIIF	0	15	1	one	0.066	oneSpecificity	gcagcaagacaccactacagcagtgcttccaagataatc	acaccac		39	7
											TRA	CAARHRSGSNYKLTF	0	15	1	one	-0.242	oneSpecificity	gcagcaagacacagaagcggtagcaactataaactgaca	acacagaagc		39	10
											TRA	CAARIAYSGAGSYQLTF	0	17	1	one	0.240588	oneSpecificity	gcagcaagaatcgcctactctggggctgggagttaccaactcact	aatcgcc		45	7
											TRA	CAARILDDKIIF	0	12	1	one	0.174167	oneSpecificity	gcagcaagaatcctggatgacaagatcatc	aatcctg		30	7
											TRA	CAARIQGAQKLVF	0	13	1	one	0.123846	oneSpecificity	gcagcaagaattcagggagcccagaagctggta			33	0
											TRA	CAARISQMDSNYQLIW	0	16	1	one	0.049375	oneSpecificity	gctgccagaatcagccagatggatagcaactatcagttaatc	ccagaatcagccag		42	14
											TRA	CAARISYNFNKFYF	0	14	1	one	0.0878571	oneSpecificity	gcagcaagaatcagctacaacttcaacaaattttac	aatcagc		36	7
											TRA	CAARITGTASKLTF	0	14	1	one	0.135714	oneSpecificity	gcagcaagaatcaccggcactgccagtaaactcacc	aatc		36	4
											TRA	CAARIYNTDKLIF	0	13	1	one	0.08	oneSpecificity	gctgccagaatctataacaccgacaagctcatc	ccagaatc		33	8
											TRA	CAARKGAGSYQLTF	0	14	1	one	0.0364286	oneSpecificity	gcagcaagaaagggggctgggagttaccaactcact	aaag		36	4
											TRA	CAARKGTSGSRLTF	0	14	1	one	-0.162857	oneSpecificity	NA	NA	NA	NA	NA
											TRA	CAARKSGAGSYQLTF	0	15	1	one	0.022	oneSpecificity	gcagcaagaaagtctggggctgggagttaccaactcact	aaag		39	4
											TRA	CAARLAGNTGKLIF	0	14	1	one	0.21	oneSpecificity	gctgccagactggccggcaacacaggcaaactaatc	ccagactggcc		36	11
											TRA	CAARLFDARLMF	0	12	1	one	0.110833	oneSpecificity	gcagcaagactgttcgacgccagactcatg	actgttcgac		30	10
											TRA	CAARLGNMLTF	0	11	1	one	0.236364	oneSpecificity	gcagcaagactgggcaacatgctcacc	actg		27	4
											TRA	CAARLIYNQGGKLIF	0	15	1	one	0.210667	oneSpecificity	gcagcaagactgatttataaccagggaggaaagcttatc	ac		39	2
											TRA	CAARLMGTYKYIF	0	13	1	one	0.209231	oneSpecificity	gcagcaagactgatgggaacctacaaatacatc	actgatg		33	7
											TRA	CAARLNDMRF	0	10	1	one	-0.232	oneSpecificity	gcagcaagactgaatgacatgcgc	actg		24	4
											TRA	CAARLNRDDKIIF	0	13	1	one	-0.2	oneSpecificity	gcagcaagactgaacagagatgacaagatcatc	ac		33	2
											TRA	CAARLSFKTIF	0	11	1	one	0.19	oneSpecificity	gctgccagactgagcttcaaaactatc	ccagactga		27	9
											TRA	CAARMDSSYKLIF	0	13	1	one	0.0592308	oneSpecificity	gctgccagaatggatagcagctataaattgatc	ccaga		33	5
											TRA	CAARMIKAAGNKLTF	0	15	1	one	0.0773333	oneSpecificity	gctgccagaatgatcaaagctgcaggcaacaagctaact	ccaga		39	5
											TRA	CAARMIYNQGGKLIF	0	15	1	one	0.182667	oneSpecificity	gcagcaagaatgatttataaccagggaggaaagcttatc	a		39	1
											TRA	CAARNAGNMLTF	0	12	1	one	0.115	oneSpecificity	gcagcaagaaatgcaggcaacatgctcacc	a		30	1
											TRA	CAARNDMRF	0	9	1	one	-0.375556	oneSpecificity	gctgccagaaatgacatgcgc	ccaga		21	5
											TRA	CAARNHMNYGGSQGNLIF	0	18	1	one	0.0666667	oneSpecificity	gctgccagaaaccacatgaattatggaggaagccaaggaaatctcatc	ccagaaacca		48	10
											TRA	CAARNNAGKSTF	0	12	1	one	-0.166667	oneSpecificity	gcagcaagaaacaatgcaggcaaatcaacc	aaa		30	3
											TRA	CAARNNNARLMF	0	12	1	one	-0.196667	oneSpecificity	gccgccagaaataacaatgccagactcatg	ccaga		30	5
											TRA	CAARNTGTASKLTF	0	14	1	one	-0.0185714	oneSpecificity	NA	NA	NA	NA	NA
											TRA	CAARNYGGSQGNLIF	0	15	1	one	0.116	oneSpecificity	gccgccagaaattatggaggaagccaaggaaatctcatc	ccaga		39	5
											TRA	CAARPDNYGQNFVF	0	14	1	one	0.00071429	oneSpecificity	gcagcaagacccgataactatggtcagaattttgtc	accc		36	4
											TRA	CAARPDSNYQLIW	0	13	1	one	-0.0061538	oneSpecificity	gccgccagacccgatagcaactatcagttaatc	ccagaccc		33	8
											TRA	CAARPDSNYQLIW	2	13	1	one	-0.0061538	oneSpecificity	gccgccagacccgatagcaactatcagttaatc	ccagaccc		33	8
											TRA	CAARPEPTSTGTALIF	1	16	1	one	0.18125	oneSpecificity	gcagcaagacccgagcccaccagcaccggaactgctctgatc	acccgagcccaccagcacc		42	19
											TRA	CAARPGADKLIF	0	12	1	one	0.120833	oneSpecificity	gcagcaagacccggcgccgacaagctcatc	acccggcg		30	8
											TRA	CAARPHNRKLIW	0	12	1	one	-0.236667	oneSpecificity	gcagcaagaccccacaaccgtaagctgatt	acccc		30	5
											TRA	CAARPHQGGSEKLVF	0	15	1	one	-0.0173333	oneSpecificity	gctgccagaccccaccagggcggatctgaaaagctggtc	ccagaccccac		39	11
											TRA	CAARPMNYGGSQGNLIF	0	17	1	one	0.147059	oneSpecificity	gctgccagacccatgaattatggaggaagccaaggaaatctcatc	ccagacc		45	7
											TRA	CAARPNYGGSQGNLIF	0	16	1	one	0.11625	oneSpecificity	gcagcaagacccaattatggaggaagccaaggaaatctcatc	accc		42	4
											TRA	CAARPVYNFNKFYF	0	14	1	one	0.0878571	oneSpecificity	gcagcaagacccgtgtacaacttcaacaaattttac	acccgtg		36	7
											TRA	CAARPWGGSQGNLIF	0	15	1	one	0.212667	oneSpecificity	gcagcaagaccctggggaggaagccaaggaaatctcatc	accctgg		39	7
											TRA	CAARPYGQNFVF	0	12	1	one	0.140833	oneSpecificity	gcagcaagaccctatggtcagaattttgtc	acc		30	3
											TRA	CAARQASQGNLIF	0	13	1	one	0.0823077	oneSpecificity	gcagcaagacaggccagccaaggaaatctcatc	acaggcc		33	7
											TRA	CAARQDSGYSTLTF	0	14	1	one	-0.0157143	oneSpecificity	gcagcaagacaggactcaggatacagcaccctcacc	acaggac		36	7
											TRA	CAARQTDSWGKFQF	0	14	1	one	-0.118571	oneSpecificity	NA	NA	NA	NA	NA
											TRA	CAARRETGGSYIPTF	0	15	1	one	-0.0426667	oneSpecificity	gctgccagaagagagaccggaggaagctacatacctaca	ccagaagagagacc		39	14
											TRA	CAARRFPNYGGSQGNLIF	0	18	1	one	0.0288889	oneSpecificity	gcagcaagaagattccccaattatggaggaagccaaggaaatctcatc	aagattcccc		48	10
											TRA	CAARRGFQKLVF	0	12	1	one	-0.0733333	oneSpecificity	gcagcaagaagaggctttcagaaacttgta	aag		30	3
											TRA	CAARRGINAGGTSYGKLTF	0	19	1	one	0.0178947	oneSpecificity	gcagcaagaagaggcatcaatgctggtggtactagctatggaaagctgaca	aagaggcatc		51	10
											TRA	CAARRGLAGNQFYF	0	14	1	one	0.00857143	oneSpecificity	gcagcaagaagaggcctggccggtaaccagttctat	aagaggcctgg		36	11
											TRA	CAARRQAGTALIF	0	13	1	one	0.0707692	oneSpecificity	gcagccagaagacaggcaggaactgctctgatc	ccagaaga		33	8
											TRA	CAARRRGMDSSYKLIF	0	16	1	one	-0.238125	oneSpecificity	gcagcaagaagaagaggcatggatagcagctataaattgatc	aagaagaggc		42	10
											TRA	CAARRWAIGAGKSTF	0	15	1	one	0.0213333	oneSpecificity	gcagcaagaagatgggccatcggcgcaggcaaatcaacc	aagatgggccatcggc		39	16
											TRA	CAARSAGNQFYF	0	12	1	one	0.0775	oneSpecificity	gcagcaagaagcgccggtaaccagttctat	aagcg		30	5
											TRA	CAARSDRDDKIIF	0	13	1	one	-0.304615	oneSpecificity	gcagcaagaagcgacagagatgacaagatcatc	aagcg		33	5
											TRA	CAARSGGGADGLTF	0	14	1	one	0.19	oneSpecificity	gccgccagatcaggaggaggtgctgacggactcacc	ccaga		36	5
											TRA	CAARSGNTPLVF	1	12	1	one	0.16	oneSpecificity	gcagcaagatcaggaaacacacctcttgtc	a		30	1
											TRA	CAARSGTYKYIF	0	12	1	one	0.07	oneSpecificity	gcagcaagatcaggaacctacaaatacatc	a		30	1
											TRA	CAARSHQGGKLIF	0	13	1	one	0.0507692	oneSpecificity	gcagcaagaagccaccagggaggaaagcttatc	aagcc		33	5
											TRA	CAARSKEDQNFVF	0	13	1	one	-0.191539	oneSpecificity	gcagcaagaagcaaggaggaccagaattttgtc	aagcaaggaggac		33	13
											TRA	CAARSNAGGTSYGKLTF	0	17	1	one	0.0488235	oneSpecificity	gcagcaagaagcaatgctggtggtactagctatggaaagctgaca	aagc		45	4
											TRA	CAARSNFGNEKLTF	0	14	1	one	-0.0792857	oneSpecificity	gcagcaagatctaactttggaaatgagaaattaacc			36	0
											TRA	CAARSRRDDKIIF	0	13	1	one	-0.43	oneSpecificity	gcagcaagaagcagaagagatgacaagatcatc	aagcaga		33	7
											TRA	CAARSSGGSNYKLTF	0	15	1	one	-0.0266667	oneSpecificity	gcagcaagaagcagtggaggtagcaactataaactgaca	aagc		39	4
											TRA	CAARSSNARLMF	0	12	1	one	-0.0966667	oneSpecificity	gcagcaagaagcagcaatgccagactcatg	aagcag		30	6
											TRA	CAARTGEGVVYSGAGSYQLTF	0	21	1	one	0.210476	oneSpecificity	gcagcaagaaccggcgagggcgtggtgtactctggggctgggagttaccaactcact	aaccggcgagggcgtggtg		57	19
											TRA	CAARTMKTSYDKVIF	0	15	1	one	-0.042	oneSpecificity	gcagcaagaaccatgaaaacctcctacgacaaggtgata	aac		39	3
											TRA	CAARTPGNQFYF	0	12	1	one	0.0466667	oneSpecificity	gcagcaagaacccccggtaaccagttctat	aaccc		30	5
											TRA	CAARTRGSTLGRLYF	0	15	1	one	-0.120667	oneSpecificity	gctgccagaaccagaggctcaaccctggggaggctatac	ccagaac		39	7
											TRA	CAARTRTGNQFYF	0	13	1	one	-0.164615	oneSpecificity	gcagcaagaaccagaaccggtaaccagttctat	aaccaga		33	7
											TRA	CAARTSYDKVIF	0	12	1	one	0.0233333	oneSpecificity	gcagcaagaacctcctacgacaaggtgata			30	0
											TRA	CAARVCENAGNMLTF	0	15	1	one	0.134	oneSpecificity	gcagcaagagtgtgcgagaatgcaggcaacatgctcacc	agtgtgcgag		39	10
											TRA	CAARVDMYSGGGADGLTF	0	18	1	one	0.207778	oneSpecificity	gcagcaagagtggacatgtattcaggaggaggtgctgacggactcacc	agtgg		48	5
											TRA	CAARVGEKLTF	0	11	1	one	0.0472727	oneSpecificity	gcagcaagagtgggcgagaaattaacc	agtgggc		27	7
											TRA	CAARVGSSASKIIF	0	14	1	one	0.220714	oneSpecificity	gcagcaagagtgggcagcagtgcttccaagataatc	agtggg		36	6
											TRA	CAARVSNAGGTSYGKLTF	0	18	1	one	0.106111	oneSpecificity	gcagcaagagtgagcaatgctggtggtactagctatggaaagctgaca	agtgagc		48	7
											TRA	CAARWDKLIF	0	10	1	one	0.104	oneSpecificity	gctgccagatgggacaagctcatc	ccagatgg		24	8
											TRA	CAARWGTGGFKTIF	0	14	1	one	0.243571	oneSpecificity	gcagcaagatggggcactggaggcttcaaaactatc	atggggc		36	7
											TRA	CAARYNNAGNMLTF	0	14	1	one	0.0614286	oneSpecificity	gcagcaagatacaataatgcaggcaacatgctcacc	atac		36	4
											TRA	CAARYSGAGSYQLTF	0	15	1	one	0.139333	oneSpecificity	gcagcaagatactctggggctgggagttaccaactcact			39	0
											TRA	CAARYSGGGADGLTF	0	15	1	one	0.194667	oneSpecificity	gcagcaagatattcaggaggaggtgctgacggactcacc	a		39	1
											TRA	CAARYSGNTPLVF	0	13	1	one	0.167692	oneSpecificity	gcagcaagatactcaggaaacacacctcttgtc	atac		33	4
											TRA	CAARYSGNTPLVF	2	13	1	one	0.167692	oneSpecificity	gcagcaagatactcaggaaacacacctcttgtc	atac		33	4
											TRA	CAASAAAGGGADGLTF	0	16	1	one	0.440625	oneSpecificity	gcagcaagcgccgccgccggaggaggtgctgacggactcacc	cgccgcc		42	7
											TRA	CAASAADNARLMF	0	13	1	one	0.145385	oneSpecificity	gcagcaagcgccgccgacaatgccagactcatg	cgccg		33	5
											TRA	CAASAAGAGSYQLTF	0	15	1	one	0.373333	oneSpecificity	gcagcaagcgccgccggggctgggagttaccaactcact	cgcc		39	4
											TRA	CAASAAGGSEKLVF	0	14	1	one	0.318571	oneSpecificity	gcagcaagcgccgccggcggatctgaaaagctggtc	cgcc		36	4
											TRA	CAASAAGKSTF	0	11	1	one	0.23	oneSpecificity	gcagcaagcgccgcaggcaaatcaacc	c		27	1
											TRA	CAASAAGTYKYIF	0	13	1	one	0.354615	oneSpecificity	gcagcaagcgccgccggaacctacaaatacatc	cgcc		33	4
											TRA	CAASAALGNTPLVF	0	14	1	one	0.482143	oneSpecificity	gcagcaagcgccgccctgggaaacacacctcttgtc	cgccctg		36	7
											TRA	CAASAANDYKLSF	0	13	1	one	0.133846	oneSpecificity	gcagcaagcgccgccaacgactacaagctcagc	cgcc		33	4
											TRA	CAASAATSGTYKYIF	0	15	1	one	0.292	oneSpecificity	gcagcaagcgccgccacctcaggaacctacaaatacatc	cgcc		39	4
											TRA	CAASADAGNMLTF	0	13	1	one	0.325385	oneSpecificity	gcagcaagcgccgacgcaggcaacatgctcacc	cgac		33	4
											TRA	CAASADARLMF	0	11	1	one	0.186364	oneSpecificity	gcagcaagtgccgacgccagactcatg	gccgac		27	6
											TRA	CAASADDSWGKLQF	0	14	1	one	0.0842857	oneSpecificity	NA	NA	NA	NA	NA
											TRA	CAASADGATNKLIF	0	14	1	one	0.247857	oneSpecificity	gcagcaagcgccgacggtgctacaaacaagctcatc	cga		36	3
											TRA	CAASADGNNRLAF	0	13	1	one	0.0253846	oneSpecificity	gcagcaagcgccgacgggaacaacagactcgct	cgac		33	4
											TRA	CAASADPKAGNTPLVF	0	16	1	one	0.213125	oneSpecificity	gcagcaagcgccgaccccaaggccggaaacacacctcttgtc	cgaccccaaggcc		42	13
											TRA	CAASADSNYQLIW	0	13	1	one	0.213077	oneSpecificity	gcagcaagcgccgatagcaactatcagttaatc	c		33	1
											TRA	CAASADYGGSQGNLIF	0	16	1	one	0.286875	oneSpecificity	gcagcaagcgccgactatggaggaagccaaggaaatctcatc	cgac		42	4
											TRA	CAASADYKLSF	0	11	1	one	0.172727	oneSpecificity	gcagcaagcgccgactacaagctcagc			27	0
											TRA	CAASAEGGGADGLTF	0	15	1	one	0.338	oneSpecificity	gcagcaagcgccgagggaggaggtgctgacggactcacc	cgag		39	4
											TRA	CAASAEGGSQGNLIF	0	15	1	one	0.299333	oneSpecificity	gcagcaagcgccgagggaggaagccaaggaaatctcatc	cgag		39	4
											TRA	CAASAEGNTGKLIF	0	14	1	one	0.249286	oneSpecificity	gcagcaagcgccgagggcaacacaggcaaactaatc	cgag		36	4
											TRA	CAASAENTDKLIF	0	13	1	one	0.125385	oneSpecificity	gcagcaagcgccgagaacaccgacaagctcatc	cgag		33	4
											TRA	CAASAEYNTDKLIF	0	14	1	one	0.135	oneSpecificity	gcagcaagcgccgagtataacaccgacaagctcatc	cgag		36	4
											TRA	CAASAFGGGADGLTF	0	15	1	one	0.466667	oneSpecificity	gcagcaagcgccttcggaggaggtgctgacggactcacc	cttc		39	4
											TRA	CAASAFGNQFYF	0	12	1	one	0.3875	oneSpecificity	gcagcaagcgccttcggtaaccagttctat	ctt		30	3
											TRA	CAASAFISNTGKLIF	0	15	1	one	0.409333	oneSpecificity	gcagcaagcgccttcatcagcaacacaggcaaactaatc	cttcatc		39	7
											TRA	CAASAFLGGSEKLVF	0	15	1	one	0.406	oneSpecificity	gcagcaagcgccttcctgggcggatctgaaaagctggtc	cttcct		39	6
											TRA	CAASAFLLTDKLIF	0	14	1	one	0.461429	oneSpecificity	gcagcaagcgccttcctgctgaccgacaagctcatc	cttcctgctg		36	10
											TRA	CAASAFLYSGYALNF	0	15	1	one	0.475333	oneSpecificity	gcagcaagcgccttcctgtactccgggtatgcactcaac	cttcctgtac		39	10
											TRA	CAASAFQEYGNKLVF	0	15	1	one	0.224	oneSpecificity	gcagcaagcgccttccaggaatatggaaacaaactggtc	cttcca		39	6
											TRA	CAASAFSGGSNYKLTF	0	16	1	one	0.24625	oneSpecificity	gcagcaagtgccttcagtggaggtagcaactataaactgaca	gccttc		42	6
											TRA	CAASAFTGGGNKLTF	0	15	1	one	0.298	oneSpecificity	gcagcaagcgccttcacgggaggaggaaacaaactcacc	gcct		39	4
											TRA	CAASAFVDGQNFVF	0	14	1	one	0.403571	oneSpecificity	gcagcaagcgccttcgtggacggtcagaattttgtc	cttcgtggac		36	10
											TRA	CAASAGAGNTPLVF	0	14	1	one	0.440714	oneSpecificity	gcagcaagcgccggcgccggaaacacacctcttgtc	cggcgcc		36	7
											TRA	CAASAGDDKIIF	0	12	1	one	0.258333	oneSpecificity	gcagcaagcgccggcgatgacaagatcatc	cggc		30	4
											TRA	CAASAGDSNYQLIW	0	14	1	one	0.232143	oneSpecificity	gcagcaagcgccggcgatagcaactatcagttaatc	cggc		36	4
											TRA	CAASAGDSSASKIIF	0	15	1	one	0.272	oneSpecificity	gcagcaagcgccggcgacagcagtgcttccaagataatc	cggcg		39	5
											TRA	CAASAGESGGSYIPTF	0	16	1	one	0.325625	oneSpecificity	gcagcaagcgccggcgagtcaggaggaagctacatacctaca	cggcgag		42	7
											TRA	CAASAGEYGNKLVF	0	14	1	one	0.25	oneSpecificity	gcagcaagcgccggcgaatatggaaacaaactggtc	cggc		36	4
											TRA	CAASAGFGNEKLTF	0	14	1	one	0.235714	oneSpecificity	gcagcaagcgccggctttggaaatgagaaattaacc	cgg		36	3
											TRA	CAASAGGGADGLTF	0	14	1	one	0.415	oneSpecificity	gcagcaagcgccggaggaggtgctgacggactcacc	c		36	1
											TRA	CAASAGGGSQGNLIF	1	15	1	one	0.380667	oneSpecificity	gcagcaagcgccggcggaggaagccaaggaaatctcatc	cggc		39	4
											TRA	CAASAGGTSYGKLTF	0	15	1	one	0.276	oneSpecificity	gcagcaagcgccggtggtactagctatggaaagctgaca	c		39	1
											TRA	CAASAGISSGSARQLTF	0	17	1	one	0.188824	oneSpecificity	gcagcaagcgccggcatctcttctggttctgcaaggcaactgacc	cggcatc		45	7
											TRA	CAASAGKFYF	0	10	1	one	0.359	oneSpecificity	gcagcaagcgccggcaaattttac	cgg		24	3
											TRA	CAASAGKGNTPLVF	0	14	1	one	0.289286	oneSpecificity	gcagcaagcgccggcaagggaaacacacctcttgtc	cggcaag		36	7
											TRA	CAASAGMNDMRF	0	12	1	one	0.0591667	oneSpecificity	gcagcaagcgccggcatgaatgacatgcgc	cggcatg		30	7
											TRA	CAASAGNQFYF	0	11	1	one	0.314545	oneSpecificity	gcagcaagcgccggtaaccagttctat			27	0
											TRA	CAASAGNTDKLIF	0	13	1	one	0.219231	oneSpecificity	gcagcaagcgccggcaacaccgacaagctcatc	cggc		33	4
											TRA	CAASAGNTGGFKTIF	0	15	1	one	0.319333	oneSpecificity	gcagcaagcgccggaaatactggaggcttcaaaactatc			39	0
											TRA	CAASAGPIGFGNVLHC	0	16	1	one	0.459375	oneSpecificity	NA	NA	NA	NA	NA
											TRA	CAASAGSGAGSYQLTF	0	16	1	one	0.33	oneSpecificity	gcagcaagcgccggctctggggctgggagttaccaactcact	cgg		42	3
											TRA	CAASAGSGGSNYKLTF	0	16	1	one	0.201875	oneSpecificity	gcagcaagcgccggcagtggaggtagcaactataaactgaca	cggc		42	4
											TRA	CAASAGSGNTPLVF	0	14	1	one	0.383571	oneSpecificity	gcagcaagcgccggctcaggaaacacacctcttgtc	cggc		36	4
											TRA	CAASAGSNQFYF	0	12	1	one	0.273333	oneSpecificity	gcagcaagtgccggcagcaaccagttctat	gccggcagc		30	9
											TRA	CAASAGTGGFKTIF	0	14	1	one	0.397857	oneSpecificity	gcagcaagcgccggcactggaggcttcaaaactatc	cggc		36	4
											TRA	CAASAGVNGNKLVF	0	14	1	one	0.305714	oneSpecificity	gcagcaagtgccggcgtgaacggaaacaaactggtc	gccggcgtgaac		36	12
											TRA	CAASAGWFAEYGNKLVF	0	17	1	one	0.36	oneSpecificity	gcagcaagcgccggctggttcgccgaatatggaaacaaactggtc	cggctggttcgcc		45	13
											TRA	CAASAGWGGGADGLTF	0	16	1	one	0.44375	oneSpecificity	gcagcaagcgccggctggggaggaggtgctgacggactcacc	cggctgg		42	7
											TRA	CAASAGYETDKLIF	0	14	1	one	0.225	oneSpecificity	gcagcaagcgccggctacgagaccgacaagctcatc	cggctacgag		36	10
											TRA	CAASAHAGGGADGLTF	0	16	1	one	0.376875	oneSpecificity	gcagcaagcgcccacgccggaggaggtgctgacggactcacc	ccacgcc		42	7
											TRA	CAASAHAGNMLTF	0	13	1	one	0.363846	oneSpecificity	gcagcaagcgcccacgcaggcaacatgctcacc	ccac		33	4
											TRA	CAASAHDYKLSF	0	12	1	one	0.125	oneSpecificity	gcagcaagcgcccacgactacaagctcagc	cc		30	2
											TRA	CAASAHQDRLMF	0	12	1	one	0.015	oneSpecificity	gcagcaagcgcccaccaggacagactcatg	ccaccagga		30	9
											TRA	CAASAHYGGSQGNLIF	0	16	1	one	0.318125	oneSpecificity	gcagcaagcgcccactatggaggaagccaaggaaatctcatc	ccac		42	4
											TRA	CAASAIGGGSTLGRLYF	0	17	1	one	0.357647	oneSpecificity	gcagcaagcgccatcggcggcggctcaaccctggggaggctatac	catcggcggc		45	10
											TRA	CAASAIGGKLIF	0	12	1	one	0.536667	oneSpecificity	gcagcaagcgccatcggaggaaagcttatc	catc		30	4
											TRA	CAASAIKTSYDKVIF	0	15	1	one	0.208667	oneSpecificity	gcagcaagcgccatcaaaacctcctacgacaaggtgata	catc		39	4
											TRA	CAASAINAGNMLTF	0	14	1	one	0.409286	oneSpecificity	gcagcaagcgccatcaatgcaggcaacatgctcacc	catc		36	4
											TRA	CAASAIQGGKLIF	0	13	1	one	0.43	oneSpecificity	gcagcaagcgccatccagggaggaaagcttatc	cat		33	3
											TRA	CAASAISGNTPLVF	0	14	1	one	0.447857	oneSpecificity	gcagcaagcgccatctcaggaaacacacctcttgtc	catc		36	4
											TRA	CAASAKDDKIIF	0	12	1	one	0.0933333	oneSpecificity	gcagcaagcgccaaggatgacaagatcatc	caag		30	4
											TRA	CAASAKGGTSYGKLTF	0	16	1	one	0.165	oneSpecificity	gcagcaagcgccaagggtggtactagctatggaaagctgaca	caag		42	4
											TRA	CAASALCVYGGSQGNLIF	0	18	1	one	0.44	oneSpecificity	gcagcaagcgccctgtgcgtgtatggaggaagccaaggaaatctcatc	cctgtgcgtg		48	10
											TRA	CAASALGNNARLMF	0	14	1	one	0.209286	oneSpecificity	gcagcaagcgccctgggcaacaatgccagactcatg	cctgggc		36	7
											TRA	CAASALGNTGKLIF	0	14	1	one	0.377857	oneSpecificity	gcagcaagcgccctgggcaacacaggcaaactaatc	cctg		36	4
											TRA	CAASALGPLKAAGNKLTF	0	18	1	one	0.268333	oneSpecificity	gcagcaagcgccctgggccccctgaaagctgcaggcaacaagctaact	cctgggccccctg		48	13
											TRA	CAASALPGGQKLLF	0	14	1	one	0.362143	oneSpecificity	NA	NA	NA	NA	NA
											TRA	CAASALQGAQKLVF	0	14	1	one	0.304286	oneSpecificity	gcagcaagcgccctgcagggagcccagaagctggta	cctg		36	4
											TRA	CAASALRASGGSYIPTF	0	17	1	one	0.271765	oneSpecificity	gcagcaagcgccctgagagcatcaggaggaagctacatacctaca	cctgaga		45	7
											TRA	CAASALRGGSQGNLIF	0	16	1	one	0.235	oneSpecificity	gcagcaagcgccctgagaggaggaagccaaggaaatctcatc	cctgaga		42	7
											TRA	CAASALRGMDSNYQLIW	0	17	1	one	0.142353	oneSpecificity	gcagcaagcgccctgagaggcatggatagcaactatcagttaatc	cctgagagg		45	9
											TRA	CAASALRNNDMRF	0	13	1	one	-0.204615	oneSpecificity	gcagcaagcgccctgagaaacaatgacatgcgc	cctgaga		33	7
											TRA	CAASALSGSGTASKLTF	0	17	1	one	0.277647	oneSpecificity	gcagcaagcgccctgagcggcagcggcactgccagtaaactcacc	cctgagcggcag		45	12
											TRA	CAASALSNYQLIW	0	13	1	one	0.363846	oneSpecificity	gcagcaagcgccctgagcaactatcagttaatc	cctg		33	4
											TRA	CAASALSSGGSNYKLTF	0	17	1	one	0.213529	oneSpecificity	gcagcaagcgccctgagcagtggaggtagcaactataaactgaca	cctgagc		45	7
											TRA	CAASALTGNQFYF	0	13	1	one	0.343846	oneSpecificity	gcagcaagcgccctgaccggtaaccagttctat	cctg		33	4
											TRA	CAASALTGTYKYIF	0	14	1	one	0.357143	oneSpecificity	gcagcaagcgccctgaccggaacctacaaatacatc	cctgacc		36	7
											TRA	CAASALVSNTGKLIF	0	15	1	one	0.380667	oneSpecificity	gcagcaagcgccctggtgagcaacacaggcaaactaatc	cctggtg		39	7
											TRA	CAASALWGGGKLTF	0	14	1	one	0.427143	oneSpecificity	gcagcaagcgccctgtggggcggcggaaagctgaca	cctgtggggcggc		36	13
											TRA	CAASAMEGTYKYIF	0	14	1	one	0.277857	oneSpecificity	gcagcaagcgccatggagggaacctacaaatacatc	catggag		36	7
											TRA	CAASAMIIDYKLSF	0	14	1	one	0.378571	oneSpecificity	gcagcaagcgccatgatcatcgactacaagctcagc	catgatcat		36	9
											TRA	CAASAMIKTGANNLFF	0	16	1	one	0.33875	oneSpecificity	gcagcaagcgccatgatcaagactggggcaaacaacctcttc	catgatcaag		42	10
											TRA	CAASAMRNYGKLTF	0	14	1	one	0.0528571	oneSpecificity	gcagcaagcgccatgagaaactatggaaagctgaca	catgagaaa		36	9
											TRA	CAASAMVARF	0	10	1	one	0.297	oneSpecificity	gcagcaagcgccatggtggcccgc	catggtggcc		24	10
											TRA	CAASANPGTALIF	0	13	1	one	0.460769	oneSpecificity	gcagcaagcgccaaccccggaactgctctgatc	caacccc		33	7
											TRA	CAASANQGGKLIF	0	13	1	one	0.263846	oneSpecificity	gcagcaagtgccaaccagggaggaaagcttatc	gcc		33	3
											TRA	CAASANSGGSNYKLTF	0	16	1	one	0.123125	oneSpecificity	gcagcaagcgccaatagtggaggtagcaactataaactgaca	c		42	1
											TRA	CAASANTGNQFYF	0	13	1	one	0.202308	oneSpecificity	gcagcaagcgccaacaccggtaaccagttctat	c		33	1
											TRA	CAASAPEYGNKLVF	0	14	1	one	0.224286	oneSpecificity	gcagcaagcgcccccgaatatggaaacaaactggtc	cccc		36	4
											TRA	CAASAPGGTSYGKLTF	0	16	1	one	0.26625	oneSpecificity	gcagcaagcgcccccggtggtactagctatggaaagctgaca	cccc		42	4
											TRA	CAASAPGNQFYF	0	12	1	one	0.298333	oneSpecificity	gcagcaagcgcccccggtaaccagttctat	cc		30	2
											TRA	CAASAPGSARQLTF	0	14	1	one	0.130714	oneSpecificity	gcagcaagcgcccccggttctgcaaggcaactgacc	cccc		36	4
											TRA	CAASAPGSQGNLIF	0	14	1	one	0.347857	oneSpecificity	gcagcaagcgcccccggaagccaaggaaatctcatc	cccc		36	4
											TRA	CAASAPGSYQLTF	0	13	1	one	0.307692	oneSpecificity	gcagcaagcgcccccgggagttaccaactcact	cccc		33	4
											TRA	CAASAPIIF	0	9	1	one	0.671111	oneSpecificity	gcagcaagcgcccccatcatc	cccc		21	4
											TRA	CAASAPKPGSYQLTF	0	15	1	one	0.174667	oneSpecificity	gcagcaagcgcccccaagcccgggagttaccaactcact	ccccaagccc		39	10
											TRA	CAASAPRGYQKVTF	0	14	1	one	0.0121429	oneSpecificity	gcagcaagcgcccccagaggttaccagaaagttacc	ccccaga		36	7
											TRA	CAASAPSGNTPLVF	0	14	1	one	0.357857	oneSpecificity	gcagcaagcgccccctcaggaaacacacctcttgtc	cccc		36	4
											TRA	CAASAPTPLVF	0	11	1	one	0.499091	oneSpecificity	gcagcaagcgcccccacacctcttgtc	ccc		27	3
											TRA	CAASAQAAGNKLTF	0	14	1	one	0.197143	oneSpecificity	gcagcaagcgcccaggctgcaggcaacaagctaact	ccag		36	4
											TRA	CAASAQAGTALIF	0	13	1	one	0.493846	oneSpecificity	gcagcaagcgcccaggcaggaactgctctgatc			33	0
											TRA	CAASAQGGADGLTF	0	14	1	one	0.32	oneSpecificity	gcagcaagcgcccagggaggtgctgacggactcacc	ccag		36	4
											TRA	CAASAQGGSQGNLIF	0	15	1	one	0.292	oneSpecificity	gcagcaagcgcccagggaggaagccaaggaaatctcatc	ccag		39	4
											TRA	CAASARAGGTSYGKLTF	0	17	1	one	0.131176	oneSpecificity	gcagcaagcgccagagctggtggtactagctatggaaagctgaca	caga		45	4
											TRA	CAASARAGSYQLTF	0	14	1	one	0.140714	oneSpecificity	gcagcaagcgccagagctgggagttaccaactcact	caga		36	4
											TRA	CAASARDDKIIF	0	12	1	one	0.0075	oneSpecificity	gcagcaagcgccagagatgacaagatcatc			30	0
											TRA	CAASARDNDMRF	0	12	1	one	-0.32	oneSpecificity	gcagcaagcgccagagacaatgacatgcgc	cagag		30	5
											TRA	CAASARDTDKLIF	0	13	1	one	-0.0215385	oneSpecificity	gcagcaagcgccagagacaccgacaagctcatc	cagag		33	5
											TRA	CAASARDWNTDKLIF	0	15	1	one	-0.0166667	oneSpecificity	gcagcaagcgccagagactggaacaccgacaagctcatc	cagagactgg		39	10
											TRA	CAASARGDYKLSF	0	13	1	one	-0.0115385	oneSpecificity	gcagcaagcgccagaggcgactacaagctcagc	cagagg		33	6
											TRA	CAASARGGSNYKLTF	0	15	1	one	0.0266667	oneSpecificity	gcagcaagcgccagaggaggtagcaactataaactgaca	caga		39	4
											TRA	CAASARGNAGGTSYGKLTF	0	19	1	one	0.101579	oneSpecificity	gcagcaagcgccagaggcaatgctggtggtactagctatggaaagctgaca	cagaggc		51	7
											TRA	CAASARGNQGGKLIF	1	15	1	one	0.092	oneSpecificity	gcagcaagcgccagaggcaaccagggaggaaagcttatc	cagaggc		39	7
											TRA	CAASARGQAGTALIF	0	15	1	one	0.291333	oneSpecificity	gcagcaagcgccagaggccaggcaggaactgctctgatc	cagagg		39	6
											TRA	CAASARGSGNTPLVF	0	15	1	one	0.189333	oneSpecificity	gcagcaagcgccagaggctcaggaaacacacctcttgtc	cagaggc		39	7
											TRA	CAASARGSRGDKMTF	0	15	1	one	-0.195333	oneSpecificity	NA	NA	NA	NA	NA
											TRA	CAASARGSSGDKLTF	0	15	1	one	-0.0106667	oneSpecificity	gcagcaagcgccagaggcagcagcggagacaagctgact	cagaggc		39	7
											TRA	CAASARIQGAQKLVF	0	15	1	one	0.136667	oneSpecificity	gcagcaagcgccagaattcagggagcccagaagctggta	cag		39	3
											TRA	CAASARIYGGSQGNLIF	0	17	1	one	0.255294	oneSpecificity	gcagcaagcgccagaatctatggaggaagccaaggaaatctcatc	cagaatc		45	7
											TRA	CAASARLIQGAQKLVF	0	16	1	one	0.194375	oneSpecificity	gcagcaagcgccagactgattcagggagcccagaagctggta	cagactg		42	7
											TRA	CAASARNDYKLSF	0	13	1	one	-0.108462	oneSpecificity	gcagcaagcgccagaaacgactacaagctcagc	caga		33	4
											TRA	CAASARNSGTYKYIF	0	15	1	one	0.0333333	oneSpecificity	gcagcaagcgccagaaactcaggaacctacaaatacatc	cagaaa		39	6
											TRA	CAASARRDDKIIF	0	13	1	one	-0.187692	oneSpecificity	gcagcaagcgccagaagagatgacaagatcatc	caga		33	4
											TRA	CAASARRIDTGTASKLTF	0	18	1	one	-0.0605556	oneSpecificity	gcagcaagcgccagaagaatcgacaccggcactgccagtaaactcacc	cagaagaatcgac		48	13
											TRA	CAASARSGGSYIPTF	0	15	1	one	0.196	oneSpecificity	gcagcaagcgccagatcaggaggaagctacatacctaca	cag		39	3
											TRA	CAASARSNYGGSQGNLIF	0	18	1	one	0.111111	oneSpecificity	gcagcaagcgccagaagcaattatggaggaagccaaggaaatctcatc	cagaagc		48	7
											TRA	CAASASGDSNYQLIW	0	15	1	one	0.204667	oneSpecificity	gcagcaagcgccagcggcgatagcaactatcagttaatc	cagcggc		39	7
											TRA	CAASASGGGADGLTF	0	15	1	one	0.375333	oneSpecificity	gcagcaagcgcctcaggaggaggtgctgacggactcacc	c		39	1
											TRA	CAASASGGSNYKLTF	0	15	1	one	0.183333	oneSpecificity	gcagcaagcgccagtggaggtagcaactataaactgaca	c		39	1
											TRA	CAASASGGSQGNLIF	0	15	1	one	0.336667	oneSpecificity	gcagcaagcgccagcggaggaagccaaggaaatctcatc	cagc		39	4
											TRA	CAASASGNEKLTF	0	13	1	one	0.111538	oneSpecificity	gcagcaagcgccagcggaaatgagaaattaacc	cagc		33	4
											TRA	CAASASGNFNKFYF	0	14	1	one	0.217143	oneSpecificity	gcagcaagcgccagcggcaacttcaacaaattttac	cagcgg		36	6
											TRA	CAASASGNQFYF	0	12	1	one	0.273333	oneSpecificity	gcagcaagcgccagcggtaaccagttctat	cag		30	3
											TRA	CAASASNAGNMLTF	0	14	1	one	0.297857	oneSpecificity	gcagcaagcgccagcaatgcaggcaacatgctcacc	cagc		36	4
											TRA	CAASASNDMRF	0	11	1	one	-0.0536364	oneSpecificity	gcagcaagcgccagcaatgacatgcgc	cag		27	3
											TRA	CAASASNNNDMRF	0	13	1	one	-0.165385	oneSpecificity	gcagcaagcgccagcaataacaatgacatgcgc	cag		33	3
											TRA	CAASASNQGGKLIF	0	14	1	one	0.232143	oneSpecificity	gcagcaagcgccagcaaccagggaggaaagcttatc	cagc		36	4
											TRA	CAASASNTDKLIF	0	13	1	one	0.168462	oneSpecificity	gcagcaagcgccagcaacaccgacaagctcatc	cagc		33	4
											TRA	CAASASRGGSQGNLIF	0	16	1	one	0.1575	oneSpecificity	gcagcaagcgccagcagaggaggaagccaaggaaatctcatc	cagcaga		42	7
											TRA	CAASASSNMLTF	0	12	1	one	0.305833	oneSpecificity	gcagcaagcgccagcagcaacatgctcacc	cagca		30	5
											TRA	CAASASSSRLTF	0	12	1	one	0.0916667	oneSpecificity	NA	NA	NA	NA	NA
											TRA	CAASASTDKLIF	0	12	1	one	0.2475	oneSpecificity	gcagcaagcgccagcaccgacaagctcatc	cag		30	3
											TRA	CAASASYGQNFVF	0	13	1	one	0.335385	oneSpecificity	gcagcaagcgccagctatggtcagaattttgtc	cag		33	3
											TRA	CAASATGFQKLVF	0	13	1	one	0.351538	oneSpecificity	gcagcaagcgccacaggctttcagaaacttgta			33	0
											TRA	CAASATGGFKTIF	0	13	1	one	0.391538	oneSpecificity	gcagcaagcgccactggaggcttcaaaactatc	c		33	1
											TRA	CAASATGGGADGLTF	0	15	1	one	0.384	oneSpecificity	gcagcaagcgccaccggaggaggtgctgacggactcacc	cacc		39	4
											TRA	CAASATGGKRF	0	11	1	one	0.00363636	oneSpecificity	gcagcaagcgccaccggcggcaagcgc	caccggcggcaa		27	12
											TRA	CAASATISGTYKYIF	0	15	1	one	0.342667	oneSpecificity	gcagcaagcgccaccatctcaggaacctacaaatacatc	caccat		39	6
											TRA	CAASATLGEYGNKLVF	0	16	1	one	0.281875	oneSpecificity	gcagcaagcgccaccctgggcgaatatggaaacaaactggtc	caccctgggc		42	10
											TRA	CAASATNAGNMLTF	0	14	1	one	0.307143	oneSpecificity	gcagcaagcgccaccaatgcaggcaacatgctcacc	cacc		36	4
											TRA	CAASATNDYKLSF	0	13	1	one	0.0823077	oneSpecificity	gcagcaagcgccaccaacgactacaagctcagc	cacc		33	4
											TRA	CAASATNNARLMF	0	13	1	one	0.103077	oneSpecificity	gcagcaagcgccaccaacaatgccagactcatg	cacc		33	4
											TRA	CAASATPLFLYLEYLIF	0	17	1	one	0.577647	oneSpecificity	gcagcaagcgccacccccctgttcctgtacctggagtacctcatc	cacccccctgttcctgtacctggagtac		45	28
											TRA	CAASATSAGGTSYGKLTF	0	18	1	one	0.251667	oneSpecificity	gcagcaagcgccaccagcgctggtggtactagctatggaaagctgaca	caccagc		48	7
											TRA	CAASATTNAGKSTF	0	14	1	one	0.117857	oneSpecificity	gcagcaagcgccaccaccaatgcaggcaaatcaacc	cac		36	3
											TRA	CAASATYNDMRF	0	12	1	one	-0.0166667	oneSpecificity	gcagcaagcgccacctacaatgacatgcgc	cacct		30	5
											TRA	CAASAVGDKIIF	0	12	1	one	0.423333	oneSpecificity	gcagcaagcgccgtgggcgacaagatcatc	cgtgggc		30	7
											TRA	CAASAVITQGGSEKLVF	0	17	1	one	0.317647	oneSpecificity	gcagcaagcgccgtgatcactcagggcggatctgaaaagctggtc	cgtgatc		45	7
											TRA	CAASAVNDKLIF	0	12	1	one	0.291667	oneSpecificity	gcagcaagcgccgtgaacgacaagctcatc	cgtgaa		30	6
											TRA	CAASAVNNDMRF	0	12	1	one	-0.0091667	oneSpecificity	gcagcaagcgccgtgaacaatgacatgcgc	cgtg		30	4
											TRA	CAASAVNSGAGSYQLTF	0	17	1	one	0.3	oneSpecificity	gcagcaagcgccgtgaactctggggctgggagttaccaactcact	cgtga		45	5
											TRA	CAASAVWIQGAQKLVF	0	16	1	one	0.404375	oneSpecificity	gcagcaagcgccgtgtggattcagggagcccagaagctggta	cgtgtgg		42	7
											TRA	CAASAWGGAQKLVF	0	14	1	one	0.381429	oneSpecificity	gcagcaagcgcctggggcggagcccagaagctggta	ctggggc		36	7
											TRA	CAASAWGNNDMRF	0	13	1	one	0.00769231	oneSpecificity	gcagcaagcgcctggggcaacaatgacatgcgc	ctggggc		33	7
											TRA	CAASAYARLMF	0	11	1	one	0.291818	oneSpecificity	gcagcaagcgcctacgccagactcatg	ctac		27	4
											TRA	CAASAYNYGQNFVF	0	14	1	one	0.287143	oneSpecificity	gcagcaagcgcctacaactatggtcagaattttgtc	ctac		36	4
											TRA	CAASAYPGGTSYGKLTF	0	17	1	one	0.265882	oneSpecificity	gcagcaagcgcctaccccggtggtactagctatggaaagctgaca	ctacccc		45	7
											TRA	CAASAYRANNLFF	0	13	1	one	0.169231	oneSpecificity	gcagcaagcgcctacagagcaaacaacctcttc	gcctacaga		33	9
											TRA	CAASAYSGGGADGLTF	0	16	1	one	0.368125	oneSpecificity	gcagcaagtgcctattcaggaggaggtgctgacggactcacc	gcc		42	3
											TRA	CAASAYVNDMRF	0	12	1	one	0.0775	oneSpecificity	gcagcaagcgcctacgtgaatgacatgcgc	ctacgtg		30	7
											TRA	CAASDAGNMLTF	0	12	1	one	0.300833	oneSpecificity	gcagcaagcgacgcaggcaacatgctcacc	ac		30	2
											TRA	CAASDDNYGQNFVF	2	14	1	one	0.0957143	oneSpecificity	gcagcaagcgacgataactatggtcagaattttgtc	ac		36	2
											TRA	CAASDENGGSQGNLIF	0	16	1	one	0.136875	oneSpecificity	gcagcaagcgacgagaacggaggaagccaaggaaatctcatc	acgagaac		42	8
											TRA	CAASDFHAGGTSYGKLTF	0	18	1	one	0.223889	oneSpecificity	gcagcaagcgacttccacgctggtggtactagctatggaaagctgaca	acttccac		48	8
											TRA	CAASDFQGGKLIF	0	13	1	one	0.298462	oneSpecificity	gcagcaagcgacttccagggaggaaagcttatc	actt		33	4
											TRA	CAASDGAGGTSYGKLTF	0	17	1	one	0.218824	oneSpecificity	gcagcaagcgacggcgctggtggtactagctatggaaagctgaca	acggc		45	5
											TRA	CAASDGAGSYQLTF	0	14	1	one	0.247143	oneSpecificity	gcagcaagcgacggggctgggagttaccaactcact	ac		36	2
											TRA	CAASDGEAAGNKLTF	0	15	1	one	0.122	oneSpecificity	gcagcaagcgacggcgaggctgcaggcaacaagctaact	acggcgag		39	8
											TRA	CAASDGFGNEKLTF	0	14	1	one	0.127143	oneSpecificity	gcagcaagcgacggctttggaaatgagaaattaacc	acgg		36	4
											TRA	CAASDGFGYSTLTF	0	14	1	one	0.345	oneSpecificity	gcagcaagcgacggcttcggatacagcaccctcacc	acggcttc		36	8
											TRA	CAASDGGATNKLIF	0	14	1	one	0.237857	oneSpecificity	gcagcaagtgacggcggtgctacaaacaagctcatc	gac		36	3
											TRA	CAASDGNKLVF	0	11	1	one	0.18	oneSpecificity	gcagcaagcgacggaaacaaactggtc	ac		27	2
											TRA	CAASDGNQFYF	0	11	1	one	0.176364	oneSpecificity	gcagcaagcgacggtaaccagttctat	a		27	1
											TRA	CAASDGNTGNQFYF	0	14	1	one	0.113571	oneSpecificity	gcagcaagcgacggcaacaccggtaaccagttctat	acggc		36	5
											TRA	CAASDGQKLLF	0	11	1	one	0.171818	oneSpecificity	NA	NA	NA	NA	NA
											TRA	CAASDGQNFVF	0	11	1	one	0.250909	oneSpecificity	gcagcaagcgacggtcagaattttgtc	ac		27	2
											TRA	CAASDLFF	0	8	1	one	0.48625	oneSpecificity	gcagcaagcgacctcttc			18	0
											TRA	CAASDMNRDDKIIF	0	14	1	one	-0.112143	oneSpecificity	gcagcaagcgacatgaacagagatgacaagatcatc	a		36	1
											TRA	CAASDMYSGGGADGLTF	0	17	1	one	0.294706	oneSpecificity	gcagcaagcgacatgtattcaggaggaggtgctgacggactcacc			45	0
											TRA	CAASDNGNQFYF	0	12	1	one	0.0966667	oneSpecificity	gcagcaagcgacaacggtaaccagttctat	acaa		30	4
											TRA	CAASDNQAGTALIF	0	14	1	one	0.294286	oneSpecificity	gcagcaagcgacaaccaggcaggaactgctctgatc	a		36	1
											TRA	CAASDPSGNTPLVF	0	14	1	one	0.249286	oneSpecificity	gcagcaagcgacccctcaggaaacacacctcttgtc	acccc		36	5
											TRA	CAASDQTGANNLFF	3	14	1	one	0.180714	oneSpecificity	gcagcaagcgaccaaactggggcaaacaacctcttc	ac		36	2
											TRA	CAASDRDYKLSF	0	12	1	one	-0.179167	oneSpecificity	gcagcaagcgacagagactacaagctcagc	acaga		30	5
											TRA	CAASDRGGSNYKLTF	0	15	1	one	-0.0746667	oneSpecificity	gcagcaagcgacagaggaggtagcaactataaactgaca	acaga		39	5
											TRA	CAASDRGSTLGRLYF	0	15	1	one	-0.0206667	oneSpecificity	gcagcaagcgacagaggctcaaccctggggaggctatac			39	0
											TRA	CAASDRNNARLMF	0	13	1	one	-0.204615	oneSpecificity	gcagcaagcgacagaaacaatgccagactcatg	acaga		33	5
											TRA	CAASDRSGNTGKLIF	0	15	1	one	-2.96e-17	oneSpecificity	gcagcaagcgacagatctggcaacacaggcaaactaatc	acaga		39	5
											TRA	CAASDSGGYQKVTF	0	14	1	one	0.0971429	oneSpecificity	gcagcaagcgactctgggggttaccagaaagttacc	ac		36	2
											TRA	CAASDSGTASKLTF	0	14	1	one	0.131429	oneSpecificity	gcagcaagcgacagcggcactgccagtaaactcacc	gacag		36	5
											TRA	CAASDSNDYKLSF	0	13	1	one	-0.0446154	oneSpecificity	gcagcaagcgactctaacgactacaagctcagc	ac		33	2
											TRA	CAASDSQAGTALIF	0	14	1	one	0.337143	oneSpecificity	gcagcaagcgacagccaggcaggaactgctctgatc	acag		36	4
											TRA	CAASDSSGGFKTIF	0	14	1	one	0.232857	oneSpecificity	gcagcaagcgacagcagcggaggcttcaaaactatc	acagcagc		36	8
											TRA	CAASDTARGSTLGRLYF	0	17	1	one	0.0152941	oneSpecificity	gcagcaagcgacaccgccagaggctcaaccctggggaggctatac	acaccgc		45	7
											TRA	CAASDTDKLIF	0	11	1	one	0.148182	oneSpecificity	gcagcaagcgacaccgacaagctcatc			27	0
											TRA	CAASDTGANSKLTF	0	14	1	one	0.0885714	oneSpecificity	gcagcaagcgacactggagccaatagtaagctgaca	ac		36	2
											TRA	CAASDTGGFKTIF	0	13	1	one	0.274615	oneSpecificity	gcagcaagtgacactggaggcttcaaaactatc	gac		33	3
											TRA	CAASDTGNQFYF	0	12	1	one	0.1575	oneSpecificity	gcagcaagcgacaccggtaaccagttctat			30	0
											TRA	CAASDTINEKLTF	0	13	1	one	0.0738461	oneSpecificity	gcagcaagcgacaccatcaatgagaaattaacc	acaccatc		33	8
											TRA	CAASDTSYDKVIF	0	13	1	one	0.133077	oneSpecificity	gcagcaagtgacacctcctacgacaaggtgata	gac		33	3
											TRA	CAASDTSYGKLTF	0	13	1	one	0.127692	oneSpecificity	gcagcaagcgacactagctatggaaagctgaca	ac		33	2
											TRA	CAASDTTLSETSYDKVIF	0	18	1	one	0.0983333	oneSpecificity	gcagcaagtgacaccaccctgagcgagacctcctacgacaaggtgata	gacaccaccctgagcgag		48	18
											TRA	CAASDVDYKLSF	0	12	1	one	0.121667	oneSpecificity	gcagcaagcgacgtggactacaagctcagc	acgtg		30	5
											TRA	CAASDWAGGGADGLTF	0	16	1	one	0.3575	oneSpecificity	gcagcaagcgactgggccggaggaggtgctgacggactcacc	actgggcc		42	8
											TRA	CAASDYGGSQGNLIF	0	15	1	one	0.264667	oneSpecificity	gcagcaagcgactatggaggaagccaaggaaatctcatc	ac		39	2
											TRA	CAASDYKLSF	0	10	1	one	0.128	oneSpecificity	gcagcaagtgactacaagctcagc			24	0
											TRA	CAASEAAGNKLTF	0	13	1	one	0.173077	oneSpecificity	gcagcaagtgaggctgcaggcaacaagctaact	gag		33	3
											TRA	CAASEAGANNLFF	0	13	1	one	0.323846	oneSpecificity	gcagcaagcgaggccggggcaaacaacctcttc	aggcc		33	5
											TRA	CAASEAGANSKLTF	0	14	1	one	0.147857	oneSpecificity	gcagcaagcgaggccggagccaatagtaagctgaca	aggcc		36	5
											TRA	CAASEAGGFKTIF	0	13	1	one	0.338462	oneSpecificity	gcagcaagcgaggccggaggcttcaaaactatc	aggcc		33	5
											TRA	CAASEAGITTDSWGKLQF	0	18	1	one	0.172222	oneSpecificity	NA	NA	NA	NA	NA
											TRA	CAASEALEANNLFF	0	14	1	one	0.289286	oneSpecificity	gcagcaagtgaggccctggaggcaaacaacctcttc	gaggccctgga		36	11
											TRA	CAASEAYNTDKLIF	0	14	1	one	0.135	oneSpecificity	gcagcaagcgaggcctataacaccgacaagctcatc	gaggcc		36	6
											TRA	CAASEDDKIIF	0	11	1	one	0.114545	oneSpecificity	gcagcaagtgaggatgacaagatcatc	gag		27	3
											TRA	CAASEDGGFKTIF	0	13	1	one	0.221538	oneSpecificity	gcagcaagtgaggacggaggcttcaaaactatc	gaggac		33	6
											TRA	CAASEDIGNDKVIF	0	14	1	one	0.145714	oneSpecificity	gcagcaagtgaggacatcggcaacgacaaggtgata	gaggacatcggca		36	13
											TRA	CAASEDLPGGYQKVTF	0	16	1	one	0.12375	oneSpecificity	gcagcaagcgaggacctgcccgggggttaccagaaagttacc	aggacctgccc		42	11
											TRA	CAASEDNAGNMLTF	0	14	1	one	0.149286	oneSpecificity	gcagcaagcgaggacaatgcaggcaacatgctcacc	aggac		36	5
											TRA	CAASEDNGGSARQLTF	0	16	1	one	-0.053125	oneSpecificity	gcagcaagcgaggacaacggcggttctgcaaggcaactgacc	aggacaacggc		42	11
											TRA	CAASEDSGAGSYQLTF	0	16	1	one	0.15875	oneSpecificity	gcagcaagcgaggactctggggctgggagttaccaactcact	agg		42	3
											TRA	CAASEDTNAGKSTF	0	14	1	one	-0.04	oneSpecificity	gcagcaagcgaggacaccaatgcaggcaaatcaacc	agg		36	3
											TRA	CAASEDYGQNFVF	0	13	1	one	0.175385	oneSpecificity	gcagcaagcgaggactatggtcagaattttgtc	agg		33	3
											TRA	CAASEESGNTPLVF	0	14	1	one	0.199286	oneSpecificity	gcagcaagcgaggagtcaggaaacacacctcttgtc	aggag		36	5
											TRA	CAASEESYNARLMF	0	14	1	one	0.0107143	oneSpecificity	gcagcaagcgaggagagctacaatgccagactcatg	aggagagct		36	9
											TRA	CAASEETSGSRLTF	0	14	1	one	-0.0278571	oneSpecificity	NA	NA	NA	NA	NA
											TRA	CAASEEYGNKLVF	0	13	1	one	0.127692	oneSpecificity	gcagcaagtgaggaatatggaaacaaactggtc	ga		33	2
											TRA	CAASEFGDMRF	0	11	1	one	0.0618182	oneSpecificity	gcagcaagcgagttcggcgacatgcgc	agttcggc		27	8
											TRA	CAASEGDSNYQLIW	0	14	1	one	0.135	oneSpecificity	gcagcaagcgagggcgatagcaactatcagttaatc	agggc		36	5
											TRA	CAASEGETSGSRLTF	0	15	1	one	0.006	oneSpecificity	NA	NA	NA	NA	NA
											TRA	CAASEGGADGLTF	0	13	1	one	0.305385	oneSpecificity	gcagcaagtgagggaggtgctgacggactcacc	gag		33	3
											TRA	CAASEGGDDKIIF	0	13	1	one	0.170769	oneSpecificity	gcagcaagtgagggcggcgatgacaagatcatc	gagggcggc		33	9
											TRA	CAASEGGGADGLTF	0	14	1	one	0.317857	oneSpecificity	gcagcaagcgagggaggaggtgctgacggactcacc	ag		36	2
											TRA	CAASEGGGSQGNLIF	0	15	1	one	0.29	oneSpecificity	gcagcaagtgagggcggaggaagccaaggaaatctcatc	gagggc		39	6
											TRA	CAASEGGGSTLGRLYF	0	16	1	one	0.20875	oneSpecificity	gcagcaagcgagggcggcggctcaaccctggggaggctatac	agggcggc		42	8
											TRA	CAASEGGGTSYGKLTF	0	16	1	one	0.20375	oneSpecificity	gcagcaagcgagggcggtggtactagctatggaaagctgaca	agggc		42	5
											TRA	CAASEGGGYNKLIF	0	14	1	one	0.261429	oneSpecificity	gcagcaagcgagggcggtggctacaataagctgatt	agggc		36	5
											TRA	CAASEGLNDYKLSF	0	14	1	one	0.0928571	oneSpecificity	gcagcaagtgagggcctgaacgactacaagctcagc	gagggcctg		36	9
											TRA	CAASEGNKLVF	0	11	1	one	0.194545	oneSpecificity	gcagcaagcgagggaaacaaactggtc	ag		27	2
											TRA	CAASEGNQFYF	0	11	1	one	0.190909	oneSpecificity	gcagcaagcgagggtaaccagttctat	ag		27	2
											TRA	CAASEGNTDKLIF	0	13	1	one	0.114615	oneSpecificity	gcagcaagcgagggcaacaccgacaagctcatc	agggc		33	5
											TRA	CAASEGNTGFQKLVF	0	15	1	one	0.194	oneSpecificity	gcagcaagcgagggcaacacaggctttcagaaacttgta	agggc		39	5
											TRA	CAASEGQKLLF	0	11	1	one	0.186364	oneSpecificity	NA	NA	NA	NA	NA
											TRA	CAASEGQRDDKIIF	0	14	1	one	-0.117143	oneSpecificity	gcagcaagcgagggccagagagatgacaagatcatc	agggccag		36	8
											TRA	CAASEGSGDMRF	0	12	1	one	-0.0175	oneSpecificity	gcagcaagcgagggcagcggcgacatgcgc	agggcagcggc		30	11
											TRA	CAASEGSGTYKYIF	0	14	1	one	0.209286	oneSpecificity	gcagcaagcgagggctcaggaacctacaaatacatc	aggg		36	4
											TRA	CAASEGSNDYKLSF	0	14	1	one	0.00428571	oneSpecificity	gcagcaagcgagggctctaacgactacaagctcagc	agggc		36	5
											TRA	CAASEGSSNTGKLIF	0	15	1	one	0.167333	oneSpecificity	gcagcaagtgagggcagcagcaacacaggcaaactaatc	gagggcagc		39	9
											TRA	CAASEGTDKLIF	0	12	1	one	0.189167	oneSpecificity	gcagcaagcgagggcaccgacaagctcatc	aggg		30	4
											TRA	CAASEIGGSRLTF	0	13	1	one	0.187692	oneSpecificity	NA	NA	NA	NA	NA
											TRA	CAASEITGANSKLTF	0	15	1	one	0.185333	oneSpecificity	gcagcaagcgagatcactggagccaatagtaagctgaca	agatc		39	5
											TRA	CAASENAGNMLTF	0	13	1	one	0.23	oneSpecificity	gcagcaagcgagaatgcaggcaacatgctcacc	ag		33	2
											TRA	CAASENNDMRF	0	11	1	one	-0.231818	oneSpecificity	gcagcaagcgagaacaatgacatgcgc	ag		27	2
											TRA	CAASENRNFNKFYF	0	14	1	one	-0.137857	oneSpecificity	gcagcaagcgagaacagaaacttcaacaaattttac	agaacaga		36	8
											TRA	CAASENSGYALNF	0	13	1	one	0.190769	oneSpecificity	gcagcaagcgagaattccgggtatgcactcaac	ag		33	2
											TRA	CAASENTDKLIF	0	12	1	one	0.0841667	oneSpecificity	gcagcaagcgagaacaccgacaagctcatc	ag		30	2
											TRA	CAASEPGGTSYGKLTF	0	16	1	one	0.18125	oneSpecificity	gcagcaagcgagcccggtggtactagctatggaaagctgaca	agccc		42	5
											TRA	CAASEPGSGGYNKLIF	0	16	1	one	0.225	oneSpecificity	gcagcaagtgagcccggctctggtggctacaataagctgatt	gagcccggc		42	9
											TRA	CAASEPLYSGGGADGLTF	0	18	1	one	0.317222	oneSpecificity	gcagcaagcgagcccctgtattcaggaggaggtgctgacggactcacc	agcccc		48	6
											TRA	CAASEQGGKLIF	0	12	1	one	0.2375	oneSpecificity	gcagcaagcgagcagggaggaaagcttatc	ag		30	2
											TRA	CAASEREGYYSGAGSYQLTF	0	20	1	one	0.0585	oneSpecificity	gcagcaagcgagagagagggctactactctggggctgggagttaccaactcact	agagagagggctac		54	14
											TRA	CAASERNRDDKIIF	0	14	1	one	-0.327143	oneSpecificity	gcagcaagcgagagaaacagagatgacaagatcatc	agaga		36	5
											TRA	CAASERSGGSNYKLTF	0	16	1	one	-0.07125	oneSpecificity	gcagcaagcgagagaagtggaggtagcaactataaactgaca	agaga		42	5
											TRA	CAASESEGAGNMLTF	0	15	1	one	0.222	oneSpecificity	gcagcaagcgagagcgagggcgcaggcaacatgctcacc	agagcgagggc		39	11
											TRA	CAASESGGSNYKLTF	0	15	1	one	0.0926667	oneSpecificity	gcagcaagcgagagtggaggtagcaactataaactgaca	ag		39	2
											TRA	CAASESGYALNF	0	12	1	one	0.271667	oneSpecificity	gcagcaagcgagtccgggtatgcactcaac	ag		30	2
											TRA	CAASESNYKLSF	0	12	1	one	0.04	oneSpecificity	gcagcaagcgagagcaactacaagctcagc	agagca		30	6
											TRA	CAASESSNDYKLSF	0	14	1	one	-0.0428571	oneSpecificity	gcagcaagtgagagctctaacgactacaagctcagc	gagagc		36	6
											TRA	CAASETGGGADGLTF	0	15	1	one	0.293333	oneSpecificity	gcagcaagtgagaccggaggaggtgctgacggactcacc	gagacc		39	6
											TRA	CAASETGRRALTF	0	13	1	one	-0.0923077	oneSpecificity	gcagcaagcgagacgggcaggagagcacttact	ag		33	2
											TRA	CAASETGTASKLTF	0	14	1	one	0.152143	oneSpecificity	gcagcaagcgagaccggcactgccagtaaactcacc	ag		36	2
											TRA	CAASETNNDMRF	0	12	1	one	-0.216667	oneSpecificity	gcagcaagcgagaccaacaatgacatgcgc	agacc		30	5
											TRA	CAASETSYDKVIF	1	13	1	one	0.145385	oneSpecificity	gcagcaagtgagacctcctacgacaaggtgata	gag		33	3
											TRA	CAASETSYDKVIF	3	13	1	one	0.145385	oneSpecificity	gcagcaagtgagacctcctacgacaaggtgata	gag		33	3
											TRA	CAASETYKYIF	0	11	1	one	0.195455	oneSpecificity	gcagcaagtgagacctacaaatacatc	gag		27	3
											TRA	CAASEVDSSYKLIF	0	14	1	one	0.201429	oneSpecificity	gcagcaagcgaggtggatagcagctataaattgatc	gagg		36	4
											TRA	CAASEVMASGTYKYIF	0	16	1	one	0.299375	oneSpecificity	gcagcaagcgaggtgatggcctcaggaacctacaaatacatc	aggtgatgg		42	9
											TRA	CAASEVPQLTF	0	11	1	one	0.287273	oneSpecificity	gcagcaagtgaggtgccccaactcact	gaggtgcc		27	8
											TRA	CAASEVPTYKYIF	0	13	1	one	0.257692	oneSpecificity	gcagcaagcgaggtgcccacctacaaatacatc	aggtgccc		33	8
											TRA	CAASEVTGTASKLTF	0	15	1	one	0.214	oneSpecificity	gcagcaagcgaggtgaccggcactgccagtaaactcacc	aggtg		39	5
											TRA	CAASEYGNKLVF	0	12	1	one	0.2	oneSpecificity	gcagcaagtgagtatggaaacaaactggtc	gag		30	3
											TRA	CAASEYNFNKFYF	0	13	1	one	0.126154	oneSpecificity	gcagcaagcgagtacaacttcaacaaattttac	ag		33	2
											TRA	CAASFAASGSARQLTF	0	16	1	one	0.20875	oneSpecificity	gcagcaagcttcgccgcctctggttctgcaaggcaactgacc	ttcgccgcc		42	9
											TRA	CAASFAGNTPLVF	3	13	1	one	0.481538	oneSpecificity	gcagcaagcttcgccggaaacacacctcttgtc	ttcgcc		33	6
											TRA	CAASFGLRGYSTLTF	0	15	1	one	0.284	oneSpecificity	gcagcaagcttcggcctgagaggatacagcaccctcacc	ttcggcctgag		39	11
											TRA	CAASFHTDKLIF	0	12	1	one	0.276667	oneSpecificity	gcagcaagcttccacaccgacaagctcatc	ttcc		30	4
											TRA	CAASFIHNQGGKLIF	3	15	1	one	0.332	oneSpecificity	gcagcaagtttcatccacaaccagggaggaaagcttatc	ttcatccac		39	9
											TRA	CAASFIIQGAQKLVF	3	15	1	one	0.435333	oneSpecificity	gcagcaagtttcatcattcagggagcccagaagctggta	ttcatc		39	6
											TRA	CAASFLGGSNYKLTF	0	15	1	one	0.304	oneSpecificity	gcagcaagtttcctgggaggtagcaactataaactgaca	ttcctg		39	6
											TRA	CAASFNNAGNMLTF	0	14	1	one	0.295714	oneSpecificity	gcagcaagtttcaataatgcaggcaacatgctcacc	ttc		36	3
											TRA	CAASFNSGGYNKLIF	0	15	1	one	0.276667	oneSpecificity	gcagcaagcttcaactctggtggctacaataagctgatt	ttcaac		39	6
											TRA	CAASFQGAQKLVF	0	13	1	one	0.29	oneSpecificity	gcagcaagcttccagggagcccagaagctggta	ttc		33	3
											TRA	CAASFSGNTPLVF	0	13	1	one	0.42	oneSpecificity	gcagcaagcttctcaggaaacacacctcttgtc	ttc		33	3
											TRA	CAASFSGSRLTF	0	12	1	one	0.194167	oneSpecificity	NA	NA	NA	NA	NA
											TRA	CAASFSGTYKYIF	0	13	1	one	0.336923	oneSpecificity	gcagcaagcttctcaggaacctacaaatacatc	tt		33	2
											TRA	CAASFTNFGNEKLTF	0	15	1	one	0.170667	oneSpecificity	gcagcaagtttcaccaactttggaaatgagaaattaacc	ttcacc		39	6
											TRA	CAASFTSGTYKYIF	0	14	1	one	0.309286	oneSpecificity	gcagcaagcttcacctcaggaacctacaaatacatc	ttc		36	3
											TRA	CAASFVERSNYKLTF	0	15	1	one	0.0233333	oneSpecificity	gcagcaagtttcgtggagagaagcaactataaactgaca	ttcgtggagaga		39	12
											TRA	CAASFVQGGSEKLVF	0	15	1	one	0.309333	oneSpecificity	gcagcaagcttcgtgcagggcggatctgaaaagctggtc	ttcgtg		39	6
											TRA	CAASFYTSDNYGQNFVF	0	17	1	one	0.203529	oneSpecificity	gcagcaagcttctacaccagcgataactatggtcagaattttgtc	ttctacaccagc		45	12
											TRA	CAASGAARQLTF	0	12	1	one	0.1575	oneSpecificity	gcagcaagtggcgccgcaaggcaactgacc	ggcgcc		30	6
											TRA	CAASGADSSYKLIF	0	14	1	one	0.255714	oneSpecificity	gcagcaagcggcgccgatagcagctataaattgatc	gcgcc		36	5
											TRA	CAASGAGGGADGLTF	0	15	1	one	0.419333	oneSpecificity	gcagcaagtggcgccggaggaggtgctgacggactcacc	ggcgcc		39	6
											TRA	CAASGAGSYQLTF	0	13	1	one	0.335385	oneSpecificity	gcagcaagcggcgctgggagttaccaactcact	gc		33	2
											TRA	CAASGANNLFF	0	11	1	one	0.393636	oneSpecificity	gcagcaagcggcgcaaacaacctcttc	gc		27	2
											TRA	CAASGASNDYKLSF	0	14	1	one	0.101429	oneSpecificity	gcagcaagcggcgcctctaacgactacaagctcagc	gcgcc		36	5
											TRA	CAASGDASGSARQLTF	0	16	1	one	0.069375	oneSpecificity	gcagcaagcggcgacgcctctggttctgcaaggcaactgacc	gcgacgcc		42	8
											TRA	CAASGDFGNEKLTF	0	14	1	one	0.127143	oneSpecificity	gcagcaagcggcgactttggaaatgagaaattaacc	gcg		36	3
											TRA	CAASGDGNQFYF	0	12	1	one	0.201667	oneSpecificity	gcagcaagcggcgacggtaaccagttctat	gcga		30	4
											TRA	CAASGDQFYF	0	10	1	one	0.272	oneSpecificity	gcagcaagcggcgaccagttctat	gcg		24	3
											TRA	CAASGDSGGGADGLTF	0	16	1	one	0.286875	oneSpecificity	gcagcaagcggcgactcaggaggaggtgctgacggactcacc	gcgac		42	5
											TRA	CAASGDTDKLIF	0	12	1	one	0.175833	oneSpecificity	gcagcaagcggcgacaccgacaagctcatc	gcg		30	3
											TRA	CAASGDTGNNRKLIW	0	15	1	one	-0.0653333	oneSpecificity	gcagcaagcggcgacaccggcaacaaccgtaagctgatt	gcgacacc		39	8
											TRA	CAASGDTGNQFYF	0	13	1	one	0.182308	oneSpecificity	gcagcaagcggcgacaccggtaaccagttctat	gcg		33	3
											TRA	CAASGDYGQNFVF	0	13	1	one	0.269231	oneSpecificity	gcagcaagcggcgactatggtcagaattttgtc	gcg		33	3
											TRA	CAASGEAGGTSYGKLTF	0	17	1	one	0.228235	oneSpecificity	gcagcaagcggcgaggctggtggtactagctatggaaagctgaca	gcgag		45	5
											TRA	CAASGEGSGYALNF	0	14	1	one	0.301429	oneSpecificity	gcagcaagcggcgagggctccgggtatgcactcaac	gcgagggc		36	8
											TRA	CAASGEYNNNDMRF	1	14	1	one	-0.185	oneSpecificity	gcagcaagcggcgagtacaataacaatgacatgcgc	gcga		36	4
											TRA	CAASGFDGQNFVF	0	13	1	one	0.340769	oneSpecificity	gcagcaagcggcttcgacggtcagaattttgtc	gcttcgac		33	8
											TRA	CAASGFGGGSQGNLIF	0	16	1	one	0.4225	oneSpecificity	gcagcaagtggcttcggcggaggaagccaaggaaatctcatc	ggcttcggc		42	9
											TRA	CAASGFQKLVF	0	11	1	one	0.363636	oneSpecificity	gcagcaagtggctttcagaaacttgta			27	0
											TRA	CAASGGAQKLVF	0	12	1	one	0.325833	oneSpecificity	gcagcaagcggcggagcccagaagctggta	gc		30	2
											TRA	CAASGGEARLCDMRF	0	15	1	one	-0.0393333	oneSpecificity	gcagcaagcggcggcgaggccagactgtgcgacatgcgc	gcggcgaggccagactgtgc		39	20
											TRA	CAASGGFGNEKLTF	0	14	1	one	0.225714	oneSpecificity	gcagcaagcggcggctttggaaatgagaaattaacc	gcgg		36	4
											TRA	CAASGGGDNDMRF	0	13	1	one	-0.0376923	oneSpecificity	gcagcaagtggcggcggcgacaatgacatgcgc	ggcggcggcg		33	10
											TRA	CAASGGGGGADGLTF	0	15	1	one	0.41	oneSpecificity	gcagcaagcggcggcggaggaggtgctgacggactcacc	gcggc		39	5
											TRA	CAASGGGGSQGNLIF	0	15	1	one	0.371333	oneSpecificity	gcagcaagcggcggcggaggaagccaaggaaatctcatc	gcggc		39	5
											TRA	CAASGGGNFGNEKLTF	0	16	1	one	0.17875	oneSpecificity	gcagcaagtggcggcggcaactttggaaatgagaaattaacc	ggcggcggc		42	9
											TRA	CAASGGNDMRF	0	11	1	one	-0.0063636	oneSpecificity	gcagcaagcggcggcaatgacatgcgc	gcgg		27	4
											TRA	CAASGGNMRF	0	10	1	one	0.083	oneSpecificity	gcagcaagcggcggcaacatgcgc	gcggca		24	6
											TRA	CAASGGNNNDMRF	0	13	1	one	-0.125385	oneSpecificity	gcagcaagcggcggcaataacaatgacatgcgc	gcgg		33	4
											TRA	CAASGGNTPLVF	0	12	1	one	0.410833	oneSpecificity	gcagcaagcggcggaaacacacctcttgtc	gc		30	2
											TRA	CAASGGQLTF	0	10	1	one	0.366	oneSpecificity	gcagcaagtggcggccaactgacc	ggcggc		24	6
											TRA	CAASGGSGGGADGLTF	0	16	1	one	0.373125	oneSpecificity	gcagcaagcggcggctcaggaggaggtgctgacggactcacc	gcggc		42	5
											TRA	CAASGGTGNQFYF	0	13	1	one	0.288462	oneSpecificity	gcagcaagcggcggcaccggtaaccagttctat	gcgg		33	4
											TRA	CAASGGTSYGKLTF	0	14	1	one	0.251429	oneSpecificity	gcagcaagcggcggtactagctatggaaagctgaca	gc		36	2
											TRA	CAASGGTYKYIF	0	12	1	one	0.320833	oneSpecificity	gcagcaagcggcggaacctacaaatacatc	gc		30	2
											TRA	CAASGGWGGLTF	0	12	1	one	0.523333	oneSpecificity	gcagcaagcggcggctggggcggactcacc	gcggctgggg		30	10
											TRA	CAASGIQGGSEKLVF	0	15	1	one	0.282	oneSpecificity	gcagcaagcggcatccagggcggatctgaaaagctggtc	gcatc		39	5
											TRA	CAASGISGSRLTF	2	13	1	one	0.230769	oneSpecificity	gcagcaagcggcatcagcggcagcagactcacc	gcatcagcggcagcag		33	16
											TRA	CAASGIYGGATNKLIF	0	16	1	one	0.396875	oneSpecificity	gcagcaagcggcatctatggcggtgctacaaacaagctcatc	gcatc		42	5
											TRA	CAASGKIYNQGGKLIF	0	16	1	one	0.214375	oneSpecificity	gcagcaagcggcaagatttataaccagggaggaaagcttatc	gcaa		42	4
											TRA	CAASGKNNYGQNFVF	0	15	1	one	0.0893333	oneSpecificity	gcagcaagcggcaagaacaactatggtcagaattttgtc	gcaagaac		39	8
											TRA	CAASGLGGSQGNLIF	0	15	1	one	0.41	oneSpecificity	gcagcaagcggcctgggaggaagccaaggaaatctcatc	gcctg		39	5
											TRA	CAASGLGNTPLVF	0	13	1	one	0.460769	oneSpecificity	gcagcaagcggcctgggaaacacacctcttgtc	gcctg		33	5
											TRA	CAASGLKMDSSYKLIF	0	16	1	one	0.1975	oneSpecificity	gcagcaagcggcctgaagatggatagcagctataaattgatc	gcctgaa		42	7
											TRA	CAASGLNNNAGNMLTF	3	16	1	one	0.231875	oneSpecificity	gcagcaagcggcctgaataataatgcaggcaacatgctcacc	gcc		42	3
											TRA	CAASGLSGAGSYQLTF	0	16	1	one	0.3575	oneSpecificity	gcagcaagcggcctgtctggggctgggagttaccaactcact	gcctg		42	5
											TRA	CAASGMDTGRRALTF	0	15	1	one	-0.016	oneSpecificity	gcagcaagtggcatggacacgggcaggagagcacttact	gg		39	2
											TRA	CAASGNAGNMLTF	0	13	1	one	0.323846	oneSpecificity	gcagcaagcggcaatgcaggcaacatgctcacc	gc		33	2
											TRA	CAASGNDAGNMLTF	0	14	1	one	0.236429	oneSpecificity	gcagcaagcggcaacgacgcaggcaacatgctcacc	gcaacgac		36	8
											TRA	CAASGNDYKLSF	0	12	1	one	0.0816667	oneSpecificity	gcagcaagcggcaacgactacaagctcagc	gc		30	2
											TRA	CAASGNFGNEKLTF	0	14	1	one	0.135714	oneSpecificity	gcagcaagcggcaactttggaaatgagaaattaacc	gc		36	2
											TRA	CAASGNGQNFVF	0	12	1	one	0.28	oneSpecificity	gcagcaagcggcaacggtcagaattttgtc	gcaac		30	5
											TRA	CAASGNKLVF	0	10	1	one	0.288	oneSpecificity	gcagcaagtggcaacaaactggtc	ggc		24	3
											TRA	CAASGNNFNKFYF	0	13	1	one	0.14	oneSpecificity	gcagcaagcggcaacaacttcaacaaattttac	gca		33	3
											TRA	CAASGNNQGGKLIF	0	14	1	one	0.179286	oneSpecificity	gcagcaagtggcaacaaccagggaggaaagcttatc	ggcaac		36	6
											TRA	CAASGNSGNQFYF	0	13	1	one	0.181538	oneSpecificity	gcagcaagcggcaacagcggtaaccagttctat	gcaacag		33	7
											TRA	CAASGNTGKLIF	0	12	1	one	0.300833	oneSpecificity	gcagcaagcggcaacacaggcaaactaatc			30	0
											TRA	CAASGNTGNQFYF	3	13	1	one	0.191538	oneSpecificity	gcagcaagcggcaacaccggtaaccagttctat	gc		33	2
											TRA	CAASGNTGTASKLTF	2	15	1	one	0.171333	oneSpecificity	gcagcaagcggcaataccggcactgccagtaaactcacc	gc		39	2
											TRA	CAASGPGDDKIIF	0	13	1	one	0.236923	oneSpecificity	gcagcaagtggccccggcgatgacaagatcatc	ggccccggc		33	9
											TRA	CAASGPGNTPLVF	0	13	1	one	0.388462	oneSpecificity	gcagcaagcggccccggaaacacacctcttgtc	gcccc		33	5
											TRA	CAASGPNDYKLSF	0	13	1	one	0.0846154	oneSpecificity	gcagcaagtggccccaacgactacaagctcagc	ggcccc		33	6
											TRA	CAASGQDQGGKLIF	0	14	1	one	0.165714	oneSpecificity	gcagcaagcggccaggaccagggaggaaagcttatc	gccagg		36	6
											TRA	CAASGQNFVF	0	10	1	one	0.366	oneSpecificity	gcagcaagcggccagaattttgtc	gc		24	2
											TRA	CAASGQNTDKLIF	0	13	1	one	0.106154	oneSpecificity	gcagcaagcggccagaacaccgacaagctcatc	gccag		33	5
											TRA	CAASGRASNYQLIW	0	14	1	one	0.115714	oneSpecificity	gcagcaagcggcagagccagcaactatcagttaatc	gcagagcc		36	8
											TRA	CAASGRDNYGQNFVF	0	15	1	one	0.0126667	oneSpecificity	gcagcaagcggcagagataactatggtcagaattttgtc	ggcaga		39	6
											TRA	CAASGRDSNYQLIW	0	14	1	one	0.00714286	oneSpecificity	gcagcaagcggcagagatagcaactatcagttaatc	gcaga		36	5
											TRA	CAASGRGGSNYKLTF	0	15	1	one	0.0173333	oneSpecificity	gcagcaagcggcagaggaggtagcaactataaactgaca	gcaga		39	5
											TRA	CAASGSASKIIF	0	12	1	one	0.378333	oneSpecificity	gcagcaagtggcagtgcttccaagataatc	g		30	1
											TRA	CAASGSDKIIF	0	11	1	one	0.290909	oneSpecificity	gcagcaagcggcagcgacaagatcatc	gcagc		27	5
											TRA	CAASGSGAGSYQLTF	0	15	1	one	0.310667	oneSpecificity	gcagcaagtggctctggggctgggagttaccaactcact	gg		39	2
											TRA	CAASGSGGFKTIF	0	13	1	one	0.370769	oneSpecificity	gcagcaagtggcagcggaggcttcaaaactatc	ggcagc		33	6
											TRA	CAASGSGGGADGLTF	0	15	1	one	0.366	oneSpecificity	gcagcaagtggctcaggaggaggtgctgacggactcacc	ggc		39	3
											TRA	CAASGSGGTSYGKLTF	0	16	1	one	0.23875	oneSpecificity	gcagcaagcggcagcggtggtactagctatggaaagctgaca	gcagc		42	5
											TRA	CAASGSGTYKYIF	0	13	1	one	0.282308	oneSpecificity	gcagcaagcggctcaggaacctacaaatacatc	g		33	1
											TRA	CAASGSISNFGNEKLTF	0	17	1	one	0.171765	oneSpecificity	gcagcaagcggcagcatctctaactttggaaatgagaaattaacc	gcagcatc		45	8
											TRA	CAASGTDSNYQLIW	0	14	1	one	0.184286	oneSpecificity	gcagcaagcggcaccgatagcaactatcagttaatc	gcacc		36	5
											TRA	CAASGTGANSKLTF	0	14	1	one	0.187143	oneSpecificity	gcagcaagcggcactggagccaatagtaagctgaca	gc		36	2
											TRA	CAASGTGGFKTIF	0	13	1	one	0.380769	oneSpecificity	gcagcaagcggcactggaggcttcaaaactatc	gc		33	2
											TRA	CAASGTGGGADGLTF	0	15	1	one	0.374667	oneSpecificity	gcagcaagcggcaccggaggaggtgctgacggactcacc	gcacc		39	5
											TRA	CAASGTGNTGKLIF	0	14	1	one	0.288571	oneSpecificity	gcagcaagcggcaccggcaacacaggcaaactaatc	gcacc		36	5
											TRA	CAASGTGNTPLVF	0	13	1	one	0.375385	oneSpecificity	gcagcaagcggcaccggaaacacacctcttgtc	gcacc		33	5
											TRA	CAASGTLTTSGTYKYIF	2	17	1	one	0.269412	oneSpecificity	gcagcaagcggcaccctgactacctcaggaacctacaaatacatc	gcaccctg		45	8
											TRA	CAASGTNAGKSTF	0	13	1	one	0.12	oneSpecificity	gcagcaagcggcaccaatgcaggcaaatcaacc	g		33	1
											TRA	CAASGTQTGANNLFF	3	15	1	one	0.257333	oneSpecificity	gcagcaagcggcacccaaactggggcaaacaacctcttc	gcacc		39	5
											TRA	CAASGTSNSGYALNF	0	15	1	one	0.231333	oneSpecificity	gcagcaagcggcacctcaaattccgggtatgcactcaac	gcac		39	4
											TRA	CAASGTTDSWGKLQF	0	15	1	one	0.122667	oneSpecificity	NA	NA	NA	NA	NA
											TRA	CAASGTTSGTYKYIF	0	15	1	one	0.238	oneSpecificity	gcagcaagcggcactacctcaggaacctacaaatacatc	gc		39	2
											TRA	CAASGVGDYKLSF	0	13	1	one	0.255385	oneSpecificity	gcagcaagcggcgtgggcgactacaagctcagc	gcgtggg		33	7
											TRA	CAASGVGQGAQKLVF	0	15	1	one	0.308	oneSpecificity	gcagcaagcggcgtgggccagggagcccagaagctggta	gcgtgggc		39	8
											TRA	CAASGWGAQKLVF	0	13	1	one	0.363077	oneSpecificity	gcagcaagcggctggggagcccagaagctggta	gctg		33	4
											TRA	CAASGWYDYKLSF	0	13	1	one	0.217692	oneSpecificity	gcagcaagcggctggtacgactacaagctcagc	ggctggt		33	7
											TRA	CAASGYGNKLVF	0	12	1	one	0.301667	oneSpecificity	gcagcaagcggctatggaaacaaactggtc	gc		30	2
											TRA	CAASGYNAGNMLTF	0	14	1	one	0.319286	oneSpecificity	gcagcaagcggctacaatgcaggcaacatgctcacc	gctac		36	5
											TRA	CAASGYNFNKFYF	0	13	1	one	0.22	oneSpecificity	gcagcaagtggctacaacttcaacaaattttac	ggc		33	3
											TRA	CAASGYSGGGADGLTF	0	16	1	one	0.359375	oneSpecificity	gcagcaagcggctattcaggaggaggtgctgacggactcacc	gc		42	2
											TRA	CAASGYWGKLTF	0	12	1	one	0.34	oneSpecificity	gcagcaagcggctactggggaaagctgaca	gctactgg		30	8
											TRA	CAASHAKAAGNKLTF	0	15	1	one	0.114	oneSpecificity	gcagcaagtcacgccaaagctgcaggcaacaagctaact	cacgc		39	5
											TRA	CAASHIQGAQKLVF	1	14	1	one	0.254286	oneSpecificity	gcagcaagtcacattcagggagcccagaagctggta	cac		36	3
											TRA	CAASHNFNKFYF	0	12	1	one	0.143333	oneSpecificity	gcagcaagccacaacttcaacaaattttac	c		30	1
											TRA	CAASHQAGTALIF	0	13	1	one	0.415385	oneSpecificity	gcagcaagtcaccaggcaggaactgctctgatc	c		33	1
											TRA	CAASHSGTSYGKLTF	0	15	1	one	0.164	oneSpecificity	gcagcaagtcacagcggtactagctatggaaagctgaca	cacagc		39	6
											TRA	CAASHSSYKLIF	0	12	1	one	0.248333	oneSpecificity	gcagcaagccacagcagctataaattgatc	cac		30	3
											TRA	CAASHTNTGNQFYF	0	14	1	one	0.111429	oneSpecificity	gcagcaagtcacaccaacaccggtaaccagttctat	cacacc		36	6
											TRA	CAASIADSSYKLIF	0	14	1	one	0.32	oneSpecificity	gcagcaagcatcgccgatagcagctataaattgatc	cgcc		36	4
											TRA	CAASIAGGYQKVTF	0	14	1	one	0.317143	oneSpecificity	gcagcaagtatcgccgggggttaccagaaagttacc	cgcc		36	4
											TRA	CAASIAGTASKLTF	0	14	1	one	0.351429	oneSpecificity	gcagcaagtatcgccggcactgccagtaaactcacc	cg		36	2
											TRA	CAASIAGYSTLTF	0	13	1	one	0.466154	oneSpecificity	gcagcaagtatcgccggatacagcaccctcacc	cgcc		33	4
											TRA	CAASIAYNTDKLIF	0	14	1	one	0.286429	oneSpecificity	gcagcaagcatcgcctataacaccgacaagctcatc	cgcc		36	4
											TRA	CAASIDGGSQGNLIF	0	15	1	one	0.339333	oneSpecificity	gcagcaagtatcgacggaggaagccaaggaaatctcatc	cgac		39	4
											TRA	CAASIDSGYALNF	0	13	1	one	0.344615	oneSpecificity	gcagcaagcatcgactccgggtatgcactcaac	cgac		33	4
											TRA	CAASIDTGNQFYF	0	13	1	one	0.251538	oneSpecificity	gcagcaagcatcgacaccggtaaccagttctat	cg		33	2
											TRA	CAASIEGPGPNNNDMRF	0	17	1	one	-0.0441176	oneSpecificity	gcagcaagcatcgagggccccggccccaataacaatgacatgcgc	cgagggccccggccc		45	15
											TRA	CAASIEGTGGFKTIF	0	15	1	one	0.372667	oneSpecificity	gcagcaagtatcgagggcactggaggcttcaaaactatc	cgagggc		39	7
											TRA	CAASIFYDYKLSF	0	13	1	one	0.316154	oneSpecificity	gcagcaagtatcttctacgactacaagctcagc	cttct		33	5
											TRA	CAASIGAFGNEKLTF	0	15	1	one	0.312	oneSpecificity	gcagcaagcatcggcgcctttggaaatgagaaattaacc	cggcgc		39	6
											TRA	CAASIGAGNKLTF	0	13	1	one	0.325385	oneSpecificity	gcagcaagtatcggcgcaggcaacaagctaact	cggc		33	4
											TRA	CAASIGAGNMLTF	3	13	1	one	0.49	oneSpecificity	gcagcaagcatcggcgcaggcaacatgctcacc	atcggc		33	6
											TRA	CAASIGDFGNEKLTF	1	15	1	one	0.210667	oneSpecificity	gcagcaagtatcggcgactttggaaatgagaaattaacc	cggcg		39	5
											TRA	CAASIGEGSNYKLTF	0	15	1	one	0.196667	oneSpecificity	gcagcaagtatcggcgagggtagcaactataaactgaca	cggcgag		39	7
											TRA	CAASIGFGNVLHCG	0	14	1	one	0.472143	oneSpecificity	NA	NA	NA	NA	NA
											TRA	CAASIGGGSQGNLIF	0	15	1	one	0.431333	oneSpecificity	gcagcaagtatcggcggaggaagccaaggaaatctcatc	cggc		39	4
											TRA	CAASIGGYGSGNTGKLIF	0	18	1	one	0.361667	oneSpecificity	gcagcaagcatcggcggctacggctctggcaacacaggcaaactaatc	cggcggctac		48	10
											TRA	CAASIGLNTGNQFYF	0	15	1	one	0.328667	oneSpecificity	gcagcaagcatcggcctgaacaccggtaaccagttctat	cggcct		39	6
											TRA	CAASIGNFGNEKLTF	0	15	1	one	0.218667	oneSpecificity	gcagcaagcatcggcaactttggaaatgagaaattaacc	cggc		39	4
											TRA	CAASIGNTGNQFYF	0	14	1	one	0.276429	oneSpecificity	gcagcaagtatcggcaacaccggtaaccagttctat	cggc		36	4
											TRA	CAASIGQAGTALIF	0	14	1	one	0.547143	oneSpecificity	gcagcaagtatcggccaggcaggaactgctctgatc	cgg		36	3
											TRA	CAASIGSGYSTLTF	0	14	1	one	0.41	oneSpecificity	gcagcaagtatcggctcaggatacagcaccctcacc	cggc		36	4
											TRA	CAASIGYSTLTF	0	12	1	one	0.453333	oneSpecificity	gcagcaagtatcggatacagcaccctcacc	c		30	1
											TRA	CAASIKAGSARQLTF	0	15	1	one	0.106	oneSpecificity	gcagcaagtatcaaggccggttctgcaaggcaactgacc	caaggcc		39	7
											TRA	CAASIKLGGSYIPTF	0	15	1	one	0.398	oneSpecificity	gcagcaagtatcaagctgggaggaagctacatacctaca	caagctg		39	7
											TRA	CAASIKLNSGYALNF	0	15	1	one	0.277333	oneSpecificity	gcagcaagtatcaagctgaattccgggtatgcactcaac	caagctg		39	7
											TRA	CAASILARTGGFKTIF	0	16	1	one	0.3125	oneSpecificity	gcagcaagtatcctggccagaactggaggcttcaaaactatc	cctggccaga		42	10
											TRA	CAASILGTGGFKTIF	0	15	1	one	0.492667	oneSpecificity	gcagcaagtatcctgggcactggaggcttcaaaactatc	cctgggc		39	7
											TRA	CAASILNARLMF	0	12	1	one	0.3325	oneSpecificity	gcagcaagtatcctgaatgccagactcatg	cctg		30	4
											TRA	CAASILPGTYKYIF	0	14	1	one	0.423571	oneSpecificity	gcagcaagtatcctgcccggaacctacaaatacatc	cctgccc		36	7
											TRA	CAASIMDFGNEKLTF	0	15	1	one	0.221333	oneSpecificity	gcagcaagtatcatggactttggaaatgagaaattaacc	catgg		39	5
											TRA	CAASIMGNNNDMRF	0	14	1	one	-0.0064286	oneSpecificity	gcagcaagtatcatgggcaataacaatgacatgcgc	catggg		36	6
											TRA	CAASINGGFKTIF	0	13	1	one	0.393846	oneSpecificity	gcagcaagtatcaacggaggcttcaaaactatc	caac		33	4
											TRA	CAASINNDMRF	0	11	1	one	-0.0390909	oneSpecificity	gcagcaagtatcaacaatgacatgcgc	c		27	1
											TRA	CAASINRMDNDMRF	0	14	1	one	-0.23	oneSpecificity	gcagcaagtatcaacagaatggacaatgacatgcgc	caacagaatgg		36	11
											TRA	CAASINRNTGNQFYF	0	15	1	one	0.00533333	oneSpecificity	gcagcaagtatcaacagaaacaccggtaaccagttctat	caacaga		39	7
											TRA	CAASINSGNTPLVF	2	14	1	one	0.347857	oneSpecificity	gcagcaagtatcaattcaggaaacacacctcttgtc	c		36	1
											TRA	CAASINSGYALNF	0	13	1	one	0.353846	oneSpecificity	gcagcaagtatcaattccgggtatgcactcaac	c		33	1
											TRA	CAASINTDKLIF	0	12	1	one	0.260833	oneSpecificity	gcagcaagtatcaacaccgacaagctcatc	c		30	1
											TRA	CAASINYGSGNTGKLIF	0	17	1	one	0.280588	oneSpecificity	gcagcaagtatcaactacggctctggcaacacaggcaaactaatc	caactac		45	7
											TRA	CAASIPNDYKLSF	0	13	1	one	0.153846	oneSpecificity	gcagcaagtatccccaacgactacaagctcagc	cccc		33	4
											TRA	CAASIPNQAGTALIF	0	15	1	one	0.434667	oneSpecificity	gcagcaagtatccccaaccaggcaggaactgctctgatc	cc		39	2
											TRA	CAASIPYAGKSTF	0	13	1	one	0.282308	oneSpecificity	gcagcaagtatcccctacgcaggcaaatcaacc	cccctac		33	7
											TRA	CAASIQDSGYALNF	0	14	1	one	0.259286	oneSpecificity	gcagcaagtatccaggactccgggtatgcactcaac	ccaggac		36	7
											TRA	CAASIQGTYKYIF	0	13	1	one	0.3	oneSpecificity	gcagcaagtatccagggaacctacaaatacatc	ccag		33	4
											TRA	CAASIRAAGNKLTF	0	14	1	one	0.131429	oneSpecificity	gcagcaagcatcagagctgcaggcaacaagctaact	cag		36	3
											TRA	CAASIRAGSSGSARQLTF	0	18	1	one	0.0377778	oneSpecificity	gcagcaagtatcagagccggctcttctggttctgcaaggcaactgacc	cagagccggc		48	10
											TRA	CAASIRGNQFYF	0	12	1	one	0.140833	oneSpecificity	gcagcaagcatcagaggtaaccagttctat	caga		30	4
											TRA	CAASIRGSQGNLIF	0	14	1	one	0.212857	oneSpecificity	gcagcaagtatcagaggaagccaaggaaatctcatc	ca		36	2
											TRA	CAASIRPMEYGNKLVF	0	16	1	one	0.125625	oneSpecificity	gcagcaagtatcagacccatggaatatggaaacaaactggtc	cagac		42	5
											TRA	CAASIRRGADGLTF	0	14	1	one	0.0392857	oneSpecificity	gcagcaagtatcagaagaggtgctgacggactcacc	cagaa		36	5
											TRA	CAASIRRSSGGGADGLTF	0	18	1	one	0.0638889	oneSpecificity	gcagcaagtatcagaagaagctcaggaggaggtgctgacggactcacc	cagaagaagc		48	10
											TRA	CAASIRTGGSYIPTF	0	15	1	one	0.255333	oneSpecificity	gcagcaagtatcagaaccggaggaagctacatacctaca	cagaacc		39	7
											TRA	CAASIRTGGYNKLIF	0	15	1	one	0.181333	oneSpecificity	gcagcaagtatcagaaccggtggctacaataagctgatt	cagaacc		39	7
											TRA	CAASIRYGNKLVF	0	13	1	one	0.153077	oneSpecificity	gcagcaagtatcagatatggaaacaaactggtc	cag		33	3
											TRA	CAASISGGFKTIF	0	13	1	one	0.44	oneSpecificity	gcagcaagtatcagcggaggcttcaaaactatc	cagc		33	4
											TRA	CAASISGTASKLTF	0	14	1	one	0.294286	oneSpecificity	gcagcaagtatcagcggcactgccagtaaactcacc	cag		36	3
											TRA	CAASISNNNDMRF	0	13	1	one	-0.106923	oneSpecificity	gcagcaagtatcagcaataacaatgacatgcgc	cag		33	3
											TRA	CAASISNTGKLIF	0	13	1	one	0.333077	oneSpecificity	gcagcaagtatcagcaacacaggcaaactaatc	c		33	1
											TRA	CAASISRAIPQGAQKLVF	0	18	1	one	0.187222	oneSpecificity	gcagcaagtatcagcagagccatcccccagggagcccagaagctggta	cagcagagccatcccc		48	16
											TRA	CAASISTGFQKLVF	0	14	1	one	0.367857	oneSpecificity	gcagcaagtatcagcacaggctttcagaaacttgta	cag		36	3
											TRA	CAASITARLMF	0	11	1	one	0.332727	oneSpecificity	gcagcaagtatcaccgccagactcatg	cacc		27	4
											TRA	CAASITDNDMRF	0	12	1	one	-0.05	oneSpecificity	gcagcaagtatcaccgacaatgacatgcgc	caccg		30	5
											TRA	CAASITGGFKTIF	0	13	1	one	0.45	oneSpecificity	gcagcaagtatcactggaggcttcaaaactatc	c		33	1
											TRA	CAASITGGSYIPTF	0	14	1	one	0.454286	oneSpecificity	gcagcaagtatcaccggaggaagctacatacctaca	cacc		36	4
											TRA	CAASITGTASKLTF	0	14	1	one	0.303571	oneSpecificity	gcagcaagtatcaccggcactgccagtaaactcacc	c		36	1
											TRA	CAASITPGTYKYIF	0	14	1	one	0.344286	oneSpecificity	gcagcaagcatcacccccggaacctacaaatacatc	caccccc		36	7
											TRA	CAASIVAAGNKLTF	0	14	1	one	0.389286	oneSpecificity	gcagcaagtatcgtggctgcaggcaacaagctaact	cgtg		36	4
											TRA	CAASIVYSGYALNF	0	14	1	one	0.48	oneSpecificity	gcagcaagtatcgtgtactccgggtatgcactcaac	cgtgtac		36	7
											TRA	CAASIWEQQTRF	0	12	1	one	-0.0241667	oneSpecificity	NA	NA	NA	NA	NA
											TRA	CAASIWNGNQFYF	0	13	1	one	0.326923	oneSpecificity	gcagcaagtatctggaacggtaaccagttctat	ctggaa		33	6
											TRA	CAASIWPGGGADGLTF	0	16	1	one	0.46875	oneSpecificity	gcagcaagtatctggcccggaggaggtgctgacggactcacc	ctggccc		42	7
											TRA	CAASIWSNDYKLSF	0	14	1	one	0.179286	oneSpecificity	gcagcaagtatctggtctaacgactacaagctcagc	ctgg		36	4
											TRA	CAASIWSNSGYALNF	0	15	1	one	0.348667	oneSpecificity	gcagcaagtatctggtcaaattccgggtatgcactcaac	ctgg		39	4
											TRA	CAASIWSSASKIIF	0	14	1	one	0.433571	oneSpecificity	gcagcaagtatctggagcagtgcttccaagataatc	ctgg		36	4
											TRA	CAASIYAGNMLTF	0	13	1	one	0.473077	oneSpecificity	gcagcaagtatctacgcaggcaacatgctcacc	ctac		33	4
											TRA	CAASIYNFNKFYF	0	13	1	one	0.289231	oneSpecificity	gcagcaagtatctacaacttcaacaaattttac	c		33	1
											TRA	CAASIYPRPGSARQLTF	0	17	1	one	0.0258823	oneSpecificity	gcagcaagtatctaccccagacccggttctgcaaggcaactgacc	ctaccccagaccc		45	13
											TRA	CAASKAGFKTIF	0	12	1	one	0.263333	oneSpecificity	gcagcaagtaaggccggcttcaaaactatc	aggcc		30	5
											TRA	CAASKASGTYKYIF	0	14	1	one	0.165	oneSpecificity	gcagcaagcaaggcctcaggaacctacaaatacatc	agg		36	3
											TRA	CAASKDSNYQLIW	0	13	1	one	0.05	oneSpecificity	gcagcaagtaaggatagcaactatcagttaatc	a		33	1
											TRA	CAASKELGSARQLTF	0	15	1	one	-0.006	oneSpecificity	gcagcaagcaaggagctgggttctgcaaggcaactgacc	aggagctg		39	8
											TRA	CAASKETSGSRLTF	0	14	1	one	-0.0821429	oneSpecificity	NA	NA	NA	NA	NA
											TRA	CAASKFRGFGNEKLTF	0	16	1	one	-0.01	oneSpecificity	gcagcaagtaagttcagaggctttggaaatgagaaattaacc	agttcagagg		42	10
											TRA	CAASKGNNARLMF	0	13	1	one	-0.0192308	oneSpecificity	gcagcaagtaagggcaacaatgccagactcatg	agggc		33	5
											TRA	CAASKGTGFQKLVF	0	14	1	one	0.209286	oneSpecificity	gcagcaagtaagggcacaggctttcagaaacttgta	aggg		36	4
											TRA	CAASKKNYGGSQGNLIF	0	17	1	one	0.0641176	oneSpecificity	gcagcaagcaagaagaattatggaggaagccaaggaaatctcatc	agaa		45	4
											TRA	CAASKLITGAGSYQLTF	0	17	1	one	0.308824	oneSpecificity	gcagcaagcaagctgatcaccggggctgggagttaccaactcact	agctgatcacc		45	11
											TRA	CAASKPPDYKLSF	0	13	1	one	0.00153846	oneSpecificity	gcagcaagtaagccccccgactacaagctcagc	agccccc		33	7
											TRA	CAASKSAGTASKLTF	0	15	1	one	0.124	oneSpecificity	gcagcaagtaagagcgccggcactgccagtaaactcacc	agagcg		39	6
											TRA	CAASKSAIMVVLQTSSSL	2	18	1	one	0.286111	oneSpecificity	NA	NA	NA	NA	NA
											TRA	CAASKTGTASKLTF	0	14	1	one	0.0978571	oneSpecificity	gcagcaagtaagaccggcactgccagtaaactcacc	ag		36	2
											TRA	CAASKTQGGSEKLVF	0	15	1	one	0.0546667	oneSpecificity	gcagcaagcaagactcagggcggatctgaaaagctggtc	aag		39	3
											TRA	CAASKTSYDKVIF	0	13	1	one	0.0869231	oneSpecificity	gcagcaagtaagacctcctacgacaaggtgata	ag		33	2
											TRA	CAASKVTGGGNKLTF	0	15	1	one	0.149333	oneSpecificity	gcagcaagtaaggtgacgggaggaggaaacaaactcacc	aggtg		39	5
											TRA	CAASKYNNDMRF	0	12	1	one	-0.254167	oneSpecificity	gcagcaagtaagtacaacaatgacatgcgc	agtac		30	5
											TRA	CAASLANAGGTSYGKLTF	0	18	1	one	0.28	oneSpecificity	gcagcaagcctggccaatgctggtggtactagctatggaaagctgaca	ctggcc		48	6
											TRA	CAASLDSSASKIIF	0	14	1	one	0.288571	oneSpecificity	gcagcaagcctggacagcagtgcttccaagataatc	ctgg		36	4
											TRA	CAASLDTGGFKTIF	0	14	1	one	0.330714	oneSpecificity	gcagcaagtctggacactggaggcttcaaaactatc	ctggac		36	6
											TRA	CAASLEETSYDKVIF	0	15	1	one	0.147333	oneSpecificity	gcagcaagtctggaggagacctcctacgacaaggtgata	ctggaggag		39	9
											TRA	CAASLFNDMRF	0	11	1	one	0.110909	oneSpecificity	gcagcaagtctgttcaatgacatgcgc	ctgtt		27	5
											TRA	CAASLFPFVRGNNRKLIW	0	18	1	one	0.0888889	oneSpecificity	gcagcaagcctgttccccttcgtgagaggcaacaaccgtaagctgatt	ctgttccccttcgtgaga		48	18
											TRA	CAASLFSGTYKYIF	0	14	1	one	0.388571	oneSpecificity	gcagcaagcctgttctcaggaacctacaaatacatc	ctgtt		36	5
											TRA	CAASLGGGADGLTF	0	14	1	one	0.446429	oneSpecificity	gcagcaagtctgggaggaggtgctgacggactcacc	ctg		36	3
											TRA	CAASLGGGSQGNLIF	0	15	1	one	0.41	oneSpecificity	gcagcaagcctgggcggaggaagccaaggaaatctcatc	ctgggc		39	6
											TRA	CAASLGGSNYKLTF	0	14	1	one	0.240714	oneSpecificity	gcagcaagtctgggaggtagcaactataaactgaca	ctg		36	3
											TRA	CAASLGSSASKIIF	0	14	1	one	0.387143	oneSpecificity	gcagcaagtctgggcagcagtgcttccaagataatc	ctggg		36	5
											TRA	CAASLGSSNTGKLIF	0	15	1	one	0.287333	oneSpecificity	gcagcaagcctgggcagcagcaacacaggcaaactaatc	ctgggcagc		39	9
											TRA	CAASLGYNFNKFYF	0	14	1	one	0.28	oneSpecificity	gcagcaagtctgggctacaacttcaacaaattttac	ctgggc		36	6
											TRA	CAASLIGFGNVLHC	0	14	1	one	0.513571	oneSpecificity	NA	NA	NA	NA	NA
											TRA	CAASLISSGSARQLTF	0	16	1	one	0.198125	oneSpecificity	gcagcaagtctgatctcttctggttctgcaaggcaactgacc	ctgatc		42	6
											TRA	CAASLKTSYDKVIF	2	14	1	one	0.156429	oneSpecificity	gcagcaagcctgaaaacctcctacgacaaggtgata	c		36	1
											TRA	CAASLLGNQFYF	0	12	1	one	0.413333	oneSpecificity	gcagcaagcctgctgggtaaccagttctat	ctgctg		30	6
											TRA	CAASLLSNSGYALNF	0	15	1	one	0.344	oneSpecificity	gcagcaagcctgctgtcaaattccgggtatgcactcaac	ctgctg		39	6
											TRA	CAASLNAGNNRKLIW	0	15	1	one	0.026	oneSpecificity	gcagcaagtctgaatgctggcaacaaccgtaagctgatt	ctg		39	3
											TRA	CAASLNNARLMF	0	12	1	one	0.1525	oneSpecificity	gcagcaagcctgaacaatgccagactcatg	ctg		30	3
											TRA	CAASLNNFNKFYF	0	13	1	one	0.184615	oneSpecificity	gcagcaagtctgaacaacttcaacaaattttac	ctga		33	4
											TRA	CAASLNNNAGNMLTF	0	15	1	one	0.215333	oneSpecificity	gcagcaagtctgaataataatgcaggcaacatgctcacc	c		39	1
											TRA	CAASLNSGGYQKVTF	0	15	1	one	0.169333	oneSpecificity	gcagcaagtctgaattctgggggttaccagaaagttacc	c		39	1
											TRA	CAASLNTGKLIF	1	12	1	one	0.349167	oneSpecificity	gcagcaagtctgaacacaggcaaactaatc	ctg		30	3
											TRA	CAASLPQGGSEKLVF	2	15	1	one	0.236667	oneSpecificity	gcagcaagcctgccccagggcggatctgaaaagctggtc	ctgccc		39	6
											TRA	CAASLRDDKIIF	0	12	1	one	0.0441667	oneSpecificity	gcagcaagcctgagagatgacaagatcatc	ctg		30	3
											TRA	CAASLRGTKLIF	0	12	1	one	0.203333	oneSpecificity	gcagcaagcctgagaggcaccaagcttatc	ctgagaggcacc		30	12
											TRA	CAASLRNNNARLMF	0	14	1	one	-0.105714	oneSpecificity	gcagcaagtctgagaaataacaatgccagactcatg	ctgaga		36	6
											TRA	CAASLSGGGADGLTF	2	15	1	one	0.404667	oneSpecificity	gcagcaagtctgtcaggaggaggtgctgacggactcacc	ctg		39	3
											TRA	CAASLSLNSGYALNF	0	15	1	one	0.344	oneSpecificity	gcagcaagcctgagcctgaattccgggtatgcactcaac	ctgagcctg		39	9
											TRA	CAASLSNDYKLSF	0	13	1	one	0.106154	oneSpecificity	gcagcaagtctgtctaacgactacaagctcagc	ctg		33	3
											TRA	CAASLSRQLTF	0	11	1	one	0.0954545	oneSpecificity	gcagcaagcctgagcaggcaactgacc	ctgagc		27	6
											TRA	CAASLSTASKLTF	0	13	1	one	0.255385	oneSpecificity	gcagcaagtctgagcactgccagtaaactcacc	ctga		33	4
											TRA	CAASLSYNQGGKLIF	0	15	1	one	0.263333	oneSpecificity	gcagcaagcctgagctataaccagggaggaaagcttatc	ctgagc		39	6
											TRA	CAASLTGYSSASKIIF	0	16	1	one	0.351875	oneSpecificity	gcagcaagtctgaccgggtacagcagtgcttccaagataatc	ctgacc		42	6
											TRA	CAASLTYNFNKFYF	0	14	1	one	0.242143	oneSpecificity	gcagcaagcctgacctacaacttcaacaaattttac	ctgacc		36	6
											TRA	CAASLVGANNLFF	0	13	1	one	0.497692	oneSpecificity	gcagcaagcctggtgggggcaaacaacctcttc	ctggtg		33	6
											TRA	CAASLYDKVIF	0	11	1	one	0.356364	oneSpecificity	gcagcaagcctgtacgacaaggtgata	ctg		27	3
											TRA	CAASLYNQGGKLIF	0	14	1	one	0.295	oneSpecificity	gcagcaagtctgtataaccagggaggaaagcttatc	ctg		36	3
											TRA	CAASLYTGANSKLTF	0	15	1	one	0.230667	oneSpecificity	gcagcaagcctgtatactggagccaatagtaagctgaca	ctg		39	3
											TRA	CAASMDDYKLSF	0	12	1	one	0.085	oneSpecificity	gcagcaagtatggacgactacaagctcagc	gg		30	2
											TRA	CAASMDSGGSNYKLTF	0	16	1	one	0.116875	oneSpecificity	gcagcaagtatggacagtggaggtagcaactataaactgaca	ggac		42	4
											TRA	CAASMDTGFQKLVF	0	14	1	one	0.263571	oneSpecificity	gcagcaagcatggacacaggctttcagaaacttgta	atgg		36	4
											TRA	CAASMGEYGNKLVF	0	14	1	one	0.251429	oneSpecificity	gcagcaagcatgggcgaatatggaaacaaactggtc	ggc		36	3
											TRA	CAASMGFGNVLHCG	0	14	1	one	0.419286	oneSpecificity	NA	NA	NA	NA	NA
											TRA	CAASMGGAQKLVF	0	13	1	one	0.35	oneSpecificity	gcagcaagtatgggcggagcccagaagctggta	gggc		33	4
											TRA	CAASMGGGSNYKLTF	0	15	1	one	0.228667	oneSpecificity	gcagcaagcatgggcggaggtagcaactataaactgaca	atgggc		39	6
											TRA	CAASMGGGSYIPTF	0	14	1	one	0.439286	oneSpecificity	gcagcaagtatgggcggaggaagctacatacctaca	gggc		36	4
											TRA	CAASMGGNTPLVF	0	13	1	one	0.428462	oneSpecificity	gcagcaagtatgggcggaaacacacctcttgtc	gggc		33	4
											TRA	CAASMGRGRFGNEKLTF	0	17	1	one	-0.0741176	oneSpecificity	gcagcaagtatgggcagaggcagatttggaaatgagaaattaacc	gggcagaggcaga		45	13
											TRA	CAASMGSGGGADGLTF	0	16	1	one	0.383125	oneSpecificity	gcagcaagtatgggctcaggaggaggtgctgacggactcacc	gggc		42	4
											TRA	CAASMGSGYSTLTF	0	14	1	one	0.357143	oneSpecificity	gcagcaagtatgggctcaggatacagcaccctcacc	gggc		36	4
											TRA	CAASMGTDYKLSF	0	13	1	one	0.180769	oneSpecificity	gcagcaagcatgggcaccgactacaagctcagc	ggcac		33	5
											TRA	CAASMIGARLMF	0	12	1	one	0.4025	oneSpecificity	gcagcaagcatgatcggcgccagactcatg	atcggc		30	6
											TRA	CAASMKDSGAGSYQLTF	0	17	1	one	0.142353	oneSpecificity	gcagcaagcatgaaggactctggggctgggagttaccaactcact	aagg		45	4
											TRA	CAASMLISGAGSYQLTF	0	17	1	one	0.427059	oneSpecificity	gcagcaagcatgctgatctctggggctgggagttaccaactcact	gat		45	3
											TRA	CAASMNEKLVF	0	11	1	one	0.209091	oneSpecificity	gcagcaagcatgaacgagaagctggta	aacg		27	4
											TRA	CAASMNRGSTLGRLYF	0	16	1	one	0.028125	oneSpecificity	gcagcaagtatgaacagaggctcaaccctggggaggctatac	ga		42	2
											TRA	CAASMNTPLVF	0	11	1	one	0.419091	oneSpecificity	gcagcaagcatgaacacacctcttgtc			27	0
											TRA	CAASMNYGGSQGNLIF	0	16	1	one	0.295625	oneSpecificity	gcagcaagcatgaattatggaggaagccaaggaaatctcatc			42	0
											TRA	CAASMRGSNYKLTF	0	14	1	one	-0.0042857	oneSpecificity	gcagcaagtatgagaggtagcaactataaactgaca	ga		36	2
											TRA	CAASMRLRERSGGYQKVTF	0	19	1	one	-0.23	oneSpecificity	gcagcaagcatgagactgagagagagatctgggggttaccagaaagttacc	agactgagagagaga		51	15
											TRA	CAASMRNAGNMLTF	0	14	1	one	0.131429	oneSpecificity	gcagcaagtatgagaaatgcaggcaacatgctcacc	gaga		36	4
											TRA	CAASMRRGSTLGRLYF	0	16	1	one	-0.08125	oneSpecificity	gcagcaagtatgagaagaggctcaaccctggggaggctatac	gaga		42	4
											TRA	CAASMRWANFGNEKLTF	0	17	1	one	0.0564706	oneSpecificity	gcagcaagcatgagatgggccaactttggaaatgagaaattaacc	agatgggcc		45	9
											TRA	CAASMSAGSGGGADGLTF	0	18	1	one	0.365	oneSpecificity	gcagcaagtatgagcgccggctcaggaggaggtgctgacggactcacc	gagcgccggc		48	10
											TRA	CAASMSRGRALTF	0	13	1	one	0.00384615	oneSpecificity	gcagcaagtatgagcagaggcagagcacttact	gagcagaggc		33	10
											TRA	CAASMTGNQFYF	0	12	1	one	0.285833	oneSpecificity	gcagcaagtatgaccggtaaccagttctat	g		30	1
											TRA	CAASNAGGTSYGKLTF	0	16	1	one	0.21	oneSpecificity	gcagcaagtaacgctggtggtactagctatggaaagctgaca	ac		42	2
											TRA	CAASNAGNNRKLIW	0	14	1	one	-0.0478571	oneSpecificity	gcagcaagcaacgctggcaacaaccgtaagctgatt	aac		36	3
											TRA	CAASNASLRNNNARLMF	0	17	1	one	-0.107059	oneSpecificity	gcagcaagtaacgccagcctgagaaataacaatgccagactcatg	acgccagcctgaga		45	14
											TRA	CAASNDFGNEKLTF	0	14	1	one	0.0371429	oneSpecificity	gcagcaagtaacgactttggaaatgagaaattaacc	acg		36	3
											TRA	CAASNDMRF	0	9	1	one	-0.114444	oneSpecificity	gcagcaagtaacgacatgcgc	ac		21	2
											TRA	CAASNDYKLSF	0	11	1	one	0.0454546	oneSpecificity	gcagcaagcaacgactacaagctcagc			27	0
											TRA	CAASNEGTNAGKSTF	0	15	1	one	0.00266667	oneSpecificity	gcagcaagtaacgagggcaccaatgcaggcaaatcaacc	acgaggg		39	7
											TRA	CAASNGDTDKLIF	0	13	1	one	0.102308	oneSpecificity	gcagcaagtaacggcgacaccgacaagctcatc	acggcg		33	6
											TRA	CAASNGGTSYGKLTF	0	15	1	one	0.182667	oneSpecificity	gcagcaagcaacggtggtactagctatggaaagctgaca	aac		39	3
											TRA	CAASNGNTGFQKLVF	0	15	1	one	0.191333	oneSpecificity	gcagcaagcaacggcaacacaggctttcagaaacttgta	acggc		39	5
											TRA	CAASNGYSTLTF	0	12	1	one	0.273333	oneSpecificity	gcagcaagtaacggatacagcaccctcacc	ac		30	2
											TRA	CAASNIGGSQGNLIF	0	15	1	one	0.347333	oneSpecificity	gcagcaagcaacatcggaggaagccaaggaaatctcatc	acatc		39	5
											TRA	CAASNKKTSYDKVIF	0	15	1	one	-0.0766667	oneSpecificity	gcagcaagtaacaagaaaacctcctacgacaaggtgata	acaa		39	4
											TRA	CAASNNAGNMLTF	0	13	1	one	0.226923	oneSpecificity	gcagcaagtaacaatgcaggcaacatgctcacc	ac		33	2
											TRA	CAASNNARLMF	0	11	1	one	0.07	oneSpecificity	gcagcaagcaacaatgccagactcatg			27	0
											TRA	CAASNNNDMRF	0	11	1	one	-0.235455	oneSpecificity	gcagcaagcaacaacaatgacatgcgc	aac		27	3
											TRA	CAASNPGGGNKLTF	0	14	1	one	0.146429	oneSpecificity	gcagcaagtaaccccggaggaggaaacaaactcacc	acccc		36	5
											TRA	CAASNPNGKLTF	0	12	1	one	0.0908333	oneSpecificity	gcagcaagtaaccccaacggcaaattaacc	accccaacggc		30	11
											TRA	CAASNPPGSQGNLIF	0	15	1	one	0.239333	oneSpecificity	gcagcaagtaacccccccggaagccaaggaaatctcatc	accccccc		39	8
											TRA	CAASNPPLVRSGGSNYKLTF	0	20	1	one	0.06	oneSpecificity	gcagcaagtaacccccccctggtgagaagtggaggtagcaactataaactgaca	acccccccctggtgaga		54	17
											TRA	CAASNQGGKLIF	0	12	1	one	0.234167	oneSpecificity	gcagcaagtaaccagggaggaaagcttatc			30	0
											TRA	CAASNQTNTGGFKTIF	0	16	1	one	0.125625	oneSpecificity	gcagcaagcaaccagaccaatactggaggcttcaaaactatc	accagacc		42	8
											TRA	CAASNRDDKIIF	0	12	1	one	-0.109167	oneSpecificity	gcagcaagtaacagagatgacaagatcatc			30	0
											TRA	CAASNRDSNYQLIW	0	14	1	one	-0.0828571	oneSpecificity	gcagcaagtaacagagatagcaactatcagttaatc	acaga		36	5
											TRA	CAASNRFSGGYNKLIF	2	16	1	one	0.10125	oneSpecificity	gcagcaagtaacagattttctggtggctacaataagctgatt	acaga		42	5
											TRA	CAASNRGGSEKLVF	0	14	1	one	-0.0064286	oneSpecificity	gcagcaagcaacagaggcggatctgaaaagctggtc	acaga		36	5
											TRA	CAASNRGSQGNLIF	0	14	1	one	0.0585714	oneSpecificity	gcagcaagtaacagaggaagccaaggaaatctcatc	aca		36	3
											TRA	CAASNRLTGGGNKLTF	0	16	1	one	0.025625	oneSpecificity	gcagcaagcaacagactcacgggaggaggaaacaaactcacc	acag		42	4
											TRA	CAASNRSNAGGTSYGKLTF	0	19	1	one	-0.0068421	oneSpecificity	gcagcaagtaacagaagcaatgctggtggtactagctatggaaagctgaca	acagaagc		51	8
											TRA	CAASNSGYALNF	0	12	1	one	0.268333	oneSpecificity	gcagcaagcaactccgggtatgcactcaac	aac		30	3
											TRA	CAASNSNSGYALNF	0	14	1	one	0.161429	oneSpecificity	gcagcaagtaactcaaattccgggtatgcactcaac			36	0
											TRA	CAASNSQETSGSRLTF	0	16	1	one	-0.09125	oneSpecificity	NA	NA	NA	NA	NA
											TRA	CAASNSRDLQAGTGAGSYQLTF	0	22	1	one	0.0559091	oneSpecificity	gcagcaagtaacagcagagacctgcaggccggcaccggggctgggagttaccaactcact	acagcagagacctgcaggccggcacc		60	26
											TRA	CAASNTGFQKLVF	0	13	1	one	0.243846	oneSpecificity	gcagcaagtaacacaggctttcagaaacttgta			33	0
											TRA	CAASNTGKLIF	0	11	1	one	0.284545	oneSpecificity	gcagcaagcaacacaggcaaactaatc			27	0
											TRA	CAASNWGGGATNKLIF	0	16	1	one	0.29625	oneSpecificity	gcagcaagtaactggggcggcggtgctacaaacaagctcatc	actggggc		42	8
											TRA	CAASNYGQNFVF	0	12	1	one	0.261667	oneSpecificity	gcagcaagtaactatggtcagaattttgtc			30	0
											TRA	CAASPAAGNKLTF	0	13	1	one	0.239231	oneSpecificity	gcagcaagccccgctgcaggcaacaagctaact	ccc		33	3
											TRA	CAASPDQTGANNLFF	0	15	1	one	0.176667	oneSpecificity	gcagcaagccccgaccaaactggggcaaacaacctcttc	cccgac		39	6
											TRA	CAASPDSGYSTLTF	0	14	1	one	0.221429	oneSpecificity	gcagcaagtcccgactcaggatacagcaccctcacc	cccgac		36	6
											TRA	CAASPDSNYQLIW	0	13	1	one	0.174615	oneSpecificity	gcagcaagtcccgatagcaactatcagttaatc	ccc		33	3
											TRA	CAASPDSSYKLIF	0	13	1	one	0.2	oneSpecificity	gcagcaagtcccgatagcagctataaattgatc	ccc		33	3
											TRA	CAASPDSYNKLIF	0	13	1	one	0.153846	oneSpecificity	gcagcaagtcccgacagctacaataagctgatt	cccgaca		33	7
											TRA	CAASPDYGGSQGNLIF	0	16	1	one	0.255625	oneSpecificity	gcagcaagccccgactatggaggaagccaaggaaatctcatc	cccgac		42	6
											TRA	CAASPEGAGSYQLTF	0	15	1	one	0.249333	oneSpecificity	gcagcaagccccgagggggctgggagttaccaactcact	cccgag		39	6
											TRA	CAASPFADKLIF	0	12	1	one	0.375833	oneSpecificity	gcagcaagccccttcgccgacaagctcatc	cccttcg		30	7
											TRA	CAASPFDSGYALNF	0	14	1	one	0.315	oneSpecificity	gcagcaagtcccttcgactccgggtatgcactcaac	cccttcgac		36	9
											TRA	CAASPFMDSNYQLIW	0	15	1	one	0.273333	oneSpecificity	gcagcaagtcccttcatggatagcaactatcagttaatc	ccctt		39	5
											TRA	CAASPFNNNNDMRF	0	14	1	one	-0.147143	oneSpecificity	gcagcaagtcccttcaacaataacaatgacatgcgc	cccttca		36	7
											TRA	CAASPFQNSNYQLIW	0	15	1	one	0.182	oneSpecificity	gcagcaagccccttccagaacagcaactatcagttaatc	cccttccagaac		39	12
											TRA	CAASPFSGAGSYQLTF	0	16	1	one	0.343125	oneSpecificity	gcagcaagccccttctctggggctgggagttaccaactcact	ccctt		42	5
											TRA	CAASPFSYNTDKLIF	0	15	1	one	0.209333	oneSpecificity	gcagcaagtcccttctcttataacaccgacaagctcatc	cccttc		39	6
											TRA	CAASPFTGNQFYF	0	13	1	one	0.315385	oneSpecificity	gcagcaagtcccttcaccggtaaccagttctat	ccctt		33	5
											TRA	CAASPFTTDSWGKLQF	0	16	1	one	0.166875	oneSpecificity	NA	NA	NA	NA	NA
											TRA	CAASPGASGGSYIPTF	0	16	1	one	0.379375	oneSpecificity	gcagcaagtcccggcgcatcaggaggaagctacatacctaca	cccggc		42	6
											TRA	CAASPGDSGYALNF	0	14	1	one	0.264286	oneSpecificity	gcagcaagtcccggcgactccgggtatgcactcaac	cccggcgac		36	9
											TRA	CAASPGDYKLSF	0	12	1	one	0.156667	oneSpecificity	gcagcaagtcccggcgactacaagctcagc	cccgg		30	5
											TRA	CAASPGGDKLTF	0	12	1	one	0.185833	oneSpecificity	gcagcaagccccggcggagacaagctgact	cccg		30	4
											TRA	CAASPGGTYKYIF	0	13	1	one	0.305385	oneSpecificity	gcagcaagccccggcggaacctacaaatacatc	cccggc		33	6
											TRA	CAASPGNQFYF	0	11	1	one	0.269091	oneSpecificity	gcagcaagtcccggtaaccagttctat	c		27	1
											TRA	CAASPGQNFVF	0	11	1	one	0.343636	oneSpecificity	gcagcaagtcccggtcagaattttgtc	ccc		27	3
											TRA	CAASPGSARQLTF	0	13	1	one	0.0930769	oneSpecificity	gcagcaagccccggttctgcaaggcaactgacc	ccc		33	3
											TRA	CAASPGTYKYIF	0	12	1	one	0.290833	oneSpecificity	gcagcaagccccggaacctacaaatacatc	ccc		30	3
											TRA	CAASPHSGGYQKVTF	0	15	1	one	0.132	oneSpecificity	gcagcaagcccccactctgggggttaccagaaagttacc	ccccac		39	6
											TRA	CAASPIKHSGGSNYKLTF	0	18	1	one	0.0961111	oneSpecificity	gcagcaagccccatcaagcacagtggaggtagcaactataaactgaca	cccatcaagcac		48	12
											TRA	CAASPLDDGSSNTGKLIF	0	18	1	one	0.146111	oneSpecificity	gcagcaagccccctggacgacggcagcagcaacacaggcaaactaatc	cccctggacgacggcagc		48	18
											TRA	CAASPLEGGGADGLTF	0	16	1	one	0.351875	oneSpecificity	gcagcaagccccctggagggaggaggtgctgacggactcacc	cccctggag		42	9
											TRA	CAASPLGGYSTLTF	0	14	1	one	0.408571	oneSpecificity	gcagcaagtcccctgggcggatacagcaccctcacc	cccctgggc		36	9
											TRA	CAASPLPNNRLAF	0	13	1	one	0.11	oneSpecificity	gcagcaagtcccctgcccaacaacagactcgct	cccctgccc		33	9
											TRA	CAASPLYNTDKLIF	0	14	1	one	0.227857	oneSpecificity	gcagcaagccccctgtataacaccgacaagctcatc	cccctg		36	6
											TRA	CAASPMDTGRRALTF	0	15	1	one	-0.04	oneSpecificity	gcagcaagccccatggacacgggcaggagagcacttact	c		39	1
											TRA	CAASPMEYGNKLVF	0	14	1	one	0.225714	oneSpecificity	gcagcaagtcccatggaatatggaaacaaactggtc	c		36	1
											TRA	CAASPNAGGTSYGKLTF	0	17	1	one	0.204706	oneSpecificity	gcagcaagccccaatgctggtggtactagctatggaaagctgaca	ccc		45	3
											TRA	CAASPNDYKLSF	0	12	1	one	0.0516667	oneSpecificity	gcagcaagtcccaacgactacaagctcagc	ccc		30	3
											TRA	CAASPNTDKLIF	0	12	1	one	0.155833	oneSpecificity	gcagcaagccccaacaccgacaagctcatc	ccc		30	3
											TRA	CAASPPGYIF	0	10	1	one	0.49	oneSpecificity	gcagcaagtccccccggctacatc	ccccccggc		24	9
											TRA	CAASPPSGSGGYNKLIF	0	17	1	one	0.251765	oneSpecificity	gcagcaagtccccccagcggctctggtggctacaataagctgatt	ccccccagcggc		45	12
											TRA	CAASPQWDTDKLIF	0	14	1	one	0.122143	oneSpecificity	gcagcaagtccccagtgggacaccgacaagctcatc	ccccagtggg		36	10
											TRA	CAASPRDQPLSGAGSYQLTF	0	20	1	one	0.06	oneSpecificity	gcagcaagccccagagaccagcccctgtctggggctgggagttaccaactcact	cccagagaccagcccctg		54	18
											TRA	CAASPRGQGGKLIF	0	14	1	one	0.118571	oneSpecificity	gcagcaagccccagaggccagggaggaaagcttatc	cccagagg		36	8
											TRA	CAASPRGSDKLIF	0	13	1	one	0.0361539	oneSpecificity	gcagcaagccccagaggcagcgacaagctcatc	cccagaggcag		33	11
											TRA	CAASPRNNDMRF	0	12	1	one	-0.351667	oneSpecificity	gcagcaagtcccagaaacaatgacatgcgc	cccaga		30	6
											TRA	CAASPRPSGNTPLVF	0	15	1	one	0.132	oneSpecificity	gcagcaagtcccagaccctcaggaaacacacctcttgtc	cccagaccc		39	9
											TRA	CAASPRRDDKIIF	0	13	1	one	-0.226154	oneSpecificity	gcagcaagtcccagaagagatgacaagatcatc	cccaga		33	6
											TRA	CAASPRSSNYKLTF	0	14	1	one	-0.0885714	oneSpecificity	gcagcaagccccagaagcagcaactataaactgaca	cccagaagc		36	9
											TRA	CAASPRTALIF	0	11	1	one	0.285455	oneSpecificity	gcagcaagtcccagaactgctctgatc	ccca		27	4
											TRA	CAASPSGAGNMLTF	0	14	1	one	0.352143	oneSpecificity	gcagcaagccccagcggcgcaggcaacatgctcacc	cccagcggc		36	9
											TRA	CAASPSGSRLTF	0	12	1	one	0.105	oneSpecificity	NA	NA	NA	NA	NA
											TRA	CAASPSNDYKLSF	0	13	1	one	0.0338461	oneSpecificity	gcagcaagcccctctaacgactacaagctcagc	ccc		33	3
											TRA	CAASPSQGGSEKLVF	0	15	1	one	0.154	oneSpecificity	gcagcaagccccagccagggcggatctgaaaagctggtc	cccagc		39	6
											TRA	CAASPSSNDYKLSF	0	14	1	one	0.0185714	oneSpecificity	gcagcaagccccagctctaacgactacaagctcagc	cccagc		36	6
											TRA	CAASPSWGGSEKLVF	0	15	1	one	0.264667	oneSpecificity	gcagcaagccccagctggggcggatctgaaaagctggtc	cccagctg		39	8
											TRA	CAASPTDSWGKLQF	0	14	1	one	0.109286	oneSpecificity	NA	NA	NA	NA	NA
											TRA	CAASPTGMDSNYQLIW	0	16	1	one	0.20875	oneSpecificity	gcagcaagccccaccggcatggatagcaactatcagttaatc	cccaccgg		42	8
											TRA	CAASPTGNQFYF	0	12	1	one	0.2425	oneSpecificity	gcagcaagccccaccggtaaccagttctat	cc		30	2
											TRA	CAASPTTDSWGKLQF	0	15	1	one	0.0986667	oneSpecificity	NA	NA	NA	NA	NA
											TRA	CAASPYDYKLSF	0	12	1	one	0.138333	oneSpecificity	gcagcaagcccctacgactacaagctcagc	ccct		30	4
											TRA	CAASPYGNNRLAF	0	13	1	one	0.0761538	oneSpecificity	gcagcaagcccctatgggaacaacagactcgct	cc		33	2
											TRA	CAASPYNQGGKLIF	0	14	1	one	0.227857	oneSpecificity	gcagcaagcccctataaccagggaggaaagcttatc	ccc		36	3
											TRA	CAASPYSGAGSYQLTF	0	16	1	one	0.285	oneSpecificity	gcagcaagtccctactctggggctgggagttaccaactcact	ccc		42	3
											TRA	CAASQDSWGKLQF	0	13	1	one	0.0469231	oneSpecificity	NA	NA	NA	NA	NA
											TRA	CAASQETSGSRLTF	0	14	1	one	-0.0357143	oneSpecificity	NA	NA	NA	NA	NA
											TRA	CAASQFLVYSGGGADGLTF	0	19	1	one	0.407895	oneSpecificity	gcagcaagtcagttcctggtgtattcaggaggaggtgctgacggactcacc	cagttcctgg		51	10
											TRA	CAASQGAGSYQLTF	0	14	1	one	0.250714	oneSpecificity	gcagcaagtcagggggctgggagttaccaactcact	cag		36	3
											TRA	CAASQGNAGNNRKLIW	0	16	1	one	-0.065	oneSpecificity	gcagcaagtcagggcaatgctggcaacaaccgtaagctgatt	cagggc		42	6
											TRA	CAASQGSGNTGKLIF	0	15	1	one	0.204	oneSpecificity	gcagcaagtcagggctctggcaacacaggcaaactaatc	cag		39	3
											TRA	CAASQISDGQKLLF	0	14	1	one	0.16	oneSpecificity	NA	NA	NA	NA	NA
											TRA	CAASQLGGKLIF	2	12	1	one	0.3875	oneSpecificity	gcagcaagtcagctgggaggaaagcttatc	cagct		30	5
											TRA	CAASQNNDMRF	0	11	1	one	-0.241818	oneSpecificity	gcagcaagccagaacaatgacatgcgc	cag		27	3
											TRA	CAASQQAGTALIF	0	13	1	one	0.380769	oneSpecificity	gcagcaagccagcaggcaggaactgctctgatc	cag		33	3
											TRA	CAASQRGDQFYF	0	12	1	one	-0.055	oneSpecificity	gcagcaagccagagaggcgaccagttctat	cagagaggcg		30	10
											TRA	CAASQSGAGSYQLTF	0	15	1	one	0.222	oneSpecificity	gcagcaagtcagtctggggctgggagttaccaactcact	cag		39	3
											TRA	CAASQTGLTHSGGGADGLTF	0	20	1	one	0.26	oneSpecificity	gcagcaagccagaccggcctgacccactcaggaggaggtgctgacggactcacc	cagaccggcctgacccac		54	18
											TRA	CAASQYGGATNKLIF	0	15	1	one	0.242667	oneSpecificity	gcagcaagtcagtatggcggtgctacaaacaagctcatc	cag		39	3
											TRA	CAASQYSGGGADGLTF	0	16	1	one	0.27625	oneSpecificity	gcagcaagccagtattcaggaggaggtgctgacggactcacc	ca		42	2
											TRA	CAASRADDYKLSF	0	13	1	one	-0.117692	oneSpecificity	gcagcaagtagagccgacgactacaagctcagc	gagccg		33	6
											TRA	CAASRADKLIF	0	11	1	one	0.0609091	oneSpecificity	gcagcaagcagagccgacaagctcatc	gag		27	3
											TRA	CAASRADSSYKLIF	0	14	1	one	0.0407143	oneSpecificity	gcagcaagtagagccgatagcagctataaattgatc	gagcc		36	5
											TRA	CAASRAMYSGGGADGLTF	0	18	1	one	0.222222	oneSpecificity	gcagcaagtagagccatgtattcaggaggaggtgctgacggactcacc	gagc		48	4
											TRA	CAASRANAGGTSYGKLTF	0	18	1	one	0.0805556	oneSpecificity	gcagcaagcagagccaatgctggtggtactagctatggaaagctgaca	agagcc		48	6
											TRA	CAASRARDDMRF	0	12	1	one	-0.465833	oneSpecificity	gcagcaagtagagccagagacgacatgcgc	gagccagagac		30	11
											TRA	CAASRASDGQKLLF	0	14	1	one	-0.0142857	oneSpecificity	NA	NA	NA	NA	NA
											TRA	CAASRDAGGTSYGKLTF	0	17	1	one	0.0417647	oneSpecificity	gcagcaagtagagacgctggtggtactagctatggaaagctgaca	gagac		45	5
											TRA	CAASRDGNKLVF	0	12	1	one	-0.0458333	oneSpecificity	gcagcaagtagagacggaaacaaactggtc	gagac		30	5
											TRA	CAASRDGQNFVF	0	12	1	one	0.0191667	oneSpecificity	gcagcaagtagagacggtcagaattttgtc	gagac		30	5
											TRA	CAASRDQKVTF	0	11	1	one	-0.200909	oneSpecificity	gcagcaagtagagaccagaaagttacc	gag		27	3
											TRA	CAASRDSGYALNF	2	13	1	one	0.0438462	oneSpecificity	gcagcaagtagagactccgggtatgcactcaac	gagac		33	5
											TRA	CAASRDYKLSF	1	11	1	one	-0.113636	oneSpecificity	gcagcaagtagagactacaagctcagc	ga		27	2
											TRA	CAASREKLTF	0	10	1	one	-0.122	oneSpecificity	gcagcaagtagagagaaattaacc	ga		24	2
											TRA	CAASRFFPIWEKLVF	0	15	1	one	0.306667	oneSpecificity	gcagcaagcagattcttccccatctgggaaaagctggtc	agattcttccccatctgg		39	18
											TRA	CAASRGASKIIF	0	12	1	one	0.1825	oneSpecificity	gcagcaagtagaggcgcttccaagataatc	gaggc		30	5
											TRA	CAASRGDRGSTLGRLYF	0	17	1	one	-0.138823	oneSpecificity	gcagcaagtagaggcgacagaggctcaaccctggggaggctatac	gagg		45	4
											TRA	CAASRGGGSYIPTF	0	14	1	one	0.212857	oneSpecificity	gcagcaagtagaggcggaggaagctacatacctaca	gaggc		36	5
											TRA	CAASRGGSWGKLQF	0	14	1	one	0.0564286	oneSpecificity	NA	NA	NA	NA	NA
											TRA	CAASRGGYQKVTF	0	13	1	one	-0.0069231	oneSpecificity	gcagcaagcagagggggttaccagaaagttacc	ga		33	2
											TRA	CAASRGKGGGADGLTF	0	16	1	one	0.1025	oneSpecificity	gcagcaagtagaggcaagggaggaggtgctgacggactcacc	gaggcaag		42	8
											TRA	CAASRGNNRLAF	0	12	1	one	-0.16	oneSpecificity	gcagcaagtagagggaacaacagactcgct	ga		30	2
											TRA	CAASRGNTDKLIF	0	13	1	one	-0.0230769	oneSpecificity	gcagcaagtagaggcaacaccgacaagctcatc	gaggc		33	5
											TRA	CAASRGQKLLF	0	11	1	one	0.0236364	oneSpecificity	NA	NA	NA	NA	NA
											TRA	CAASRGRLSF	0	10	1	one	-0.116	oneSpecificity	gcagcaagtagaggcagactcagc	gaggcaga		24	8
											TRA	CAASRGSGAGSYQLTF	3	16	1	one	0.133125	oneSpecificity	gcagcaagcagaggctctggggctgggagttaccaactcact	gagg		42	4
											TRA	CAASRGSNYKLTF	0	13	1	one	-0.0538462	oneSpecificity	gcagcaagcagaggtagcaactataaactgaca	a		33	1
											TRA	CAASRGSSNTGKLIF	0	15	1	one	0.048	oneSpecificity	gcagcaagtagaggcagcagcaacacaggcaaactaatc	gaggcagc		39	8
											TRA	CAASRGTDKLIF	0	12	1	one	0.04	oneSpecificity	gcagcaagcagaggcaccgacaagctcatc	gagg		30	4
											TRA	CAASRGTGANNLFF	0	14	1	one	0.159286	oneSpecificity	gcagcaagtagaggcactggggcaaacaacctcttc	gaggc		36	5
											TRA	CAASRGTNAGKSTF	0	14	1	one	-0.0692857	oneSpecificity	gcagcaagcagaggcaccaatgcaggcaaatcaacc	gagg		36	4
											TRA	CAASRGVGGYNKLIF	0	15	1	one	0.196667	oneSpecificity	gcagcaagtagaggcgtgggtggctacaataagctgatt	gaggcgtg		39	8
											TRA	CAASRHSSASKIIF	0	14	1	one	0.0678571	oneSpecificity	gcagcaagtagacacagcagtgcttccaagataatc	gac		36	3
											TRA	CAASRISGNQFYF	0	13	1	one	0.116154	oneSpecificity	gcagcaagtagaatcagcggtaaccagttctat	gaatcag		33	7
											TRA	CAASRKGGGADGLTF	0	15	1	one	0.0773333	oneSpecificity	gcagcaagtagaaagggaggaggtgctgacggactcacc	gaaag		39	5
											TRA	CAASRKGSNYKLTF	3	14	1	one	-0.157143	oneSpecificity	gcagcaagtagaaagggtagcaactataaactgaca	gaaag		36	5
											TRA	CAASRKLTGGGNKLTF	0	16	1	one	-0.019375	oneSpecificity	gcagcaagcagaaagctcacgggaggaggaaacaaactcacc	gaaag		42	5
											TRA	CAASRKNTNAGKSTF	0	15	1	one	-0.248667	oneSpecificity	gcagcaagcagaaagaacaccaatgcaggcaaatcaacc	agaaag		39	6
											TRA	CAASRKPDKIIF	0	12	1	one	-0.0841667	oneSpecificity	gcagcaagtagaaagcccgacaagatcatc	gaaagccc		30	8
											TRA	CAASRLGGSNYKLTF	0	15	1	one	0.056	oneSpecificity	gcagcaagcagactgggaggtagcaactataaactgaca	agactg		39	6
											TRA	CAASRLVGDRDDKIIF	0	16	1	one	-0.08375	oneSpecificity	gcagcaagtagactggtgggcgacagagatgacaagatcatc	gactggtgggcg		42	12
											TRA	CAASRMEPGGGADGLTF	0	17	1	one	0.157647	oneSpecificity	gcagcaagtagaatggagcccggaggaggtgctgacggactcacc	gaatggagccc		45	11
											TRA	CAASRMNTGFQKLVF	0	15	1	one	0.0853333	oneSpecificity	gcagcaagtagaatgaacacaggctttcagaaacttgta	ga		39	2
											TRA	CAASRNAGNNRKLIW	0	15	1	one	-0.213333	oneSpecificity	gcagcaagcagaaatgctggcaacaaccgtaagctgatt	aga		39	3
											TRA	CAASRNDYKLSF	0	12	1	one	-0.169167	oneSpecificity	gcagcaagcagaaacgactacaagctcagc	aga		30	3
											TRA	CAASRNFGNEKLTF	2	14	1	one	-0.0792857	oneSpecificity	gcagcaagtagaaactttggaaatgagaaattaacc	ga		36	2
											TRA	CAASRNTGGFKTIF	0	14	1	one	0.0828571	oneSpecificity	gcagcaagtagaaatactggaggcttcaaaactatc			36	0
											TRA	CAASRPYGGSQGNLIF	0	16	1	one	0.15375	oneSpecificity	gcagcaagtagaccctatggaggaagccaaggaaatctcatc	gaccc		42	5
											TRA	CAASRRSNYQLIW	0	13	1	one	-0.154615	oneSpecificity	gcagcaagcagaagaagcaactatcagttaatc	gaaga		33	5
											TRA	CAASRSDGQKLLF	0	13	1	one	-0.0630769	oneSpecificity	NA	NA	NA	NA	NA
											TRA	CAASRSGNEKLTF	0	13	1	one	-0.130769	oneSpecificity	gcagcaagtagaagcggaaatgagaaattaacc	gaagc		33	5
											TRA	CAASRSGSARQLTF	0	14	1	one	-0.115714	oneSpecificity	gcagcaagcagatctggttctgcaaggcaactgacc	aga		36	3
											TRA	CAASRSNSGYALNF	0	14	1	one	0.0364286	oneSpecificity	gcagcaagcagatcaaattccgggtatgcactcaac	ga		36	2
											TRA	CAASRSTPLVF	0	11	1	one	0.185455	oneSpecificity	gcagcaagcagaagcacacctcttgtc	gaag		27	4
											TRA	CAASRTFTNDYKLSF	0	15	1	one	-0.0626667	oneSpecificity	gcagcaagcagaaccttcaccaacgactacaagctcagc	gaaccttcacc		39	11
											TRA	CAASRVADPNNNARLMF	0	17	1	one	-0.0952941	oneSpecificity	gcagcaagcagagtggccgaccccaataacaatgccagactcatg	gagtggccgacccc		45	14
											TRA	CAASRVANNNDMRF	0	14	1	one	-0.244286	oneSpecificity	gcagcaagtagagtggccaataacaatgacatgcgc	gagtggc		36	7
											TRA	CAASRVTGAGSYQLTF	0	16	1	one	0.17875	oneSpecificity	gcagcaagtagagtgaccggggctgggagttaccaactcact	gagtgacc		42	8
											TRA	CAASRYNQGGKLIF	0	14	1	one	0.0385714	oneSpecificity	gcagcaagtagatataaccagggaggaaagcttatc	ga		36	2
											TRA	CAASRYNTDKLIF	0	13	1	one	-0.04	oneSpecificity	gcagcaagcagatataacaccgacaagctcatc	aga		33	3
											TRA	CAASSAGRRALTF	0	13	1	one	0.00230769	oneSpecificity	gcagcaagtagcgccggcaggagagcacttact	gcgcc		33	5
											TRA	CAASSDGQKLLF	0	12	1	one	0.1425	oneSpecificity	NA	NA	NA	NA	NA
											TRA	CAASSDNYGQNFVF	0	14	1	one	0.147143	oneSpecificity	gcagcaagcagcgataactatggtcagaattttgtc	agc		36	3
											TRA	CAASSDQGGSEKLVF	0	15	1	one	0.086	oneSpecificity	gcagcaagcagcgaccagggcggatctgaaaagctggtc	agcgac		39	6
											TRA	CAASSDYKLSF	0	11	1	one	0.1	oneSpecificity	gcagcaagcagcgactacaagctcagc	ag		27	2
											TRA	CAASSEAGGYNKLIF	0	15	1	one	0.241333	oneSpecificity	gcagcaagtagcgaggccggtggctacaataagctgatt	gcgaggcc		39	8
											TRA	CAASSFRIQGAQKLVF	0	16	1	one	0.1525	oneSpecificity	gcagcaagtagcttcagaattcagggagcccagaagctggta	gcttcag		42	7
											TRA	CAASSFSGTYKYIF	0	14	1	one	0.3	oneSpecificity	gcagcaagcagcttctcaggaacctacaaatacatc	gctt		36	4
											TRA	CAASSGDMRF	0	10	1	one	0.005	oneSpecificity	gcagcaagtagcggcgacatgcgc	gcggc		24	5
											TRA	CAASSGGGADGLTF	0	14	1	one	0.357857	oneSpecificity	gcagcaagtagcggaggaggtgctgacggactcacc	gc		36	2
											TRA	CAASSGGNEKLTF	0	13	1	one	0.100769	oneSpecificity	gcagcaagtagcggcggaaatgagaaattaacc	gcggc		33	5
											TRA	CAASSGGYQKVTF	0	13	1	one	0.173846	oneSpecificity	gcagcaagtagcgggggttaccagaaagttacc	gc		33	2
											TRA	CAASSGNMLTF	0	11	1	one	0.337273	oneSpecificity	gcagcaagcagcggcaacatgctcacc	agc		27	3
											TRA	CAASSGNTGKLIF	0	13	1	one	0.263846	oneSpecificity	gcagcaagcagcggcaacacaggcaaactaatc	agc		33	3
											TRA	CAASSGNTPLVF	0	12	1	one	0.355833	oneSpecificity	gcagcaagcagcggaaacacacctcttgtc	agc		30	3
											TRA	CAASSGTGNQFYF	0	13	1	one	0.237692	oneSpecificity	gcagcaagcagcggcaccggtaaccagttctat	agcgg		33	5
											TRA	CAASSGTSYDKVIF	0	14	1	one	0.209286	oneSpecificity	gcagcaagtagcggcacctcctacgacaaggtgata	gcggc		36	5
											TRA	CAASSGTYKYIF	0	12	1	one	0.265833	oneSpecificity	gcagcaagcagcggaacctacaaatacatc	agc		30	3
											TRA	CAASSGYALNF	0	11	1	one	0.363636	oneSpecificity	gcagcaagcagcgggtatgcactcaac	ag		27	2
											TRA	CAASSGYSSASKIIF	0	15	1	one	0.296	oneSpecificity	gcagcaagcagcgggtacagcagtgcttccaagataatc	agc		39	3
											TRA	CAASSHYKLSF	0	11	1	one	0.145455	oneSpecificity	gcagcaagtagccactacaagctcagc	gcc		27	3
											TRA	CAASSIIQGAQKLVF	0	15	1	one	0.344	oneSpecificity	gcagcaagcagcatcattcagggagcccagaagctggta	agcatc		39	6
											TRA	CAASSIQGAQKLVF	0	14	1	one	0.27	oneSpecificity	gcagcaagcagcattcagggagcccagaagctggta	gc		36	2
											TRA	CAASSKLSF	0	9	1	one	0.193333	oneSpecificity	gcagcaagtagcaagctcagc	g		21	1
											TRA	CAASSKTSYDKVIF	0	14	1	one	0.0678571	oneSpecificity	gcagcaagtagcaaaacctcctacgacaaggtgata	gc		36	2
											TRA	CAASSLDSGTYKYIF	0	15	1	one	0.211333	oneSpecificity	gcagcaagcagcctggactcaggaacctacaaatacatc	gcctgga		39	7
											TRA	CAASSLGGGADGLTF	0	15	1	one	0.404667	oneSpecificity	gcagcaagcagcctgggaggaggtgctgacggactcacc	agcctg		39	6
											TRA	CAASSMEYGNKLVF	0	14	1	one	0.204286	oneSpecificity	gcagcaagcagcatggaatatggaaacaaactggtc	ag		36	2
											TRA	CAASSMSQRNFNAGGTSYGKLTF	0	23	1	one	0.0291304	oneSpecificity	gcagcaagtagcatgagccagagaaacttcaatgctggtggtactagctatggaaagctgaca	gcatgagccagagaaacttc		63	20
											TRA	CAASSNAGNNRKLIW	0	15	1	one	-0.0566667	oneSpecificity	gcagcaagtagcaatgctggcaacaaccgtaagctgatt	gc		39	2
											TRA	CAASSNARLMF	0	11	1	one	0.124545	oneSpecificity	gcagcaagcagcaatgccagactcatg	ag		27	2
											TRA	CAASSNQGGKLIF	0	13	1	one	0.202308	oneSpecificity	gcagcaagtagcaaccagggaggaaagcttatc	gc		33	2
											TRA	CAASSNRYNQGGKLIF	0	16	1	one	-0.02625	oneSpecificity	gcagcaagcagcaacagatataaccagggaggaaagcttatc	gcaacaga		42	8
											TRA	CAASSNSGYALNF	0	13	1	one	0.233846	oneSpecificity	gcagcaagcagcaattccgggtatgcactcaac	agc		33	3
											TRA	CAASSNTGKLIF	0	12	1	one	0.245833	oneSpecificity	gcagcaagtagcaacacaggcaaactaatc			30	0
											TRA	CAASSNTGNQFYF	0	13	1	one	0.140769	oneSpecificity	gcagcaagtagcaacaccggtaaccagttctat	gc		33	2
											TRA	CAASSNTGTASKLTF	0	15	1	one	0.127333	oneSpecificity	gcagcaagcagcaataccggcactgccagtaaactcacc	gc		39	2
											TRA	CAASSNYQLIW	0	11	1	one	0.277273	oneSpecificity	gcagcaagtagcaactatcagttaatc			27	0
											TRA	CAASSPANAGGTSYGKLTF	0	19	1	one	0.206316	oneSpecificity	gcagcaagcagccccgccaatgctggtggtactagctatggaaagctgaca	agccccgcc		51	9
											TRA	CAASSPGNTPLVF	0	13	1	one	0.337692	oneSpecificity	gcagcaagtagccccggaaacacacctcttgtc	gcccc		33	5
											TRA	CAASSPSGGYQKVTF	2	15	1	one	0.146667	oneSpecificity	gcagcaagtagcccctctgggggttaccagaaagttacc	gcccc		39	5
											TRA	CAASSQDNQGGKLIF	0	15	1	one	0.0586667	oneSpecificity	gcagcaagtagccaggacaaccagggaggaaagcttatc	gccaggac		39	8
											TRA	CAASSQLETSGSRLTF	0	16	1	one	0.02375	oneSpecificity	NA	NA	NA	NA	NA
											TRA	CAASSRGSTLGRLYF	0	15	1	one	0.0273333	oneSpecificity	gcagcaagcagcagaggctcaaccctggggaggctatac	g		39	1
											TRA	CAASSSAGGTSYGKLTF	3	17	1	one	0.222353	oneSpecificity	gcagcaagtagcagcgctggtggtactagctatggaaagctgaca	gcagc		45	5
											TRA	CAASSSGAQKLVF	0	13	1	one	0.236154	oneSpecificity	gcagcaagcagcagcggagcccagaagctggta	agcagc		33	6
											TRA	CAASSSGGATNKLIF	0	15	1	one	0.258	oneSpecificity	gcagcaagcagcagcggcggtgctacaaacaagctcatc	agcagc		39	6
											TRA	CAASSSGGSNYKLTF	0	15	1	one	0.13	oneSpecificity	gcagcaagcagcagtggaggtagcaactataaactgaca	agc		39	3
											TRA	CAASSSGNTPLVF	0	13	1	one	0.314615	oneSpecificity	gcagcaagcagctcaggaaacacacctcttgtc	agc		33	3
											TRA	CAASSSNNARLMF	0	13	1	one	0.0315385	oneSpecificity	gcagcaagtagcagcaacaatgccagactcatg	gcagc		33	5
											TRA	CAASSSNTGKLIF	0	13	1	one	0.213077	oneSpecificity	gcagcaagcagcagcaacacaggcaaactaatc	gc		33	2
											TRA	CAASSSSGANNLFF	0	14	1	one	0.270714	oneSpecificity	gcagcaagcagcagcagcggggcaaacaacctcttc	agcagcagc		36	9
											TRA	CAASSSSNTGKLIF	0	14	1	one	0.185	oneSpecificity	gcagcaagcagcagcagcaacacaggcaaactaatc	agcagc		36	6
											TRA	CAASSSYNQGGKLIF	0	15	1	one	0.180667	oneSpecificity	gcagcaagcagcagctataaccagggaggaaagcttatc	gcagc		39	5
											TRA	CAASSTDSWGKFQF	0	14	1	one	0.0971429	oneSpecificity	NA	NA	NA	NA	NA
											TRA	CAASSTGAGSYQLTF	0	15	1	one	0.275333	oneSpecificity	gcagcaagcagcaccggggctgggagttaccaactcact	agcacc		39	6
											TRA	CAASSTGGATNKLIF	0	15	1	one	0.266667	oneSpecificity	gcagcaagcagcaccggcggtgctacaaacaagctcatc	agcacc		39	6
											TRA	CAASSTGGFKTIF	0	13	1	one	0.33	oneSpecificity	gcagcaagcagcactggaggcttcaaaactatc	agc		33	3
											TRA	CAASSTGSARQLTF	0	14	1	one	0.0614286	oneSpecificity	gcagcaagcagcaccggttctgcaaggcaactgacc	agcacc		36	6
											TRA	CAASSTNAGGTSYGKLTF	0	18	1	one	0.173889	oneSpecificity	gcagcaagcagcaccaatgctggtggtactagctatggaaagctgaca	agcacc		48	6
											TRA	CAASSTTGNQFYF	0	13	1	one	0.196923	oneSpecificity	gcagcaagcagcaccaccggtaaccagttctat	agcac		33	5
											TRA	CAASSVATDKLIF	2	13	1	one	0.311538	oneSpecificity	gcagcaagtagcgtggccaccgacaagctcatc	gcgtggc		33	7
											TRA	CAASSWNNAGNMLTF	0	15	1	one	0.238667	oneSpecificity	gcagcaagtagctggaataatgcaggcaacatgctcacc	gctgg		39	5
											TRA	CAASSWNTGNQFYF	0	14	1	one	0.188571	oneSpecificity	gcagcaagcagctggaacaccggtaaccagttctat	gctg		36	4
											TRA	CAASSWPSGSARQLTF	0	16	1	one	0.10375	oneSpecificity	gcagcaagcagctggccctctggttctgcaaggcaactgacc	gctggccc		42	8
											TRA	CAASSWVNFNKFYF	0	14	1	one	0.273571	oneSpecificity	gcagcaagtagctgggtgaacttcaacaaattttac	gctgggtg		36	8
											TRA	CAASSYDKVIF	0	11	1	one	0.243636	oneSpecificity	gcagcaagcagctacgacaaggtgata	ag		27	2
											TRA	CAASSYGGSQGNLIF	0	15	1	one	0.312667	oneSpecificity	gcagcaagcagctatggaggaagccaaggaaatctcatc	agc		39	3
											TRA	CAASSYGQNFVF	0	12	1	one	0.311667	oneSpecificity	gcagcaagcagctatggtcagaattttgtc	g		30	1
											TRA	CAASSYNNNDMRF	0	13	1	one	-0.193077	oneSpecificity	gcagcaagcagctacaataacaatgacatgcgc	agc		33	3
											TRA	CAASSYSGAGSYQLTF	0	16	1	one	0.26625	oneSpecificity	gcagcaagcagctactctggggctgggagttaccaactcact	agc		42	3
											TRA	CAASSYSTLTF	0	11	1	one	0.309091	oneSpecificity	gcagcaagtagctacagcaccctcacc	gc		27	2
											TRA	CAASTAGGGADGLTF	0	15	1	one	0.384	oneSpecificity	gcagcaagtaccgccggaggaggtgctgacggactcacc	ccgcc		39	5
											TRA	CAASTDFGNEKLTF	0	14	1	one	0.0892857	oneSpecificity	gcagcaagtaccgactttggaaatgagaaattaacc	ccg		36	3
											TRA	CAASTDRGSTLGRLYF	0	16	1	one	-0.0225	oneSpecificity	gcagcaagcaccgacagaggctcaaccctggggaggctatac	a		42	1
											TRA	CAASTDSWGKLQF	0	13	1	one	0.108462	oneSpecificity	NA	NA	NA	NA	NA
											TRA	CAASTDTGNQFYF	0	13	1	one	0.141538	oneSpecificity	gcagcaagtaccgacaccggtaaccagttctat	ccg		33	3
											TRA	CAASTGADGLTF	0	12	1	one	0.348333	oneSpecificity	gcagcaagcaccggtgctgacggactcacc	acc		30	3
											TRA	CAASTGAQKLVF	0	12	1	one	0.281667	oneSpecificity	gcagcaagtaccggagcccagaagctggta	cc		30	2
											TRA	CAASTGGAQKLVF	0	13	1	one	0.296923	oneSpecificity	gcagcaagtaccggcggagcccagaagctggta	ccggc		33	5
											TRA	CAASTGGGADGLTF	0	14	1	one	0.367143	oneSpecificity	gcagcaagtaccggaggaggtgctgacggactcacc	cc		36	2
											TRA	CAASTGGGNKLTF	2	13	1	one	0.204615	oneSpecificity	gcagcaagtaccggaggaggaaacaaactcacc	cc		33	2
											TRA	CAASTGGQKLLF	2	12	1	one	0.268333	oneSpecificity	NA	NA	NA	NA	NA
											TRA	CAASTGNQFYF	0	11	1	one	0.253636	oneSpecificity	gcagcaagcaccggtaaccagttctat			27	0
											TRA	CAASTGRRDTGRRALTF	0	17	1	one	-0.352353	oneSpecificity	gcagcaagtaccggcagaagagacacgggcaggagagcacttact	ccggcagaaga		45	11
											TRA	CAASTGTASKLTF	0	13	1	one	0.220769	oneSpecificity	gcagcaagtaccggcactgccagtaaactcacc			33	0
											TRA	CAASTGYGGATNKLIF	0	16	1	one	0.3075	oneSpecificity	gcagcaagtaccggctatggcggtgctacaaacaagctcatc	ccggc		42	5
											TRA	CAASTLGRTGTASKLTF	0	17	1	one	0.107647	oneSpecificity	gcagcaagcaccctgggcagaaccggcactgccagtaaactcacc	ccctgggcaga		45	11
											TRA	CAASTNAGNNRKLIW	0	15	1	one	-0.048	oneSpecificity	gcagcaagtaccaatgctggcaacaaccgtaagctgatt	cc		39	2
											TRA	CAASTNNFNKFYF	0	13	1	one	0.0992308	oneSpecificity	gcagcaagtaccaacaacttcaacaaattttac	cca		33	3
											TRA	CAASTNNYGQNFVF	0	14	1	one	0.165	oneSpecificity	gcagcaagcaccaacaactatggtcagaattttgtc	accaac		36	6
											TRA	CAASTNTNAGKSTF	0	14	1	one	0.0178571	oneSpecificity	gcagcaagcaccaacaccaatgcaggcaaatcaacc	acc		36	3
											TRA	CAASTRDDKIIF	0	12	1	one	-0.0483333	oneSpecificity	gcagcaagtaccagagatgacaagatcatc	c		30	1
											TRA	CAASTSGGSYIPTF	0	14	1	one	0.342857	oneSpecificity	gcagcaagtacctcaggaggaagctacatacctaca	cc		36	2
											TRA	CAASTSGGTSYGKLTF	2	16	1	one	0.205625	oneSpecificity	gcagcaagtaccagcggtggtactagctatggaaagctgaca	ccagc		42	5
											TRA	CAASTSGSRLTF	0	12	1	one	0.0908333	oneSpecificity	NA	NA	NA	NA	NA
											TRA	CAASTTGANSKLTF	0	14	1	one	0.149286	oneSpecificity	gcagcaagcaccactggagccaatagtaagctgaca	cc		36	2
											TRA	CAASTTGTASKLTF	0	14	1	one	0.201429	oneSpecificity	gcagcaagcaccaccggcactgccagtaaactcacc	acc		36	3
											TRA	CAASTTNAGGTSYGKLTF	0	18	1	one	0.181111	oneSpecificity	gcagcaagcaccaccaatgctggtggtactagctatggaaagctgaca	accacc		48	6
											TRA	CAASTTNTGNQFYF	0	14	1	one	0.136429	oneSpecificity	gcagcaagtaccaccaacaccggtaaccagttctat	ccacc		36	5
											TRA	CAASTTSGTYKYIF	0	14	1	one	0.220714	oneSpecificity	gcagcaagcaccacctcaggaacctacaaatacatc	acc		36	3
											TRA	CAASTVYSGGGADGLTF	0	17	1	one	0.370588	oneSpecificity	gcagcaagcaccgtgtattcaggaggaggtgctgacggactcacc	ccg		45	3
											TRA	CAASTYSGGGADGLTF	0	16	1	one	0.32625	oneSpecificity	gcagcaagtacctattcaggaggaggtgctgacggactcacc	cc		42	2
											TRA	CAASTYSNTGKLIF	0	14	1	one	0.225714	oneSpecificity	gcagcaagcacctacagcaacacaggcaaactaatc	cctac		36	5
											TRA	CAASVDNNAGNMLTF	0	15	1	one	0.208667	oneSpecificity	gcagcaagcgtggacaataatgcaggcaacatgctcacc	tggac		39	5
											TRA	CAASVDNYGQNFVF	0	14	1	one	0.237143	oneSpecificity	gcagcaagcgtggataactatggtcagaattttgtc	t		36	1
											TRA	CAASVFFGNEKLTF	0	14	1	one	0.319286	oneSpecificity	gcagcaagtgtgttctttggaaatgagaaattaacc	gtgtt		36	5
											TRA	CAASVGAGKSTF	0	12	1	one	0.289167	oneSpecificity	gcagcaagcgtgggcgcaggcaaatcaacc	tgggc		30	5
											TRA	CAASVGAGNMLTF	0	13	1	one	0.466923	oneSpecificity	gcagcaagcgtgggcgcaggcaacatgctcacc	tgggc		33	5
											TRA	CAASVGDFGNEKLTF	0	15	1	one	0.190667	oneSpecificity	gcagcaagcgtgggcgactttggaaatgagaaattaacc	tgggcg		39	6
											TRA	CAASVGDQGGKLIF	0	14	1	one	0.303571	oneSpecificity	gcagcaagcgtgggcgaccagggaggaaagcttatc	gtgggcg		36	7
											TRA	CAASVGDSNYQLIW	0	14	1	one	0.265	oneSpecificity	gcagcaagcgtgggcgatagcaactatcagttaatc	tgggc		36	5
											TRA	CAASVGGATNKLIF	0	14	1	one	0.379286	oneSpecificity	gcagcaagcgtgggcggtgctacaaacaagctcatc	tg		36	2
											TRA	CAASVGGGADGLTF	0	14	1	one	0.447857	oneSpecificity	gcagcaagcgtgggaggaggtgctgacggactcacc	tg		36	2
											TRA	CAASVGGGSNYKLTF	0	15	1	one	0.258	oneSpecificity	gcagcaagcgtgggcggaggtagcaactataaactgaca	tgggc		39	5
											TRA	CAASVGGGSQGNLIF	0	15	1	one	0.411333	oneSpecificity	gcagcaagcgtgggcggaggaagccaaggaaatctcatc	tgggc		39	5
[truncated: 17,942 more rows]

## Sheet: Figure S1
Figure S1A
	chainType	Freq	sum	frequency	set
[truncated: 28 more rows]

## Sheet: Figure S2
Figure S2A
[truncated: 21 more rows]

## Sheet: Figure S3
Figure S3A
[truncated: 299 more rows]

[truncated: 8 more sheets: Figure S4, Figure S5, Figure S6, Figure S7, Figure S8, Figure S9, Figure S10, Figure S12]
